# Supplementary material for: Conserved structures of neural activity in sensorimotor cortex of freely moving rats allow cross-subject decoding
Source: Nat Commun. 2022 Dec 2;13:7420. doi: 10.1038/s41467-022-35115-6 (PMC9715555; doi:10.1038/s41467-022-35115-6)
Supplement: Supplementary file 3 — Source Data [file 41467_2022_35115_MOESM3_ESM.xlsx]

## Sheet: fig_1d_1
	STAPSSS	Control 0	Control 1	Control 2	Control 3	Control 4	Control 5	Control 6	Control 7	Control 8	Control 9	Control 10	Control 11	Control 12	Control 13	Control 14	Control 15	Control 16	Control 17	Control 18	Control 19	Control 20	Control 21	Control 22	Control 23	Control 24	Control 25	Control 26	Control 27	Control 28	Control 29	Control 30	Control 31	Control 32	Control 33	Control 34	Control 35	Control 36	Control 37	Control 38	Control 39	Control 40	Control 41	Control 42	Control 43	Control 44	Control 45	Control 46	Control 47
0	-0.995773	-0.999791	-0.996896	-0.999761	-1.00306	-1.00254	-1.00505	-0.999152	-0.996671	-1.0007	-1.00803	-1.00086	-0.992671	-0.996743	-1.00032	-1.00023	-0.998147	-1.00049	-1.00355	-0.994251	-1.0069	-0.99839	-0.997583	-1.00525	-1.00606	-1.00417	-1.00013	-1.00164	-1.00138	-0.997305	-0.999315	-1.00228	-1.00147	-1.00158	-0.997264	-1.00091	-0.997808	-0.997649	-0.997964	-1.00021	-0.9941	-0.993325	-1.00056	-1.00126	-0.994222	-0.988714	-1.0056	-1.0002	-0.995086
1	-0.995376	-1.00129	-0.994223	-1.00082	-1.00172	-1.00197	-1.00505	-0.9993	-0.996019	-1.0022	-1.0073	-1.00141	-0.991976	-0.996207	-1.00125	-1.00087	-0.995413	-1.00176	-1.00176	-0.997375	-1.00751	-0.99825	-0.998751	-1.00379	-1.00672	-1.00457	-1.00274	-1.00269	-0.996903	-0.997236	-0.998988	-1.00184	-1.00072	-1.00284	-0.997504	-1.00271	-0.999766	-0.998298	-0.996211	-0.999778	-0.999329	-0.992833	-0.998877	-1.00394	-0.994363	-0.993494	-1.00381	-0.998035	-0.99606
2	-0.993787	-1.00138	-0.995827	-1.00034	-1.00221	-1.00246	-1.00309	-0.99804	-0.998381	-1.0002	-1.00713	-1.00002	-0.996754	-0.995047	-1.00011	-0.99988	-0.995413	-0.998324	-1.00052	-0.995613	-1.00426	-0.995797	-0.997499	-1.00487	-1.00776	-1.00352	-1.00381	-1.00313	-0.994177	-0.998125	-1.00119	-1.00242	-1.00087	-0.999913	-0.999821	-1.00238	-0.998787	-0.996675	-0.996879	-0.998563	-1.00208	-0.991355	-1.00014	-1.00525	-0.993656	-0.995088	-1.00202	-1.00244	-0.99752
3	-0.993655	-1.00448	-0.996629	-1.0012	-1.00109	-1.00367	-1.00498	-0.999671	-0.997159	-0.999034	-1.00631	-0.999742	-0.999881	-0.997457	-0.999681	-0.99896	-0.995139	-0.997876	-1.00059	-0.995212	-1.00373	-0.995937	-0.997666	-1.00533	-1.00832	-1.00076	-0.99967	-1.00357	-0.997585	-0.998399	-1.00364	-1.00091	-1.00199	-0.999746	-0.999022	-1.0014	-0.996027	-0.997	-0.999133	-0.997782	-1.00112	-0.989596	-1.00035	-1.00332	-0.995069	-0.991619	-1.00148	-0.999624	-0.99752
4	-0.996964	-1.00532	-0.993243	-1.00264	-1.00109	-1.00383	-1.0054	-1.00145	-0.996508	-0.997783	-1.00689	-0.999184	-0.999794	-0.997635	-1.00176	-1.00243	-0.996301	-0.998772	-1.00252	-0.995773	-1.00365	-0.995447	-0.998918	-1.00564	-1.0086	-1.00166	-1.00151	-1.00734	-0.999629	-0.999766	-1.00176	-1.00264	-1.00274	-0.99866	-1.00118	-1.0014	-0.998787	-0.998055	-0.998882	-0.999778	-1.0007	-0.989314	-1.00168	-1.00167	-0.995211	-0.991901	-0.999423	-1.0015	-0.995281
5	-0.999414	-1.00363	-0.993956	-1.00235	-0.999818	-1.00738	-1.00218	-1.00293	-0.997241	-0.9982	-1.00656	-0.998534	-1.00049	-0.998885	-1.00319	-1.00172	-0.995891	-0.998399	-1.00314	-0.994892	-1.00409	-0.99797	-0.997583	-1.00356	-1.00719	-1.00287	-1.0009	-1.00541	-1.00411	-0.999151	-1.00193	-1.00335	-1.00177	-1.0005	-1.00518	-1.00296	-0.997808	-0.997487	-1.00189	-0.995351	-0.999191	-0.99044	-0.999717	-1.00477	-0.994575	-0.992744	-1.00273	-1.001	-0.996936
6	-0.998818	-1.00017	-0.996273	-1.00187	-0.99848	-1.00488	-1.00225	-0.999967	-0.998463	-0.999952	-1.00713	-0.997698	-0.999621	-1.0029	-1.00462	-0.999738	-0.996164	-0.997278	-1.003	-0.99377	-1.0018	-0.999091	-0.997833	-1.00302	-1.00889	-1.00263	-1.00228	-1.0062	-1.00099	-0.999561	-1.00103	-1.00415	-1.00064	-1.00259	-1.00589	-0.999762	-0.995137	-0.998542	-1.00089	-0.994744	-0.999879	-0.989244	-1.00028	-1.00256	-0.995352	-0.993588	-1.00595	-1.00092	-0.996449
7	-1.00259	-1.00157	-0.993956	-1.00024	-0.997142	-0.999715	-1.00204	-1.00115	-1.00058	-0.999702	-1.00705	-0.99872	-1.00032	-1.00442	-1.00655	-1.00002	-0.995413	-0.996009	-1.00121	-0.995212	-1.00136	-0.998461	-0.997499	-1.00456	-1.0104	-1.00287	-1.00603	-1.00734	-1.00333	-0.999083	-1.00266	-1.00177	-1.00012	-1.00234	-1.00781	-1.00025	-0.996027	-0.998298	-1.00155	-0.998737	-1.0005	-0.989385	-1.0007	-1.00263	-0.994222	-0.994994	-1.00586	-1.00107	-0.995768
8	-1.00312	-1.00082	-0.996718	-1.00091	-1.00123	-1.00076	-1.00204	-1.001	-1.00017	-1.00112	-1.00435	-0.99779	-1.00153	-1.00201	-1.00376	-0.999173	-0.995002	-0.996755	-1.00114	-0.997455	-1.00127	-0.998531	-0.996582	-1.00364	-1.00955	-1.0006	-1.00435	-1.00506	-1.00372	-0.998467	-1.00225	-1.00033	-1.00154	-1.00133	-1.00637	-1.00116	-0.999944	-0.996513	-1.00289	-0.997782	-0.999673	-0.991637	-0.999017	-1.00167	-0.995847	-0.994619	-1.00604	-1.00165	-0.994599
9	-1.00511	-1.0012	-0.994669	-0.998416	-1.0001	-1.00165	-1.00232	-1.00323	-0.999603	-0.998784	-0.999526	-1.0003	-1.00032	-1.00308	-1.00519	-0.999455	-0.99261	-0.998996	-1.00266	-0.998496	-1.0011	-0.999722	-0.99533	-1.00356	-1.01068	-1.00044	-1.00665	-1.00427	-1.00031	-0.997852	-1.00152	-0.999687	-0.999374	-1.00158	-1.00366	-0.99886	-1.00083	-0.996919	-1.00397	-0.999171	-1.0005	-0.993959	-0.999297	-1.00126	-0.995635	-0.993963	-1.00828	-1.00215	-0.997617
10	-1.00378	-1.00082	-0.993511	-1.00293	-0.999185	-1.00149	-1.00057	-1.00123	-1.00099	-1.0002	-0.998626	-0.999184	-1.00127	-1.00246	-1.00512	-0.999455	-0.992337	-0.997726	-1.00149	-0.997695	-1.0025	-1.00042	-0.998667	-1.00402	-1.01002	-1.0019	-1.00511	-1.00181	-1.00021	-0.996279	-1.0034	-1.00019	-0.998627	-1.00092	-1.00438	-0.998779	-1.00101	-0.997	-1.00072	-0.998476	-0.999742	-0.997055	-1.00259	-1.0005	-0.995281	-0.992557	-1.00837	-1.0015	-0.996352
11	-1.00199	-0.998292	-0.997609	-1.00101	-0.998621	-1.00197	-1.0005	-0.997076	-1.00082	-0.998284	-0.997399	-1.00169	-0.998404	-1.00121	-1.0054	-0.998748	-0.991653	-0.997278	-0.999904	-0.998176	-1.00497	-1.00246	-0.997332	-1.00057	-1.01096	-1.00157	-1.00488	-1.0033	-1.00002	-0.995732	-1.00176	-0.999255	-0.999972	-1.00108	-1.00917	-0.999434	-1.00101	-0.999272	-1.00055	-0.997435	-0.999329	-0.996914	-1.00189	-0.998293	-0.99726	-0.992088	-1.00774	-1.00158	-0.996546
12	-1.00272	-1.00138	-0.9985	-1.0036	-0.999044	-1.00109	-0.997276	-0.997669	-1.00245	-1.0027	-0.999526	-1.00104	-1.00005	-1.0021	-1.00712	-0.999809	-0.99179	-0.996158	-1.00163	-1.00034	-1.00365	-1.00323	-0.99775	-1.00126	-1.01191	-1.00076	-1.00557	-1.00164	-1.0006	-0.995801	-1.00315	-1.00026	-1.00094	-1.00225	-1.00837	-1.00222	-1.00048	-0.99838	-1.00314	-0.998476	-1.00146	-0.998111	-1.00077	-0.996846	-0.997825	-0.9934	-1.00676	-1.00027	-0.995962
13	-1.00385	-1.00026	-0.997787	-1.00485	-0.998551	-1.0006	-0.998677	-0.999226	-1.00457	-1.00254	-0.996909	-0.998627	-1.0024	-1.00388	-1.00626	-0.9979	-0.990218	-0.997428	-1.00052	-1.00098	-1.00505	-1.00372	-0.999418	-1.00041	-1.0104	-1.00028	-1.00619	-1.00462	-1.00333	-0.996484	-1.00299	-0.998105	-1.00147	-1.00451	-1.00438	-1.00148	-0.999232	-0.997324	-1.0028	-0.996653	-0.999398	-0.996703	-1.0021	-0.996777	-0.999167	-0.992557	-1.00837	-1.00042	-0.998396
14	-1.00213	-0.999229	-0.999747	-1.00235	-0.996578	-1.00036	-0.998327	-0.99804	-1.00343	-1.00229	-0.996254	-0.998069	-0.999968	-1.00522	-1.00455	-0.99493	-0.991311	-0.994291	-0.99894	-1.00138	-1.00444	-1.00372	-1.00034	-1.00141	-1.00832	-1.00085	-1.00427	-1.00707	-1.00284	-1.00018	-1.00185	-0.99904	-1.00117	-1.00133	-1.00518	-0.99927	-1.00119	-0.999841	-1.00164	-0.994744	-0.998572	-0.995437	-1.00035	-0.993677	-0.999662	-0.990588	-1.0106	-0.999119	-1.00063
15	-1.00153	-0.998011	-0.998589	-1.00187	-0.997424	-1.00214	-0.997907	-0.999745	-1.00351	-1.00162	-0.996663	-0.999184	-1.00214	-1.00522	-1.00183	-0.996769	-0.99261	-0.990407	-1.00149	-1.0017	-1.00189	-1.004	-0.999001	-1.00333	-1.00908	-1.00036	-1.00358	-1.00602	-1.00167	-1.00072	-0.999805	-1.00019	-0.998776	-1.00167	-1.00709	-1.00173	-1.00155	-1.00041	-1.00063	-0.994396	-0.999742	-0.996774	-0.996918	-0.994642	-0.999874	-0.993213	-1.0115	-1.00165	-0.999661
16	-1.00272	-0.996325	-1.00099	-1.00101	-0.997987	-1.00173	-0.997346	-0.999893	-1.00376	-0.998784	-0.994455	-0.99714	-1.00275	-1.00326	-1.0014	-0.998678	-0.990491	-0.989212	-1.00307	-1.0009	-1.00145	-1.00561	-0.994746	-1.00325	-1.01011	-0.999792	-1.00488	-1.00655	-1.00177	-0.999835	-1.0016	-0.999399	-0.996608	-0.999495	-1.00677	-1.00427	-1.00048	-1.00057	-1.00214	-0.997435	-1.00057	-0.996562	-0.996428	-0.994779	-0.99945	-0.993682	-1.00971	-1.001	-1.002
17	-1.00438	-0.997168	-1.00019	-1.00168	-0.996015	-1.00093	-0.995036	-0.999522	-1.00661	-0.999785	-0.993555	-0.996954	-1.00257	-1.00228	-1.00319	-1.00023	-0.991858	-0.991303	-1.00252	-0.997455	-1.00154	-1.00351	-0.997249	-1.00203	-1.01134	-0.998091	-1.00289	-1.00734	-1.00479	-0.998536	-1.00429	-1.00206	-0.99601	-1.00133	-1.00613	-1.00288	-0.998876	-0.999516	-0.998966	-1.0003	-1.00077	-0.994311	-0.998528	-0.994022	-0.997754	-0.993963	-1.01016	-1.00027	-1.002
18	-1.00299	-0.999791	-1.00153	-1.00149	-0.997776	-1.00141	-0.994756	-1.00382	-1.00783	-1.00029	-0.991837	-0.996118	-1.00275	-1.0037	-1.00412	-0.99896	-0.990491	-0.992648	-1.00142	-0.997775	-1.0011	-1.00491	-0.998083	-1.00011	-1.01209	-0.997929	-1.00059	-1.00681	-1.00313	-0.997989	-1.00201	-1.00062	-0.998253	-0.997908	-1.00557	-1.00279	-0.998787	-0.997487	-0.998214	-1.00004	-1.00325	-0.994662	-1.00168	-0.994159	-0.998743	-0.992276	-1.01087	-1.0036	-1.00258
19	-1.00391	-1.00082	-0.998144	-1.00043	-0.996508	-1.00076	-0.994966	-1.00508	-1.00946	-0.997283	-0.9938	-0.996025	-0.999621	-1.00272	-1.00333	-1.00165	-0.990491	-0.991602	-1.00135	-0.998576	-0.998636	-1.00386	-0.995747	-1.0021	-1.00964	-0.995985	-1.00297	-1.00655	-1.00352	-0.999014	-1.00185	-0.999615	-0.995861	-0.996487	-1.00693	-1.00181	-1.00075	-0.997243	-0.999133	-0.999171	-1.00174	-0.997266	-1.00105	-0.994573	-1.0015	-0.992369	-1.00882	-1.00591	-1.00472
20	-1.00517	-1.00157	-0.998144	-0.998128	-0.997001	-0.99673	-0.998117	-1.00315	-1.0071	-0.995531	-0.995191	-1.00095	-1.00005	-1.0029	-1.00147	-1.00207	-0.991106	-0.993693	-1.00149	-0.995372	-0.997229	-1.00309	-0.993578	-1.0031	-1.0087	-0.992825	-1.00028	-1.0069	-1.00294	-0.999493	-1.00266	-1.00091	-0.996459	-0.997406	-1.00573	-0.999516	-1.00119	-0.999272	-0.998632	-1.0016	-1.0007	-0.998744	-1.00413	-0.995744	-0.999097	-0.991432	-1.0081	-1.00475	-1.00774
21	-1.00451	-1.00017	-1.00358	-1.00101	-0.997001	-0.996327	-0.996226	-1.00479	-1.00685	-0.996198	-0.994782	-0.997605	-0.999012	-1.00272	-1.00104	-1.00228	-0.990696	-0.990407	-1.0028	-0.99353	-0.997141	-1.00603	-0.996832	-1.00517	-1.0104	-0.992582	-0.999517	-1.00628	-1.00274	-0.998536	-1.00013	-0.999183	-0.996683	-0.996571	-1.0023	-1.00083	-1.00057	-1.00138	-0.999299	-1.00342	-0.999466	-0.997125	-1.00182	-0.993539	-0.999167	-0.992276	-1.00694	-1.00519	-1.0054
22	-1.00372	-0.999416	-1.00295	-0.999377	-0.997353	-0.996165	-0.996366	-1.00323	-1.00539	-0.99845	-0.994782	-0.996768	-1.00162	-1.00513	-1.00204	-1.00292	-0.991448	-0.991229	-1.00355	-0.995613	-1.00022	-1.00617	-0.995914	-1.0054	-1.01049	-0.992258	-0.999287	-1.00374	-1.0044	-0.997715	-1.00217	-0.999112	-0.995487	-0.997908	-0.999981	-1.00025	-1.00217	-1.00236	-0.999049	-1.00551	-1.00229	-1.00226	-1.00112	-0.992988	-0.99839	-0.992369	-1.00622	-1.00714	-1.00278
23	-1.00689	-0.997824	-1.00046	-1.00053	-0.994465	-0.995036	-0.996716	-1.00353	-1.0062	-0.9982	-0.993964	-0.997419	-1.00283	-1.00504	-1.00147	-1.00271	-0.9922	-0.990258	-1.00459	-0.997295	-1.00119	-1.00456	-0.994662	-1.00272	-1.01059	-0.99161	-1.00228	-1.00532	-1.00284	-0.998399	-0.999805	-1.00235	-0.998103	-0.998409	-0.999581	-0.999434	-1.00164	-1.00114	-0.995126	-1.00516	-1.00112	-1.00325	-0.999367	-0.995262	-0.996482	-0.996306	-1.00837	-1.00642	-1.00317
24	-1.00947	-1.00063	-1.00082	-1.00264	-0.993479	-0.996246	-0.995876	-1.00627	-1.00604	-1.0012	-0.991019	-0.997326	-1.0031	-1.00719	-1.00233	-1.00349	-0.994251	-0.992722	-1.00438	-0.998176	-1.00286	-1.00344	-0.991826	-1.00241	-1.00917	-0.992825	-1.00082	-1.00444	-1.00206	-0.997715	-0.998009	-1.00213	-1.00035	-0.995986	-0.999901	-0.996894	-1.00128	-1.00146	-0.994459	-1.00481	-1.00298	-1.00304	-1.00063	-0.99726	-0.997896	-0.995088	-1.00962	-1.00461	-1.00122
25	-1.01325	-1.00035	-1.0001	-1.00207	-0.994113	-0.99673	-0.992515	-1.00427	-1.00351	-1.0002	-0.992083	-0.998069	-1.00084	-1.00326	-1.00097	-1.00306	-0.994934	-0.993469	-1.00349	-0.997936	-1.00171	-1.00182	-0.99241	-1.00195	-1.0071	-0.993068	-0.996603	-1.00471	-1.00226	-0.99792	-0.996132	-1.00041	-0.998103	-0.995735	-1.00326	-0.997877	-1.00306	-1.00106	-0.999383	-1.00481	-1.00284	-1.00128	-1.00014	-0.99788	-0.998673	-0.995462	-1.01069	-1.00801	-0.999954
26	-1.01053	-0.999604	-1.00242	-0.999377	-0.993972	-0.99673	-0.994546	-1.00315	-1.00653	-1.00087	-0.99241	-1.00114	-1.00058	-1.00094	-1.00218	-1.00186	-0.995071	-0.989735	-1.00417	-0.996974	-1.00233	-1.00225	-0.993745	-1.00464	-1.0053	-0.993554	-0.99668	-1.00278	-1.00489	-0.999835	-0.999641	-0.999183	-0.997505	-0.997991	-1.00621	-0.99673	-1.00288	-1.00138	-1.00072	-1.00412	-1.0047	-0.997829	-1.00084	-1.00036	-0.997684	-0.99565	-1.00721	-1.00396	-0.999467
27	-1.01159	-0.996606	-1.00126	-1.0013	-0.993832	-0.995923	-0.995736	-1.00293	-1.004	-1.0022	-0.991265	-1.00104	-1.00301	-1.00076	-1.0014	-1.00299	-0.993635	-0.990482	-1.00149	-0.998256	-1.00198	-1.0014	-0.99291	-1.00195	-1.0036	-0.993392	-1.00105	-1.0019	-1.00401	-0.999083	-0.999397	-0.999543	-0.998477	-1.0005	-1.00525	-0.996648	-1.00226	-1.0026	-1.00072	-1.00898	-1.00304	-0.999729	-0.998248	-1.00167	-0.997825	-0.995556	-1.00828	-1.00396	-1.0021
28	-1.01159	-0.999323	-1.00001	-1.00245	-0.997072	-0.996407	-0.994966	-1.00041	-1.00514	-1.00329	-0.990283	-1.00021	-1.00188	-0.997635	-1.00147	-1.00532	-0.993157	-0.991079	-1.00397	-0.999618	-1.00022	-1.00288	-0.993494	-1.00264	-1.00493	-0.992744	-1.00205	-1.00173	-1.00596	-0.999766	-0.997193	-0.999399	-0.999374	-0.997908	-1.00573	-0.997385	-1.00493	-1.00025	-0.999884	-1.00985	-1.00181	-0.998462	-0.997828	-1.00153	-0.998955	-0.998556	-1.00792	-1.00468	-1.00151
29	-1.01245	-0.997543	-1.00019	-1.00226	-0.996438	-0.995681	-0.994336	-0.999893	-1.00327	-1.00004	-0.99012	-0.999277	-1.0024	-0.999331	-1.00211	-1.00299	-0.994729	-0.993992	-0.999973	-1.00002	-1.00338	-1.00049	-0.989406	-1.00003	-1.00785	-0.995337	-1.00174	-1.0019	-1.00547	-0.998262	-0.996703	-0.999615	-1.00072	-0.998827	-1.00621	-0.999106	-1.00466	-1.00008	-0.999133	-1.0102	-1.00311	-0.999166	-0.998807	-0.998638	-0.998955	-0.997712	-1.00828	-1.00244	-0.99713
30	-1.0145	-0.994264	-1.00197	-1.00332	-0.998339	-0.992454	-0.994476	-0.999893	-1.00408	-0.999868	-0.988974	-1.0016	-1.00214	-0.998974	-1.00311	-1.0008	-0.995549	-0.993245	-0.996667	-0.999858	-1.00567	-0.999161	-0.989156	-1.0031	-1.0054	-0.99396	-0.998444	-1.00138	-1.0045	-0.999014	-0.999886	-1.00184	-0.996758	-0.995986	-1.00637	-0.99927	-1.00333	-0.999516	-0.998715	-1.00785	-1.00401	-1.00346	-0.997688	-1.00105	-0.997542	-0.995369	-1.00899	-1.0041	-0.998201
31	-1.0155	-0.994826	-0.999747	-1.00514	-0.997776	-0.994068	-0.994056	-0.999893	-1.00408	-1.00245	-0.98832	-1.00114	-1.00362	-1.00228	-1.00118	-1.00101	-0.993704	-0.995112	-0.998802	-0.999137	-1.00347	-0.997199	-0.989823	-0.999722	-1.00455	-0.995823	-0.99898	-1.00111	-1.00313	-0.998194	-1.00046	-1.00429	-0.998477	-0.996905	-1.00605	-0.996812	-1.00395	-1.00008	-1.0008	-1.00707	-1.00648	-1.00402	-0.998178	-0.999395	-1.00079	-0.998181	-1.00873	-1.00302	-0.998396
32	-1.01629	-0.996231	-1.00001	-1.00082	-0.997705	-0.996004	-0.992866	-0.999522	-1.0049	-1.00212	-0.990938	-0.998906	-1.00127	-1.0029	-1.00176	-1.00115	-0.996643	-0.993619	-0.999147	-0.999618	-1.00365	-0.995587	-0.990491	-1.00149	-1.00313	-0.996147	-0.998674	-1.00269	-1.00148	-0.998194	-0.997764	-1.00415	-0.998477	-0.997741	-1.00781	-0.996484	-1.00475	-0.999759	-1.00147	-1.00464	-1.00607	-1.00346	-0.999157	-1.00146	-0.999803	-0.999024	-1.00765	-1.00295	-0.996838
33	-1.01497	-0.997449	-1.00028	-1.00312	-0.996438	-0.997537	-0.993356	-0.998559	-1.00286	-1.00095	-0.993964	-0.998999	-0.999534	-1.00362	-1.00047	-0.999738	-0.998625	-0.992349	-0.999422	-0.999778	-1.00382	-0.996919	-0.99241	-1.00011	-1.00153	-0.996471	-1.00105	-1.00313	-1.00051	-0.99751	-0.996948	-1.00199	-0.999374	-0.99749	-1.00422	-0.998942	-1.00012	-1.00398	-0.997797	-1.00603	-1.00504	-1.001	-0.999507	-1.0007	-1.001	-0.999493	-1.00747	-1.00389	-0.999856
34	-1.01398	-0.998761	-1.00037	-1.00274	-0.997565	-0.997133	-0.994056	-0.996928	-1.00677	-0.999952	-0.996172	-0.996861	-0.999707	-1.00353	-0.999467	-0.999243	-0.998147	-0.992872	-0.997356	-1.00042	-1.00435	-0.995797	-0.992493	-1.00072	-1.00096	-0.99882	-1.00044	-1.00269	-1.00177	-0.999151	-0.997519	-1.00141	-0.999598	-0.998075	-1.0027	-0.996566	-0.999054	-1.00203	-0.998632	-1.00707	-1.00552	-1.00043	-0.999787	-0.999671	-0.999379	-1.00034	-1.00765	-1.00302	-0.998007
35	-1.01722	-0.998011	-0.997876	-0.999473	-1.0001	-0.995923	-0.992586	-0.996706	-1.00563	-1.00145	-0.998135	-0.997419	-1.00136	-1.00121	-1.00083	-0.997971	-0.99719	-0.991752	-0.998389	-1.0025	-1.00162	-0.995166	-0.994245	-1.00064	-1.00181	-0.998334	-1.00212	-1.00506	-1.0008	-0.998125	-0.998744	-1.004	-0.996982	-0.998576	-1.00174	-0.994026	-1.00039	-0.998948	-0.999299	-1.00837	-1.00566	-1.0024	-1.00084	-1.00312	-0.997754	-0.999774	-1.00819	-1.00345	-0.997033
36	-1.01954	-0.99951	-1.00153	-0.998704	-0.999185	-0.998182	-0.993636	-0.996483	-1.00482	-0.998284	-0.995927	-1.00151	-1.00379	-1.00272	-1.00254	-0.999809	-0.997395	-0.995411	-0.99956	-1.00234	-1.00242	-0.996568	-0.995497	-0.999492	-1.00379	-0.996309	-1.00151	-1.00646	-1.00041	-0.998741	-0.998907	-1.00472	-0.996832	-0.999161	-1.00374	-0.995255	-0.997719	-1.00098	-0.998214	-1.00794	-1.00992	-1.00191	-0.999227	-1.00215	-0.997118	-1.00043	-1.00792	-1.00569	-0.995865
37	-1.0194	-0.997355	-0.99948	-0.998224	-0.997494	-0.996649	-0.996226	-0.994111	-1.00449	-0.997533	-0.9956	-1.00197	-1.00388	-1.00513	-1.00118	-0.999668	-0.998352	-0.996681	-0.998733	-1.00202	-1.00127	-0.993975	-0.999669	-0.999722	-1.00106	-0.99558	-1.00074	-1.00523	-0.999532	-0.998604	-0.997927	-1.00249	-0.993992	-0.998158	-1.00062	-0.994435	-1.00164	-1.00008	-0.998298	-1.00664	-1.00807	-1.00142	-0.999297	-1.00339	-0.99514	-1.00043	-1.00613	-1.00707	-0.997909
38	-1.01795	-0.998199	-0.999035	-0.998896	-0.997846	-0.995197	-0.996506	-0.994556	-1.00302	-0.99845	-0.997072	-1.00151	-1.00327	-1.00469	-1.00054	-0.996769	-0.997395	-0.996681	-0.998251	-0.999618	-1.00119	-0.993554	-0.997499	-0.999415	-1.00502	-0.997605	-1.00266	-1.00532	-1.00109	-0.998467	-0.999805	-1.00235	-0.993992	-0.994482	-0.999182	-0.996156	-0.998431	-1	-0.997881	-1.00499	-1.00566	-1.00121	-0.998528	-1.00518	-0.996059	-1.00081	-1.00676	-1.00548	-0.997715
39	-1.01801	-0.994732	-0.999213	-0.997648	-0.999959	-0.996811	-0.995106	-0.995445	-1.00237	-0.99795	-0.997808	-1.00132	-1.00449	-1.0046	-0.999896	-0.994364	-0.996438	-0.998847	-0.996392	-1.00042	-0.999515	-0.995377	-0.993828	-0.999876	-1.00266	-0.996714	-1.00542	-1.00611	-1.00216	-1.00059	-1.00013	-1.0017	-0.99459	-0.995318	-1.00022	-0.996484	-1.00003	-1.00008	-0.998048	-1.0049	-1.0038	-1.00135	-0.999087	-1.00553	-0.998319	-1.00034	-1.00747	-1.00432	-0.996449
40	-1.01881	-0.996325	-0.997164	-0.996399	-0.999255	-0.99431	-0.995736	-0.996483	-1.00245	-0.998617	-0.9965	-1.00299	-1.00631	-1.00379	-0.999467	-0.994152	-0.99637	-0.997652	-0.994256	-1.00202	-0.999779	-0.997269	-0.995413	-1.00387	-1.00408	-0.996957	-1.00251	-1.00646	-1.00372	-0.999903	-1.00209	-0.999183	-0.999823	-0.99632	-1.00046	-0.994845	-0.999143	-0.998785	-0.996211	-1.00481	-1.00181	-1.00071	-0.999017	-1.00477	-0.996765	-1.00455	-1.00658	-1.00562	-0.99567
41	-1.01887	-0.996419	-1.00028	-0.999569	-1.00017	-0.995197	-0.996996	-0.994927	-1.00262	-0.998367	-0.998872	-1.00522	-1.00501	-1.00683	-1.00118	-0.995849	-0.998693	-0.994963	-0.994188	-1.00178	-0.997845	-0.995237	-0.992994	-1.00633	-1.00851	-0.997929	-1.00228	-1.00497	-1.00216	-0.999698	-0.998907	-0.997385	-0.998477	-0.995735	-0.998782	-0.994026	-0.997897	-1.00081	-0.997046	-1.00368	-1.00291	-1.00107	-0.999507	-1.0056	-0.99733	-1.00521	-1.00712	-1.0054	-0.995573
42	-1.0198	-0.995482	-0.999926	-0.998992	-1.00066	-0.99786	-0.996086	-0.997224	-1.00074	-0.994447	-0.9965	-1.00383	-1.00388	-1.00487	-1.00075	-0.998041	-0.997053	-0.99556	-0.992741	-1.00058	-0.996438	-0.995587	-0.993411	-1.00548	-1.00662	-0.99882	-1.00419	-1.00436	-0.999921	-1.00086	-0.998499	-0.99868	-0.996832	-0.995902	-0.998942	-0.993616	-0.995582	-0.999272	-0.998048	-1.00282	-1.00442	-0.999448	-0.999017	-1.00408	-0.996836	-1.00718	-1.00667	-1.00613	-0.997617
43	-1.02026	-0.997543	-1.00055	-0.998128	-1.0001	-0.99786	-0.995876	-0.999671	-0.999766	-0.993779	-0.997563	-1.00718	-1.00657	-1.00728	-0.999824	-0.999102	-0.996506	-0.998847	-0.995221	-1.0001	-0.996966	-0.994956	-0.994162	-1.00487	-1.00511	-0.999549	-1.00174	-1.00295	-0.999921	-1.00024	-0.998825	-0.999831	-0.997356	-0.994315	-0.999901	-0.993452	-0.994603	-1.00114	-0.998131	-1.00091	-1.00387	-0.999799	-0.999507	-1.00511	-0.99733	-1.00727	-1.00837	-1.0054	-0.998785
44	-1.01801	-1.0012	-1.00091	-0.996687	-1.00116	-1.00125	-0.996506	-0.999374	-1.00123	-0.998701	-0.997072	-1.00801	-1.00492	-1.00665	-0.998537	-0.99896	-0.998899	-0.996307	-0.993912	-1.00122	-0.996174	-0.996358	-0.994913	-1.00525	-1.00559	-0.999387	-0.999977	-1.00392	-1.00002	-1.001	-0.998825	-1.00026	-0.995562	-0.995735	-0.997344	-0.995746	-0.994781	-1.00057	-1.00139	-1.00429	-1.00194	-0.999025	-0.999227	-1.00429	-0.997542	-1.00409	-1.0098	-1.00649	-0.99567
45	-1.01881	-0.998948	-1.00037	-0.994766	-1.00165	-1.0002	-0.994756	-1.00034	-1.00082	-1.00004	-0.997072	-1.00643	-1.00509	-1.00558	-0.998751	-1.00073	-1.00006	-0.996158	-0.993636	-0.998817	-0.995735	-0.999442	-0.995413	-1.00464	-1.00511	-0.997848	-1.00021	-1.00208	-0.998655	-0.998741	-1.00209	-1.00177	-0.996832	-0.997824	-0.998383	-0.995091	-0.994692	-0.999597	-0.998882	-1.00395	-1.00009	-0.999166	-0.998248	-1.00553	-0.999097	-1.00221	-1.00908	-1.00786	-0.99567
46	-1.01662	-0.996512	-1.00144	-0.996014	-1.00109	-1.00109	-0.996086	-0.997818	-1.00107	-1.00004	-0.996009	-1.00969	-1.00492	-1.0037	-0.998608	-1.00059	-0.999719	-0.995635	-0.994807	-1.00034	-0.996174	-0.99811	-0.997666	-1.00533	-1.0021	-0.997605	-1.00128	-1.00173	-0.998948	-0.997989	-1.0007	-0.999471	-0.999299	-0.998242	-0.999501	-0.994599	-0.995493	-0.999841	-0.999216	-1.00368	-0.999122	-0.997477	-0.998737	-1.00718	-0.999238	-0.999774	-1.00819	-1.00952	-0.996644
47	-1.01735	-0.996887	-1.00233	-0.993325	-0.998973	-0.99907	-0.997556	-0.999448	-1.00025	-0.999201	-0.99699	-1.00671	-1.00848	-1.00138	-0.996104	-1.00059	-0.996575	-0.997502	-0.994807	-1.0037	-0.99635	-0.998671	-0.995664	-1.0041	-1.00219	-0.99801	-1.00266	-1.00155	-1.00021	-0.998877	-0.99605	-1.00213	-0.999	-0.998326	-0.999342	-0.995255	-0.997363	-0.997487	-0.998298	-1.00186	-0.998159	-0.999377	-0.999787	-1.00787	-1.00023	-1.00324	-1.00899	-1.00642	-0.993431
48	-1.02007	-0.997074	-1.00091	-0.994093	-0.997142	-0.99907	-0.996506	-1.00034	-1.00115	-0.99845	-0.998054	-1.00653	-1.00831	-1.00201	-0.998537	-0.99691	-0.995413	-0.999594	-0.994945	-1.00442	-0.998812	-0.999302	-0.995997	-1.00517	-1.00162	-0.997362	-1.00251	-1.0019	-1.00401	-0.999835	-0.996132	-1.00019	-1.00139	-0.997908	-0.999821	-0.995419	-0.995404	-0.993591	-0.996295	-1.00065	-0.999535	-0.999588	-0.999857	-1.00808	-1.00277	-1.00493	-1.00855	-1.00454	-0.995865
49	-1.02086	-0.997168	-1.0001	-0.993229	-0.998269	-1.00101	-0.997136	-0.999226	-1.00237	-0.998033	-0.998217	-1.00783	-1.00657	-1.0037	-0.999967	-1.00144	-0.995139	-0.999519	-0.99343	-1.00699	-1.00136	-0.998881	-0.997332	-1.00471	-1.00125	-0.998415	-1.00327	-1.00103	-1.00216	-0.998194	-0.997356	-1.00192	-1.00274	-0.996571	-0.999022	-0.993698	-0.995582	-0.99489	-0.997881	-1.00256	-0.99926	-0.99797	-1.00098	-1.00498	-1.00249	-1.00521	-1.01052	-1.00374	-1.0019
50	-1.02086	-1.00017	-0.999569	-0.993036	-0.99841	-1.00068	-0.998887	-0.996187	-1.00172	-1.00012	-0.999935	-1.0055	-1.00648	-1.00272	-0.999896	-1.00115	-0.997532	-1.00064	-0.993085	-1.0049	-1.00268	-1.00175	-0.996748	-1.00418	-1.00011	-0.999468	-1.00235	-1.00076	-1.00109	-0.998194	-0.996621	-1.00134	-1.00192	-0.995986	-0.995746	-0.995091	-0.993446	-0.996756	-0.999633	-1.00308	-0.999742	-0.999096	-1.00063	-1.00325	-1.00235	-1.00568	-1.01043	-1.00374	-1.002
51	-1.02119	-0.997636	-0.997698	-0.993709	-0.998832	-1.00076	-1.00106	-0.995001	-1.00001	-1.00079	-0.997072	-1.00253	-1.00414	-1.00201	-0.999037	-1.00108	-0.998967	-1.00183	-0.995358	-1.00386	-1.00277	-1.0007	-0.996164	-1.00441	-1.00389	-0.999873	-1.00189	-0.99901	-1.0007	-0.995801	-1.00021	-0.999759	-0.999374	-0.99373	-0.995426	-0.995337	-0.993268	-0.998298	-0.998799	-1.00386	-0.998228	-0.999799	-1.00091	-1.00325	-1.00129	-1.00315	-1.00783	-1.00251	-1.00112
52	-1.01927	-0.997262	-0.99948	-0.99467	-0.995733	-1.00036	-1.00085	-0.995816	-0.999114	-0.997116	-0.9938	-1.00272	-1.00318	-0.997992	-0.997106	-0.99889	-1.0017	-1.00176	-0.997563	-1.00426	-1.00286	-1.00035	-0.997499	-1.00226	-1.0053	-1.0006	-1.00197	-1.00085	-1.00245	-0.99539	-1.00029	-1.00012	-0.998552	-0.992644	-0.995985	-0.997959	-0.994781	-0.99911	-0.998882	-1.00282	-0.999191	-0.998462	-0.999647	-1.00167	-0.998814	-1.0054	-1.00738	-1.00454	-0.999077
53	-1.01894	-0.998948	-1.00019	-0.999857	-0.99686	-0.998263	-0.999517	-0.996335	-0.999033	-0.99795	-0.993228	-1.00318	-1.0024	-0.999063	-0.998751	-0.997617	-1.0045	-1.00251	-0.998871	-1.00138	-1.00373	-0.998531	-0.998167	-1.00387	-1.00276	-1.00068	-1.00289	-1.00164	-0.999726	-0.996826	-1.00062	-1.00069	-1.0005	-0.995568	-0.996465	-0.999024	-0.997541	-1.00008	-0.999884	-1.00021	-0.999879	-0.996211	-1.00028	-1.00201	-0.999591	-1.00652	-1.00336	-1.00432	-0.99898
54	-1.01821	-0.99773	-1.00126	-0.99563	-0.997424	-0.996811	-1.00099	-0.995742	-0.996589	-0.998617	-0.997072	-1.00141	-1.0031	-1.00192	-0.996677	-0.996981	-1.00252	-1.00146	-0.997976	-1.00138	-1.00505	-0.997619	-0.998501	-1.00402	-1.0004	-1.00044	-1.00565	-1.00094	-1.0008	-0.996074	-1.0016	-1.00062	-1.00207	-0.994231	-0.995746	-0.998779	-1.00021	-0.999272	-0.998381	-0.999778	-1.00256	-0.995296	-1.00231	-0.99912	-0.998178	-1.00446	-1.00658	-1.00461	-0.999954
55	-1.01874	-0.99848	-1.00099	-0.994093	-0.996438	-1.0002	-1.00064	-0.998781	-0.998707	-0.997533	-0.998135	-1.00244	-1.0004	-1.00433	-0.993744	-0.995637	-1.00088	-1.00213	-0.997838	-1.00234	-1.00848	-0.998811	-0.995664	-1.00203	-0.997096	-1.00052	-1.00534	-1.00024	-1.00206	-0.997373	-1.0007	-1.00084	-1.0052	-0.995986	-0.999501	-0.998205	-0.998609	-1.00008	-0.996629	-1.00299	-1.00387	-0.994874	-1.00259	-1.00201	-1.00023	-1.00493	-1.00962	-1.0049	-1.00161
56	-1.01669	-0.998854	-1.0018	-0.995534	-0.995099	-1.00052	-1.00064	-0.998262	-0.998381	-0.997616	-0.996172	-1.00588	-1.00249	-1.00442	-0.997964	-0.997334	-1.00197	-1.00243	-0.99646	-1.00202	-1.00699	-0.995937	-0.994829	-1.00302	-0.997662	-1.0006	-1.00251	-1.00015	-0.998558	-0.99792	-1.00282	-0.998824	-1.00289	-0.99231	-0.997823	-0.997058	-0.99674	-1.00301	-0.996044	-1.00612	-1.00194	-0.993185	-1.00468	-1.00008	-0.998743	-1.00221	-1.00774	-1.00143	-1.00472
57	-1.01854	-0.998573	-0.99948	-0.997744	-0.997494	-0.999876	-1.00071	-0.998188	-1.00107	-0.997199	-0.997236	-1.00541	-0.998404	-1.0062	-0.999323	-0.99691	-1.00416	-1.00012	-0.996805	-1.00122	-1.00532	-0.995377	-0.994913	-1.00241	-1.00125	-1.00133	-1.00258	-1.00155	-0.998461	-0.997373	-1.00323	-0.999831	-1.00244	-0.994733	-0.996864	-1.00107	-0.992823	-1.00163	-0.999133	-1.0062	-1.00029	-0.993888	-1.00524	-1.00084	-0.997048	-1.00427	-1.003	-1.00309	-1.00453
58	-1.01815	-0.999979	-1.00224	-0.998992	-1.00038	-0.998263	-1.00183	-0.998336	-1.00082	-0.997366	-0.999117	-1.00365	-0.999881	-1.00603	-0.999681	-0.99592	-1.0032	-0.999818	-0.995772	-1.00058	-1.00901	-0.993344	-0.995831	-1.00372	-1.00191	-1.00052	-1.00205	-1.00085	-0.999629	-0.998125	-1.00299	-1.00105	-1.00221	-0.995067	-0.996864	-1.00165	-0.991755	-0.999272	-1.00247	-1.00499	-1.00339	-0.995859	-1.00517	-1.00146	-0.993939	-1.00418	-1.00604	-1.00302	-1.00657
59	-1.01583	-0.998761	-1.00393	-0.999857	-0.999537	-1.00036	-1.00225	-1.00063	-0.999929	-0.995531	-0.998217	-1.00225	-0.997014	-1.00326	-0.997177	-0.993445	-1.00102	-0.999818	-0.994739	-1.0017	-1.00769	-0.991522	-0.994329	-1.00302	-1.00115	-1.0023	-1.00013	-0.998046	-0.999045	-1.00168	-1.00348	-0.999903	-1.00072	-0.993981	-0.997344	-1.00165	-0.992022	-1.00008	-1.00097	-1.00221	-1.00119	-0.995507	-1.00657	-1.00126	-0.994222	-1.0054	-1.00658	-1.00324	-1.00823
60	-1.01609	-0.996981	-1.00082	-1.00063	-1.0013	-0.998021	-1.00379	-0.999004	-0.999114	-0.996365	-1.00026	-1.00216	-0.995451	-1.00067	-0.997321	-0.993233	-1.00054	-0.998249	-0.995358	-0.999618	-1.00831	-0.991872	-0.994579	-1.00203	-1.00455	-1.00498	-0.999747	-1.00111	-0.997	-1.00284	-1.00274	-0.99868	-1.00094	-0.995401	-0.997983	-1.00288	-0.991665	-0.999272	-1.00372	-1.00013	-1.00126	-0.996562	-1.00266	-1.0005	-0.996624	-1.00746	-1.0073	-1.00309	-1.00287
61	-1.01748	-0.997355	-0.999213	-1.00187	-1.00031	-0.999554	-1.00169	-0.998188	-0.999684	-0.997366	-1.00002	-1.00216	-0.993974	-1.00085	-0.99775	-0.994082	-1.00115	-0.997502	-0.995221	-1.00018	-1.00883	-0.993064	-0.991075	-1.00348	-1.00351	-1.00506	-0.997217	-1.00225	-0.999921	-1.00182	-1.00356	-0.997601	-1.00177	-0.994733	-1.0031	-1.0037	-0.993357	-1.0013	-1.00197	-1.00256	-1.00029	-0.997477	-1.00294	-1.00098	-0.998602	-1.00812	-1.00971	-0.999769	-1.0018
62	-1.01537	-0.999323	-1.00037	-1.00341	-1.00172	-1.00052	-1.00204	-0.996187	-0.999847	-0.997449	-0.999853	-1.00067	-0.995624	-1.00129	-0.99918	-0.997617	-1.0002	-0.9981	-0.998045	-1.00162	-1.00945	-0.993064	-0.992159	-0.998647	-1.00587	-1.00433	-0.998137	-1.00287	-0.997098	-1.00175	-1.00429	-0.999183	-1.00259	-0.994983	-0.997424	-1.00509	-0.994514	-1.00414	-1.00289	-1.00455	-0.999879	-0.996351	-1.00245	-1.00263	-0.999379	-1.00409	-1.01204	-1.00056	-1.00317
63	-1.0108	-0.998761	-1.00108	-1.00341	-1.00052	-1.00012	-1.00239	-0.997076	-1.00115	-1.0007	-1.00059	-1.00151	-0.994235	-1.00433	-0.998179	-1.00151	-0.999719	-0.998623	-0.996667	-1.0021	-1.00646	-0.993484	-0.993995	-1.00226	-1.00332	-1.00344	-1.00028	-1.00479	-0.995345	-1.00243	-1.00495	-1.00163	-1.00349	-0.995819	-0.996625	-1.00443	-0.992111	-1.00349	-1.00406	-1.00334	-0.999122	-0.996633	-1.00343	-1.00215	-0.998249	-0.999306	-1.01168	-0.998613	-1.00356
64	-1.01325	-1.00054	-1.0001	-1.00139	-0.998832	-0.99794	-1.00211	-0.998559	-1.00091	-0.9982	-1.00214	-0.999277	-0.994408	-1.00281	-0.99825	-1.00172	-1.0002	-0.998996	-0.996943	-1.00122	-1.00523	-0.992854	-0.996748	-1.00149	-1.00172	-1.00425	-0.997907	-1.00401	-0.996708	-1.0038	-1.00413	-1.00364	-1.0061	-0.994315	-0.997344	-1.00394	-0.992022	-1.00203	-1.00606	-1.00351	-0.996921	-0.994944	-1.00545	-1.00318	-0.997542	-1.00109	-1.01078	-0.998324	-1.00677
65	-1.0149	-1.00045	-0.998411	-0.999377	-1.00144	-0.997295	-1.00127	-0.998411	-1.00017	-0.998534	-1.00247	-0.997512	-0.995364	-1.00433	-0.999252	-0.999455	-1.0017	-0.998548	-0.995909	-1.0049	-1.00347	-0.995797	-0.996331	-1.00011	-1.00417	-1.00465	-0.998367	-1.0026	-0.999726	-1.00613	-1.00544	-1.00537	-1.00558	-0.996654	-0.999342	-1.00558	-0.988906	-1	-1.00364	-1.00117	-0.995476	-0.992129	-1.00496	-1.00008	-0.996977	-1.00174	-1.00792	-0.996807	-1.00667
66	-1.01212	-1.00223	-0.997253	-1.00341	-1.00137	-0.996649	-1.00309	-0.999152	-1.00359	-0.997616	-1.00092	-1.00086	-0.996841	-1.00603	-0.99961	-0.998112	-1.00156	-0.99683	-0.997563	-1.00731	-1.00655	-0.996428	-0.999335	-1.0008	-1.00191	-1.007	-0.99921	-1.00287	-1.00041	-1.00387	-1.00576	-1.00451	-1.00468	-0.998409	-1.00006	-1.0064	-0.990152	-1.00163	-1.00631	-1.00065	-0.995407	-0.992622	-1.00378	-1.00167	-0.997048	-1.00202	-1.00783	-0.998613	-1.00589
67	-1.01	-1.00129	-0.997609	-1.00274	-1.00285	-0.996165	-1.00295	-1.00063	-1.00205	-0.995614	-0.999117	-1.00132	-1.00092	-1.00281	-0.999467	-0.99889	-0.998762	-1.00042	-0.999147	-1.00458	-1.00576	-0.995517	-0.997082	-1.00348	-1.00087	-1.0049	-0.997754	-1.00365	-0.999921	-1.00483	-1.00568	-1.00522	-1.00506	-1.00025	-1.00038	-1.00722	-0.991576	-1.00171	-1.00664	-1.00238	-0.992311	-0.992551	-1.00133	-0.999947	-0.996836	-0.999868	-1.00533	-0.999552	-1.00502
68	-1.00961	-0.997918	-0.996362	-0.999473	-1.00179	-0.997456	-1.00211	-1.00108	-1.00001	-0.997199	-1.0019	-0.998534	-0.998317	-1.00299	-0.99589	-1.00144	-1.00081	-1.00176	-0.997149	-1.00154	-1.00558	-0.995096	-0.99558	-1.00302	-1.00077	-1.00295	-0.996527	-1.00199	-0.999045	-1.00722	-1.00593	-1.00156	-1.0067	-0.998075	-1.00278	-1.0064	-0.993446	-1.00106	-1.00339	-1.0036	-0.993274	-0.99227	-1.00063	-0.999671	-0.997189	-0.999962	-1.00336	-0.99724	-1.00414
69	-1.00603	-1.00195	-0.999302	-1.00284	-1.0013	-0.998102	-1.00309	-0.999967	-0.996915	-0.998951	-1.00133	-0.998534	-0.998057	-1.00379	-0.997464	-1.00151	-0.998899	-1.00071	-0.998389	-1.00226	-1.00532	-0.995797	-0.991909	-0.998954	-1.002	-1.004	-0.996527	-1.00269	-0.997292	-1.00688	-1.00421	-1.00458	-1.00677	-0.998242	-1.00142	-1.00427	-0.994603	-1.00398	-1.00322	-1.00429	-0.993411	-0.992974	-1.00266	-1.0016	-0.998319	-0.998743	-1.00399	-0.997529	-1.00025
70	-1.00524	-1.00335	-0.997164	-1.00274	-1.00088	-0.997053	-1.00414	-1.00019	-0.996426	-0.998117	-1.00517	-0.996489	-0.997449	-1.00237	-0.998537	-1.00037	-0.998557	-1.00042	-0.999836	-1.0045	-1.00488	-0.997199	-0.991659	-1.0011	-1.00125	-1.00271	-0.999057	-1.00216	-0.994859	-1.0077	-1.00503	-1.00501	-1.00633	-1.00058	-0.998383	-1.00247	-0.993446	-1.00414	-1.00322	-1.00421	-0.992655	-0.99417	-1.00196	-1.00394	-0.997896	-0.997993	-1.00551	-0.998468	-1.00034
71	-1.00239	-1.0011	-0.997342	-1.00082	-1.00193	-0.996246	-1.00533	-0.998559	-0.996182	-0.9982	-1.00452	-0.995932	-0.996754	-1.00299	-1.00075	-1.00094	-0.996438	-1.0028	-0.999422	-1.00555	-1.00294	-0.996919	-0.991575	-1.00256	-1.00049	-1.00238	-1.00044	-1.00365	-0.994761	-1.00366	-1.00217	-1.00515	-1.00416	-0.99891	-0.999821	-1.00296	-0.991487	-1.00276	-1.00472	-1.00403	-0.992792	-0.995296	-1.00385	-1.00208	-0.996553	-0.997525	-1.00461	-0.998179	-0.997617
72	-0.999943	-1.00148	-0.996985	-1.00053	-1.002	-0.997214	-1.00498	-1.00315	-0.995204	-0.999201	-1.00304	-0.996861	-0.997796	-1.00254	-1.00047	-1.00002	-0.993635	-1.00325	-0.998802	-1.00699	-1.00022	-0.999091	-0.992243	-0.998954	-0.997662	-1.00125	-1.00005	-1.0012	-0.995151	-1.00325	-0.999397	-1.00264	-1.00416	-1.00008	-0.997104	-1.00165	-0.990063	-1.00268	-1.00414	-1.00412	-0.993205	-0.995225	-1.0028	-1.00215	-0.995352	-0.994525	-1.00568	-0.997457	-0.997422
73	-0.998685	-1.00101	-0.99654	-1.00159	-1.00271	-0.99786	-1.00435	-1.00575	-0.999929	-0.9977	-1.00721	-0.99872	-1.00179	-1.00326	-1.0019	-0.998748	-0.995139	-1.00318	-0.999767	-1.00531	-1.00092	-0.99825	-0.993745	-0.999645	-0.996719	-0.999468	-0.999977	-1.00015	-0.99554	-1.00421	-0.997601	-1.00335	-1.00117	-1.00033	-0.998942	-1.00189	-0.990508	-1.00228	-1.00331	-1.00178	-0.994375	-0.995929	-1.00447	-1.00305	-0.996412	-0.991432	-1.00425	-0.997096	-0.996157
74	-0.997362	-1.00026	-0.995738	-1.00072	-1.00306	-0.996972	-1.00134	-1.00449	-1.00017	-0.995948	-1.00476	-1.00132	-1.00023	-1.00415	-1.00176	-0.999668	-0.992747	-1.00295	-1.00149	-1.0041	-1.00145	-0.99818	-0.994162	-1.00041	-0.998417	-1.00028	-0.999057	-1.00015	-0.995053	-1.00421	-1.00176	-1.00192	-0.998103	-0.997991	-1.0011	-1.00156	-0.991665	-1.00292	-1.00431	-1.00334	-0.992173	-0.994944	-1.00468	-1.00422	-0.995564	-0.992088	-1.00139	-0.99435	-0.995378
75	-0.992861	-0.999604	-0.996094	-0.999761	-1.0013	-0.996811	-1.00071	-1.00227	-1.00286	-0.995364	-1.00419	-0.998813	-1.0004	-1.00299	-1.00283	-1.00009	-0.993772	-1.00228	-1.00183	-1.00226	-1.00171	-0.9979	-0.994579	-0.999722	-0.999643	-0.999225	-0.999977	-1.00225	-0.993009	-1.00421	-1.00029	-1.00062	-1.0005	-0.996571	-0.999182	-1.00034	-0.991933	-1.00292	-1.00255	-1.00455	-0.991623	-0.995225	-1.00545	-1.00346	-0.995988	-0.992557	-1.00229	-0.993556	-0.997228
76	-0.989286	-0.997636	-0.997876	-1.00063	-1.00102	-0.99786	-1.00036	-1.00249	-1.00425	-0.99845	-1.00517	-0.996025	-0.999881	-1.00576	-1.0054	-1.00002	-0.994387	-1.00348	-1.00087	-1.00162	-1.00075	-0.998461	-0.995747	-1.00026	-1.0003	-1.00133	-0.99714	-1.0012	-0.995053	-1.00373	-1.00062	-0.99904	-1.00199	-1.00016	-0.997424	-1.0014	-0.990953	-1.0009	-1.00331	-1.00586	-0.993893	-0.994662	-1.00273	-1.00263	-0.993162	-0.993963	-1.00372	-0.992761	-0.999077
77	-0.987698	-0.996512	-0.998767	-1.00207	-0.99848	-0.997053	-1.00113	-1.00315	-1.00262	-1.00179	-1.00501	-0.995653	-1.00049	-1.00379	-1.00748	-1.00122	-0.994797	-1.00183	-1.00135	-1.00114	-0.9989	-1.00028	-0.99508	-0.99642	-0.997473	-1.00295	-0.997064	-1.00085	-0.99554	-1.00168	-0.99858	-1.0017	-1.00035	-1.00075	-1.00038	-0.998615	-0.991933	-1.00098	-1.00205	-1.00464	-0.995888	-0.996703	-1.00371	-1.00401	-0.994504	-0.994244	-1.00023	-0.994134	-0.996157
78	-0.982402	-0.997636	-0.998411	-1.00399	-0.997987	-0.998828	-1.00295	-1.00278	-1.00457	-1.00029	-1.00574	-0.995003	-1.00005	-1.00183	-1.00705	-0.999738	-0.992473	-1.00139	-0.998389	-1.00082	-1.00189	-0.999372	-0.994245	-0.99619	-0.997851	-1.00028	-0.998674	-1.00295	-0.994567	-1.00107	-1.00013	-1.00415	-1.00139	-0.999662	-1.0023	-1.00099	-0.995315	-0.999841	-1.00264	-1.0075	-0.996508	-0.995014	-1.00336	-1.00167	-0.995917	-0.994713	-1.00014	-0.993845	-0.992458
79	-0.979159	-0.995388	-0.999213	-1.00351	-0.996649	-0.996246	-1.00288	-1.00338	-1.00131	-1.00304	-1.00288	-0.99491	-0.998839	-0.99942	-1.00512	-0.997829	-0.991106	-0.999594	-0.999353	-1.0025	-1.0033	-1.00218	-0.993828	-0.996958	-0.998134	-1.00085	-0.999517	-1.00155	-0.99593	-1.00141	-1.00315	-1.00386	-0.998477	-0.999245	-1.00078	-1.00279	-0.997363	-1.00236	-1.00147	-1.00907	-0.998985	-0.995507	-1.00336	-1.00139	-0.996482	-0.991619	-0.999423	-0.99659	-0.994307
80	-0.975651	-0.995575	-0.999213	-1.00168	-0.995804	-0.996407	-1.00197	-1.00219	-1.00335	-1.00129	-1.00525	-0.997976	-0.998057	-0.999956	-1.00455	-0.998183	-0.994319	-0.999668	-0.997149	-0.999458	-1.00057	-1.00147	-0.996832	-0.997265	-1.00068	-1.0006	-0.99737	-1.00225	-0.995345	-1.00154	-1.00176	-1.00213	-1.00199	-0.999495	-1.0023	-1.00411	-1.0011	-1.00317	-1.00147	-1.00386	-1.00029	-0.996703	-1.00168	-1.00043	-0.997613	-0.991338	-0.997365	-0.996879	-0.994891
81	-0.971018	-0.994451	-0.999391	-1.00504	-0.997001	-0.994552	-0.997837	-1.0013	-1.00327	-1.0022	-1.0082	-0.997883	-0.995798	-0.998528	-1.00404	-0.99896	-0.995208	-1.00056	-0.995496	-1.00098	-0.999339	-1.00126	-0.996331	-0.994808	-1.0004	-1.00028	-0.99875	-1.00453	-0.995345	-1.00202	-1.0025	-1.00199	-1.00214	-1.00025	-1.0027	-1.00607	-1.00021	-1.00098	-1.0023	-0.998563	-1.00015	-0.994874	-1.00084	-1.0036	-0.999379	-0.993307	-0.999781	-0.997023	-0.994794
82	-0.967708	-0.992578	-1.00108	-1.00918	-0.997705	-0.994713	-0.995526	-0.999078	-1.00131	-1.00337	-1.00681	-0.997047	-0.99241	-0.99826	-1.00533	-0.999102	-0.99384	-1.00378	-0.996254	-1.00146	-0.998548	-1.00154	-0.996582	-0.996881	-0.999926	-1.00141	-1.00013	-1.00295	-0.996027	-1.00353	-1.00209	-1.00271	-1.00326	-1.002	-1.00446	-1.00361	-0.998164	-1.00098	-1.00063	-1.00082	-0.997265	-0.997055	-1.0007	-1.00105	-0.99839	-0.99715	-0.999244	-0.996518	-0.994599
83	-0.96473	-0.994451	-1.00046	-1.00802	-0.999748	-0.996407	-0.994056	-0.998114	-0.999684	-1.00537	-1.00787	-0.996768	-0.9938	-0.993797	-1.00419	-0.999809	-0.995891	-1.004	-0.996805	-1.00234	-0.997581	-1.00582	-0.997332	-0.997495	-1.0003	-1.00012	-0.999747	-1.00462	-0.994859	-1.00524	-1.00462	-1.00379	-1.0002	-1.00225	-1.00326	-1.00099	-0.999588	-1.0009	-1.00197	-1.00039	-0.999673	-0.997618	-1.00259	-1.00077	-0.999379	-0.998837	-1.00255	-0.996734	-0.994891
84	-0.960957	-0.994264	-1.00091	-1.00793	-1.00109	-0.996327	-0.997486	-0.998929	-1.00408	-1.00295	-1.00869	-1.00132	-0.994495	-0.993172	-1.00512	-1.0025	-0.997326	-1.00497	-0.997976	-1.00186	-0.998021	-1.00505	-0.997416	-0.997879	-0.998039	-1.00044	-0.99622	-1.00287	-0.996611	-1.00558	-1.00389	-1.00292	-0.998851	-1.00267	-1.0027	-1.00222	-0.997541	-1	-1.00297	-0.999778	-0.998021	-0.999025	-1.00273	-1.00181	-0.997825	-1.00024	-1.00461	-0.99659	-0.994502
85	-0.955794	-0.996793	-0.999747	-1.00841	-0.998762	-0.995923	-0.998607	-0.99804	-1.00473	-1.00562	-1.00934	-1.00114	-0.995624	-0.996475	-1.00226	-1.00327	-0.997326	-1.00363	-0.997769	-1.00314	-0.999691	-1.00225	-0.99825	-0.997879	-1.00115	-1.00101	-0.997524	-1.00383	-0.997682	-1.00435	-1.00307	-1.0053	-0.99758	-1.00167	-0.998303	-1.00419	-0.994158	-0.998623	-1.00205	-0.997521	-1.00009	-0.999377	-1.00189	-1.00553	-0.998037	-1.00306	-1.00381	-0.995867	-0.994794
86	-0.95394	-0.996231	-1.00242	-1.00793	-0.996438	-0.994471	-0.997206	-1.00034	-1.00368	-1.00596	-1.00746	-1.00002	-0.996233	-0.992905	-1.00183	-1.00235	-0.99637	-1.00221	-0.996116	-1.00282	-1.00162	-1.00449	-0.999168	-1.00041	-0.999454	-1.00012	-0.997677	-1.00015	-0.996027	-1.0036	-1.00421	-1.00645	-0.99616	-1.00083	-0.998303	-1.00615	-0.995493	-0.997893	-1.00055	-0.99648	-0.999329	-1.00022	-0.998528	-1.00525	-1.00058	-0.999868	-1.00166	-0.997385	-0.993529
87	-0.952484	-0.998386	-1.00287	-1.00581	-0.995592	-0.992535	-0.997276	-1.00019	-1.00188	-1.0027	-1.00648	-1.00207	-0.996233	-0.993351	-1.00154	-1.00094	-0.995823	-1.00221	-0.996047	-1.00314	-1.0025	-1.00666	-1.00259	-1.00064	-0.997568	-1.00036	-0.998827	-1.00032	-0.995735	-1.00209	-1.00478	-1.00364	-0.996907	-0.99983	-0.998223	-1.00361	-0.995404	-0.998623	-1.0003	-0.997348	-0.998297	-0.998462	-0.998458	-1.00332	-0.999874	-1.00137	-1.00255	-0.995289	-0.988272
88	-0.948447	-0.9967	-1.00046	-1.0061	-0.996578	-0.993422	-0.998467	-0.999893	-1.00213	-1.00254	-1.0046	-1.00207	-0.998144	-0.992101	-1.00283	-1.00108	-0.994319	-0.999369	-0.996254	-1.00338	-1.00013	-1.00722	-1.002	-0.999185	-0.995964	-1.0006	-1.00097	-1.00015	-0.995053	-1.00277	-1.00429	-1.00307	-0.999972	-1.00217	-0.997584	-1.00288	-0.997274	-0.998298	-0.99955	-0.995351	-1.00174	-1.001	-1.00203	-1.00394	-0.99945	-1.00221	-1.00407	-0.9937	-0.990024
89	-0.944872	-0.996419	-1.00135	-1.00485	-0.997987	-0.994471	-0.996576	-0.997818	-1.00205	-1.00254	-1.00533	-1.00281	-0.996233	-0.990584	-1.00254	-1.00278	-0.998693	-0.998921	-0.997012	-1.00298	-0.998284	-1.00806	-1.00117	-0.998724	-0.997379	-1.00247	-0.997754	-0.999711	-0.996416	-1.00168	-1.00495	-1.00005	-1.00027	-0.999161	-0.997424	-1.00288	-0.998609	-0.99773	-1.00122	-0.996567	-1.00077	-1.00015	-1.00475	-1.00394	-0.996271	-1.00324	-1.00273	-0.996084	-0.988856
90	-0.943747	-0.997074	-0.999569	-1.00591	-0.995945	-0.996004	-1.00064	-0.997521	-0.997404	-1.00404	-1.00672	-1.00039	-0.996146	-0.990227	-0.999467	-0.99995	-0.995754	-0.999892	-0.997907	-1.00026	-0.999515	-1.00722	-1.00401	-0.999108	-0.994266	-0.999468	-0.9976	-1.00024	-0.997974	-1.0036	-1.00527	-1.00156	-0.999524	-0.997574	-0.994467	-1.00345	-0.996918	-0.995701	-1.00289	-0.996132	-1.00201	-1.00085	-1.00119	-1.00353	-0.996694	-1.00202	-1.00193	-0.997963	-0.991484
91	-0.94196	-0.998105	-0.997787	-1.00572	-0.996226	-0.994471	-1.0012	-0.997076	-0.999114	-1.00346	-1.00411	-0.997047	-0.997014	-0.991566	-1.00125	-1.00115	-0.995686	-1.00034	-1.00059	-1.00138	-0.997054	-1.00526	-1.002	-0.999799	-0.994266	-0.998982	-0.997907	-0.999886	-0.995053	-1.00585	-1.00707	-1.00278	-0.998253	-1.00058	-0.995346	-1.00197	-0.997452	-0.997243	-0.999884	-0.99457	-1.0038	-0.999588	-1.00245	-1.00284	-0.997542	-1.0009	-1.00085	-0.997963	-0.99129
92	-0.941033	-0.997449	-0.997253	-1.00773	-0.998551	-0.998263	-1.00015	-0.995371	-0.999196	-1.00262	-1.00615	-0.999463	-0.998057	-0.992458	-0.999753	-1.00278	-0.996916	-0.998921	-1.00211	-1.00058	-0.997669	-1.00729	-1.00142	-0.999722	-0.997568	-1.00036	-0.99852	-0.999273	-0.998071	-1.00407	-1.00584	-1.00393	-0.997879	-1.0005	-0.998143	-1.00091	-0.999944	-1.00033	-0.997881	-0.995785	-1.00415	-1.00085	-1.00231	-1.00222	-0.998814	-1.00109	-1.00282	-0.995073	-0.993431
93	-0.937856	-0.999979	-0.995203	-1.00677	-0.998339	-0.99915	-0.997206	-0.996038	-1.00164	-1.00362	-1.00607	-0.998069	-0.998057	-0.992548	-0.999252	-1.00235	-0.998488	-1.00101	-1.00073	-1.00018	-0.998988	-1.00764	-1.002	-1.00133	-0.995398	-1.00085	-0.999057	-0.996994	-0.997974	-1.00243	-1.00266	-1.00256	-0.999299	-1.002	-0.999262	-0.997713	-0.998342	-1.00341	-1.00063	-0.995004	-1.00339	-1.00107	-1.0021	-1.00442	-0.997118	-0.999681	-1.00425	-0.996518	-0.994307
94	-0.939511	-1.00363	-0.9985	-1.00466	-0.996649	-1.00068	-1.00148	-0.996335	-1.00416	-1.00187	-1.0064	-0.997976	-0.998491	-0.990852	-0.997464	-1.00327	-0.997395	-1.00154	-1.00032	-1.00098	-1.00013	-1.00687	-1.00301	-1.00141	-0.99587	-1.00117	-1.00021	-0.995592	-0.997585	-1.00421	-1.00258	-1.00184	-0.998477	-1.00075	-1.00006	-0.999352	-0.996918	-1.00398	-0.998799	-0.998303	-1.00421	-1.00128	-1.00273	-1.00401	-0.998885	-1.00231	-1.00381	-0.997385	-0.994891
95	-0.938319	-1.00195	-1.00171	-1.00697	-0.995099	-0.998505	-1.00071	-0.996928	-1.00172	-1.00262	-1.00582	-0.997419	-0.997796	-0.991387	-0.997821	-1.00299	-0.997532	-1.00355	-1.00004	-0.997695	-0.998724	-1.00477	-1.00526	-0.999569	-0.996624	-1.00222	-0.9999	-0.995066	-0.996222	-1.00189	-0.999478	-0.999687	-0.998701	-1.00192	-0.998782	-0.996484	-0.998075	-1.00593	-1.00047	-0.998997	-1.0027	-1.00128	-1.00273	-1.00374	-0.999026	-1.0024	-1.00443	-0.997674	-0.994599
96	-0.938319	-1.00082	-1.00162	-1.00553	-0.996015	-0.997618	-1.00365	-0.996113	-1.00009	-1.00137	-1.00468	-0.996211	-0.996928	-0.992101	-0.998894	-1.00172	-1.00211	-1.00191	-1.00176	-0.996494	-0.997405	-1.00393	-1.00518	-0.999645	-0.997002	-1.00295	-0.99875	-0.994277	-0.996806	-0.999971	-0.998254	-0.996594	-0.995636	-1.00259	-1.00022	-0.997222	-0.999232	-1.00439	-0.998715	-0.999952	-1.00373	-1.00057	-1.00196	-1.0005	-1.00037	-0.999399	-1.00345	-0.996518	-0.993918
97	-0.941099	-1.00054	-1.0018	-1.00629	-0.99517	-0.998102	-1.0026	-0.995964	-0.997648	-1.00195	-1.00394	-0.998069	-0.996059	-0.990495	-0.997321	-1.0008	-1.00614	-1.00154	-1.00094	-0.996814	-0.99846	-1.00211	-1.00284	-0.999799	-0.994926	-1.00352	-0.996987	-0.996731	-0.994761	-1.00024	-0.997438	-0.996522	-0.99444	-1.00225	-0.997983	-0.997303	-1.00208	-1.00414	-0.997296	-0.99891	-1.00291	-0.998814	-1.00315	-1.00243	-0.999874	-0.998837	-1.00407	-0.995651	-0.993821
98	-0.940107	-1.00035	-1.00402	-1.00581	-0.996085	-0.99673	-1.00162	-0.997595	-0.997404	-1.00079	-1.00288	-0.996675	-0.99658	-0.988977	-0.995461	-1.00228	-1.00512	-1.00027	-1.00011	-0.999618	-0.995911	-1.00126	-1.00334	-0.999492	-0.994926	-1.00133	-0.995837	-0.997695	-0.995735	-1.001	-0.997274	-0.998464	-0.994665	-1.00326	-0.998463	-0.997631	-1.00386	-1.0026	-1.00013	-0.996914	-1.00415	-0.999236	-1.00692	-1.00243	-0.999026	-0.998556	-1.00291	-0.996807	-0.994405
99	-0.940702	-1.00035	-1.00411	-1.00601	-0.997846	-0.997456	-1.00134	-1.00056	-0.996508	-1.00079	-1.00034	-0.99779	-0.998752	-0.990762	-0.997964	-1.00264	-1.00355	-0.999818	-1.00066	-0.996654	-0.995647	-1.00358	-1.00084	-1.00164	-0.995115	-1.00247	-0.996833	-0.998046	-0.994275	-0.998262	-0.999152	-1.00005	-0.997356	-1.00183	-1.00142	-0.997713	-1.00715	-1.00292	-1.00339	-0.99891	-1.0058	-1.00128	-1.00573	-1.00291	-0.996624	-0.997806	-0.999065	-0.998541	-0.992555
100	-0.940835	-1.00176	-1.00349	-1.00533	-0.999607	-0.998908	-1.00253	-1.00108	-0.997404	-1.00162	-1.00296	-0.998255	-0.998926	-0.994868	-0.996319	-1.0003	-1.00293	-0.999145	-0.99894	-0.998176	-0.99468	-1.00147	-1.00117	-1.00018	-0.994832	-1.00247	-0.999287	-0.997169	-0.995637	-0.994433	-1.00046	-1.00055	-0.996982	-1.00083	-1.0035	-0.998041	-1.00618	-1.00487	-1.00155	-0.998216	-1.00648	-1.00283	-1.00503	-1.00573	-0.999026	-0.999118	-0.999333	-0.996156	-0.991776
101	-0.941761	-1.00288	-1.00251	-1.00437	-1.00186	-0.999715	-0.999027	-1.00041	-0.99887	-0.999952	-1.00002	-0.996397	-0.996319	-0.99585	-0.996677	-0.998395	-1.00115	-0.998623	-0.999491	-1.00042	-0.997845	-1.00161	-1.00059	-1.00003	-0.992945	-1.00182	-0.997064	-0.994803	-0.994567	-0.99498	-0.99956	-0.997673	-0.995412	-1.00183	-1.0027	-0.997959	-1.0084	-1.00398	-1.00114	-0.99865	-1.00669	-1.00275	-1.00426	-1.00642	-0.999874	-0.998275	-0.997902	-0.997457	-0.998007
102	-0.939776	-0.99951	-1.00411	-1.00159	-1.00235	-0.999312	-1.00064	-1.00086	-0.997322	-1.00129	-0.998626	-0.997605	-0.998665	-0.99585	-0.995103	-0.999597	-1.00307	-0.996606	-1.00438	-0.999217	-0.999163	-1.0033	-0.999836	-1.00026	-0.99304	-1.00425	-0.998597	-0.995066	-0.994859	-0.996963	-0.999315	-0.99832	-0.99302	-1.00476	-1.0007	-0.997222	-1.006	-1.00098	-1.0023	-0.997435	-1.00359	-1.00304	-1.00238	-1.0056	-1.00009	-1.00099	-0.995755	-0.997457	-0.999175
103	-0.942159	-0.997636	-1.00634	-1.00159	-1.00095	-0.99786	-0.998257	-0.999967	-1.00017	-1.00229	-1.00018	-0.999277	-1.00379	-0.996921	-0.995604	-0.997546	-1.00409	-0.997577	-0.999836	-0.998176	-0.996087	-1.00232	-1.00267	-1.00003	-0.992757	-1.00279	-0.999594	-0.994628	-0.996611	-0.997783	-0.998417	-0.998105	-0.994665	-1.00526	-1.00278	-0.995992	-1.00965	-0.999029	-1.00472	-0.997435	-1.00187	-1.00402	-1.00385	-1.0038	-0.998955	-1.00184	-0.995218	-0.997818	-1.00054
104	-0.943218	-0.997543	-1.00723	-1.00235	-1.00024	-0.999312	-0.997346	-1.00093	-1.00229	-1.00137	-1.00247	-0.998627	-1.00475	-0.995582	-0.993601	-0.998678	-1.0058	-0.995934	-1.00383	-0.999297	-0.995823	-1.00232	-1.00267	-1.0011	-0.992757	-1.00109	-0.998597	-0.996906	-0.998461	-0.996553	-0.99605	-0.997817	-0.99444	-1.00409	-1.00749	-0.997713	-1.01054	-0.99911	-1.00431	-0.995612	-1.00187	-1.00501	-1.00294	-1.00222	-1.00086	-1.00109	-0.997991	-0.996229	-1.00083
105	-0.946593	-0.999979	-1.00545	-1.00072	-0.999325	-1.00262	-0.998257	-1.00175	-1.00099	-0.999868	-1.00394	-0.999463	-1.0057	-0.995939	-0.993672	-0.998678	-1.00478	-0.992722	-1.00307	-0.998737	-0.995471	-1.00175	-1.00167	-0.998263	-0.992474	-1.00166	-0.997447	-0.996819	-0.99885	-0.998057	-0.995071	-0.999471	-0.995188	-1.00317	-1.00486	-0.999516	-1.00947	-1.00057	-1.00247	-0.995004	-1.00029	-1.00536	-1.00098	-1.00325	-1.00376	-1.00165	-0.996113	-0.996084	-1.00385
106	-0.950101	-1.00185	-1.00589	-0.999473	-0.998269	-1.00101	-0.998327	-1.00301	-1.00058	-0.999618	-1.00681	-1.00141	-1.007	-0.996029	-0.996176	-0.999597	-1.00273	-0.994291	-1.00252	-0.998416	-0.997933	-1.00028	-1.0015	-0.997649	-0.994077	-1.00384	-0.99714	-0.998747	-1.00148	-0.998057	-0.99556	-0.99717	-0.994739	-1.00334	-1.00214	-0.99968	-1.00635	-1.00033	-1.0028	-0.996827	-1.00064	-1.00627	-1.00035	-1.00346	-1.0027	-1.00371	-0.99486	-0.996734	-1.00394
107	-0.954404	-0.999229	-1.00661	-0.999857	-0.998903	-1.00165	-1.00015	-1.00486	-1.00278	-0.998867	-1.00754	-0.998906	-1.00501	-0.997457	-0.996391	-0.998183	-1.00348	-0.995038	-1.00541	-0.998576	-0.997317	-1.00007	-1.00276	-0.995652	-0.993228	-1.00174	-0.997294	-0.996644	-1.00041	-0.997578	-0.998091	-0.998105	-0.996907	-1.00351	-1.0011	-1.00075	-1.00529	-1.00025	-1.00414	-0.997261	-0.997746	-1.00444	-1.00168	-1.00318	-1.00334	-1.00577	-0.993608	-0.997168	-1.00151
108	-0.958772	-0.998011	-1.00456	-1.00245	-0.999959	-1.00238	-0.999447	-1.00516	-1.00205	-1.00054	-1.00288	-0.997605	-1.00544	-0.997903	-0.996104	-0.99896	-1.00491	-0.995112	-1.00245	-0.997615	-0.994328	-0.998951	-1.00309	-0.995652	-0.994832	-1.00157	-0.996143	-0.997257	-1.0006	-0.997578	-0.996132	-0.997817	-1.00027	-1.00125	-1.0019	-1.00222	-1.00413	-1.00073	-1.00689	-0.997001	-1.00064	-1.00494	-1.00049	-1.0025	-1.00164	-1.00324	-0.99334	-0.998468	-0.999369
109	-0.962413	-0.998011	-1.00385	-1.00043	-1.00257	-1.00189	-0.997907	-1.00308	-1.00017	-1.0022	-1.0019	-0.996489	-1.00674	-0.99826	-0.996176	-0.998183	-1.00245	-0.994515	-1.00349	-0.998336	-0.994065	-0.999161	-1.00451	-0.998033	-0.996719	-1.00076	-0.994993	-0.996906	-1.0007	-0.997305	-0.997682	-1.00062	-0.998776	-0.999245	-0.998622	-1.00214	-1.00546	-1.00268	-1.00773	-0.997087	-0.998709	-1.00311	-0.999647	-1.00084	-1.00185	-1.00165	-0.995576	-0.999335	-0.998493
110	-0.964001	-1.00138	-1.00269	-1.00024	-1.00165	-1.00512	-0.996646	-1.00293	-1.00164	-0.999201	-1.00157	-0.997883	-1.00683	-1.00076	-0.997106	-0.99995	-1.00348	-0.995785	-1.00452	-0.999057	-0.993537	-0.999582	-1.00518	-0.999953	-0.993794	-1.00012	-0.99553	-0.998133	-1.00284	-0.997852	-0.996132	-0.99868	-0.999897	-1.00008	-0.998543	-0.999844	-1.00796	-1.00374	-1.00815	-0.996653	-0.999466	-1.00219	-0.999787	-1.00284	-1.00235	-1.00184	-0.992624	-0.996879	-0.998396
111	-0.97254	-0.998573	-1.00197	-0.997359	-1.00066	-1.0052	-0.996926	-1.00582	-0.999929	-0.997199	-1.00149	-0.996582	-1.00596	-1.00112	-0.996677	-1.00158	-1.00177	-0.99556	-1.00417	-1.00114	-0.995295	-1.00007	-1.00417	-0.998878	-0.997662	-0.999954	-0.99691	-0.999448	-0.999045	-0.99792	-0.998254	-0.998105	-1.00035	-0.999078	-0.998942	-0.998123	-1.00822	-1.00244	-1.00689	-0.997955	-1.00009	-1.00423	-0.999507	-1.00105	-1.00242	-0.999493	-0.994145	-1.001	-0.998396
112	-0.974327	-0.99773	-1.00411	-0.995438	-0.998621	-1.0069	-0.996996	-1.00567	-0.997322	-0.999952	-1.00108	-0.99714	-1.00596	-1.0029	-0.992599	-1.00193	-0.9976	-0.99922	-1.0039	-1.00138	-0.992922	-0.999652	-1.00301	-0.999492	-0.997945	-0.999468	-0.996297	-0.999799	-1.00109	-0.998399	-0.996866	-0.998464	-0.998776	-1.001	-0.999342	-0.997549	-1.00635	-1.00211	-1.00748	-0.996827	-0.999879	-1.00585	-0.999997	-1.00201	-1.00221	-1.0009	-0.99334	-1.0015	-1.00073
113	-0.978961	-1.00017	-1.00536	-0.993229	-0.997987	-1.00617	-0.996366	-1.00634	-0.995693	-0.998117	-1.00026	-0.995374	-1.00579	-1.0021	-0.993386	-1.00186	-1.00081	-0.997726	-1.00645	-0.999778	-0.995911	-0.998601	-1.00459	-1.00034	-0.998134	-0.998901	-0.994303	-0.998835	-1.00323	-0.996211	-0.997438	-0.998824	-0.999823	-1.00142	-1.00254	-0.996566	-1.00778	-1.00276	-1.00339	-0.99865	-0.999122	-1.00515	-0.997968	-1.0016	-1.001	-1.00043	-0.993161	-1.00526	-1.00433
114	-0.98558	-0.999604	-1.00643	-0.993517	-0.998058	-1.0073	-0.998047	-1.00842	-0.995041	-0.999785	-0.998381	-0.996397	-1.00475	-1.00495	-0.9931	-1.00264	-1.00273	-0.996755	-1.00631	-1.0001	-0.996966	-0.997619	-1.00451	-1.00064	-0.99719	-0.999549	-0.99484	-0.997958	-1.00625	-0.996348	-0.998172	-0.99832	-1.00147	-1.00217	-1.00214	-0.99673	-1.00537	-1.00187	-1.00589	-0.99674	-0.999604	-1.00473	-0.997408	-0.999671	-1.00362	-1.00043	-0.993697	-1.00562	-1.00618
115	-0.991471	-0.999698	-1.00295	-0.99515	-0.999185	-1.00746	-0.999727	-1.00671	-0.998544	-0.998033	-0.997972	-0.993702	-1.0057	-1.00424	-0.994316	-0.999738	-1.00341	-0.995934	-1.00535	-1.00362	-0.997141	-0.997199	-1.00251	-0.998263	-0.999832	-0.999954	-0.994303	-0.993488	-1.00479	-0.999493	-0.997682	-1.00033	-1.00072	-1.00225	-1.00302	-0.995009	-1.0027	-1.00114	-1.00464	-0.996306	-1.00126	-1.00156	-0.999017	-1.00084	-1.00319	-1.00052	-0.994503	-1.00483	-1.0019
116	-0.997362	-1.00391	-1.00402	-0.998704	-1.00052	-1.0069	-0.998887	-1.00619	-0.996508	-0.996615	-0.997399	-0.996489	-1.00718	-1.00335	-0.995461	-0.999102	-1.00204	-0.999967	-1.00417	-1.00178	-0.995032	-0.995237	-1.00384	-0.998647	-0.998134	-1.00076	-0.995223	-0.994277	-1.0044	-0.999561	-0.999315	-0.998824	-1.00102	-1.00167	-1.0015	-0.995665	-1.00333	-0.998867	-1.00422	-0.997001	-1.00077	-1.00036	-1.00105	-1.00132	-1.00362	-1.00006	-0.990835	-1.00598	-1.00287
117	-0.999215	-1.00307	-1.00367	-0.999185	-1.002	-1.00585	-0.998397	-1.00567	-0.995286	-0.999451	-1.00083	-0.996118	-1.00831	-1.00487	-0.99496	-0.998536	-1.00047	-1.00116	-1.00383	-1.00178	-0.992131	-0.999442	-1.002	-0.99811	-1.00049	-1.00368	-0.996067	-0.994102	-1.00197	-0.997989	-0.999805	-1.00134	-1.00192	-1.00041	-0.999102	-0.998123	-0.999855	-0.99911	-1.00548	-0.996827	-1.00181	-1.00184	-1.00028	-1.00112	-1.00369	-0.998275	-0.994503	-1.00692	-1.00005
118	-1.00471	-1.00129	-1.00402	-0.998512	-1.0001	-1.00488	-1.0005	-1.00627	-0.993494	-1.0027	-1.00182	-0.996489	-1.00796	-1.00362	-0.99589	-0.997193	-0.99883	-1.00079	-1.00424	-0.998737	-0.993449	-1.00147	-1.00342	-0.99834	-0.999454	-1.0023	-0.998214	-0.995329	-1.00537	-0.994775	-0.999315	-1.00163	-1.00251	-1.00217	-0.999262	-1.00042	-1.00208	-0.998948	-1.00456	-0.993615	-0.998709	-1.00156	-0.997968	-1.00112	-1.00722	-0.998087	-0.995844	-1.00526	-1.00083
119	-1.0057	-1.00138	-1.00474	-0.998128	-0.998832	-1.00577	-0.998607	-1.00612	-0.998137	-1.00087	-1.00149	-0.998255	-1.00813	-1.00379	-0.994388	-0.997829	-1.0002	-0.998697	-1.00114	-0.998657	-0.995207	-0.99811	-1.00367	-0.999338	-0.998983	-1.00036	-0.99967	-0.995855	-1.00635	-0.995869	-0.999315	-1.00105	-1.00334	-1.0025	-0.997424	-1.00329	-1.00172	-0.997811	-1.00431	-0.991705	-1.00029	-1.00311	-0.995799	-0.998086	-1.00609	-1.00146	-0.997455	-1.0041	-1.0055
120	-1.01007	-0.999604	-1.00447	-0.997359	-0.999255	-1.00585	-0.998117	-1.00671	-0.996019	-1.00045	-1.00182	-0.996768	-1.00657	-1.00495	-0.992814	-1.00129	-0.999719	-0.996905	-1.00128	-1.0001	-0.994416	-0.998951	-1.00317	-1.00133	-0.998322	-1.00028	-0.99852	-0.995592	-1.00664	-0.99457	-0.999397	-1.00235	-1.00438	-1.00292	-0.996944	-1.00206	-1.00172	-1.00114	-1.00356	-0.992139	-0.998572	-1.0017	-0.996498	-0.998913	-1.00588	-1.00109	-0.995308	-1.00316	-1.00171
121	-1.01252	-1.00138	-1.0034	-0.998896	-1.00066	-1.00633	-0.998537	-1.0039	-0.994064	-1.00162	-0.99969	-0.996675	-1.00449	-1.00603	-0.991383	-1.00059	-0.999924	-0.999444	-1.00355	-1.00202	-0.994856	-1.00028	-1.00326	-0.999953	-1.00125	-1.00117	-0.999134	-0.994453	-1.00829	-0.996826	-0.997927	-0.999255	-1.00588	-1.00334	-0.994547	-1.00197	-1.00279	-1.00098	-1.00297	-0.994309	-0.998297	-1.00437	-0.996219	-1.00002	-1.00687	-1.00043	-0.994771	-1.0054	-1.00317
122	-1.01404	-1.00017	-1.00322	-1.00111	-1.00123	-1.00214	-1.00043	-1.00397	-0.992516	-1.00404	-0.999199	-0.996954	-1.00466	-1.00674	-0.991884	-0.997758	-0.999309	-1.00124	-1.0019	-1.00114	-0.997317	-0.998461	-1.00509	-1.00149	-1.00228	-1.00093	-0.99944	-0.993576	-1.00528	-0.997578	-1.00013	-1.00019	-1.00416	-1.00025	-0.995106	-1.00345	-1.00119	-1.00154	-1.00497	-0.993268	-1.00022	-1.0074	-0.996079	-0.997122	-1.0068	-0.999306	-0.995666	-1.00786	-1.00326
123	-1.01728	-1.00166	-1.0034	-1.00418	-1.00031	-1.00391	-1.00106	-1.00456	-0.991946	-1.00362	-1.00075	-0.996118	-1.0031	-1.00433	-0.992385	-0.999173	-0.997942	-0.999594	-0.999836	-1.00002	-0.996966	-0.999091	-1.00317	-1.00149	-1.0037	-0.999792	-1.00243	-0.994365	-1.00352	-0.997647	-0.999886	-1.00012	-1.00438	-1.0005	-0.997983	-1.00411	-1.00066	-1.00065	-1.00506	-0.990837	-1.00256	-1.00592	-0.995379	-0.996984	-1.00765	-0.999024	-0.993966	-1.00902	-1.00132
124	-1.0198	-1.00129	-1.00393	-1.00533	-1.00109	-1.0048	-1.00232	-1.00538	-0.989584	-1.00179	-0.998953	-0.995374	-1.00283	-1.0046	-0.99031	-0.999031	-0.998352	-1.00206	-0.999353	-0.999778	-0.99468	-1.00035	-1.00376	-1.00149	-1.00228	-0.999063	-1.00151	-0.994453	-1.00489	-0.998877	-1.00054	-0.999903	-1.00453	-0.999245	-0.998143	-1.0037	-1.00039	-1.00244	-1.00255	-0.991879	-1.0007	-1.00283	-0.99363	-0.993953	-1.00885	-0.998649	-0.992445	-1.00519	-1.0021
125	-1.01973	-1.00045	-1.00367	-1.0013	-1.0032	-1.00673	-1.00302	-1.00278	-0.988525	-1.00212	-0.99699	-0.996211	-1.00388	-1.0054	-0.994316	-0.999809	-0.997326	-1.00154	-0.99894	-0.998176	-0.994944	-1.00063	-1.00384	-1.0018	-1.00445	-0.998496	-1.00243	-0.996118	-1.00518	-0.999493	-0.998254	-0.999543	-1.00453	-1.00075	-0.997584	-1.00304	-1.00235	-0.998217	-1.00214	-0.991184	-1.00077	-1.00508	-0.9937	-0.994228	-1.00567	-0.998743	-0.994324	-1.00381	-1.00171
126	-1.02146	-0.999135	-1.00189	-1.00284	-1.00257	-1.0056	-1.00512	-1.00189	-0.989177	-1.00346	-0.996663	-0.993702	-1.00414	-1.00397	-0.996391	-0.996203	-0.998147	-1.00348	-0.999009	-0.997615	-0.997757	-1.00302	-1.00259	-0.999415	-1.00455	-0.998901	-1.0035	-0.997783	-1.00206	-1.00134	-0.996132	-0.997385	-1.00393	-1.00217	-0.999981	-1.00214	-1.00164	-0.997081	-1.00214	-0.993268	-1.00167	-1.00311	-0.99314	-0.993057	-1.00814	-1.0009	-0.994681	-1.0041	-1.00171
127	-1.02371	-0.999229	-1.00251	-1.00159	-1.00214	-1.0069	-1.00561	-0.999152	-0.989584	-1.00621	-0.996254	-0.994073	-1.0011	-1.00406	-0.995818	-0.997617	-0.9976	-1.00049	-0.999216	-0.999618	-0.996702	-1.00175	-1.00259	-0.999492	-1.00398	-0.998415	-1.00389	-0.996205	-1.00245	-0.999766	-0.998335	-0.998177	-1.00244	-1.002	-0.997823	-1.00615	-1.00253	-0.998704	-1.00189	-0.993355	-1.00284	-1.00311	-0.99377	-0.992299	-1.00687	-1.00081	-0.994413	-1.00519	-1.00034
128	-1.02536	-1.00073	-1.00322	-0.999281	-1.00172	-1.00948	-1.00519	-0.997892	-0.987548	-1.00704	-0.999526	-0.99714	-1.00171	-1.00433	-0.995461	-0.996274	-0.998078	-1.00056	-0.999009	-0.999217	-0.99468	-1.00196	-0.999836	-1.00141	-1.00408	-0.998334	-1.00818	-0.996994	-1.00177	-0.999219	-0.997927	-0.999831	-0.998477	-1.00234	-0.998303	-1.00796	-1.00155	-0.997974	-0.998131	-0.991879	-1.00208	-0.999729	-0.995799	-0.995124	-1.00623	-1.00221	-0.996202	-1.00685	-1.00161
129	-1.02596	-1.00082	-1.00233	-1.00101	-1.00066	-1.00948	-1.0033	-0.99715	-0.986977	-1.00746	-0.997399	-0.999742	-1.0011	-1.00629	-0.995461	-0.997051	-0.998967	-1.00168	-0.999767	-0.999217	-0.994416	-1.00274	-1.00017	-0.999338	-1.00483	-0.999954	-1.00649	-0.998396	-1.00031	-0.998262	-0.998172	-0.999327	-0.998029	-1.00326	-0.998063	-1.00853	-1.00199	-0.998704	-1.00055	-0.991098	-1.00126	-1.0017	-0.997408	-0.995468	-1.00574	-1.00174	-0.996292	-1.00548	-1.0021
130	-1.02377	-1.0012	-1.00287	-1.00293	-1.00313	-1.0069	-1.00687	-0.99804	-0.985186	-1.00621	-0.99789	-0.999835	-1.00266	-1.0046	-0.997321	-0.996556	-1.00115	-1.00295	-1.00059	-1.00082	-0.994328	-1.00288	-1.00209	-0.999722	-1.00436	-1.00012	-1.00703	-0.997432	-0.997682	-0.997373	-0.997601	-1.00077	-0.996533	-1.00309	-0.998223	-1.00837	-0.999321	-0.998298	-1.00139	-0.994223	-1.00263	-1.00233	-0.995449	-0.996846	-1.00701	-1.0039	-0.996113	-1.0028	-0.999564
131	-1.02417	-1.00045	-1.00242	-1.0038	-1.00172	-1.00246	-1.00666	-0.99552	-0.987792	-1.00679	-1.00092	-0.999463	-1.00179	-1.00192	-0.999467	-0.997334	-1.00033	-1.00094	-1.00025	-0.999618	-0.995735	-1.00274	-1.00217	-1.00118	-1.00342	-0.999549	-1.00304	-0.994628	-0.998266	-0.996074	-0.996703	-1.00213	-0.999299	-0.999412	-0.996625	-1.00599	-0.996829	-0.996432	-0.999967	-0.994223	-1.00029	-1.00297	-0.996219	-0.995262	-1.0075	-1.00455	-0.993071	-1.00244	-0.999369
132	-1.02496	-0.999979	-1.00411	-1.00495	-1.00242	-0.998908	-1.00204	-0.998929	-0.990236	-1.0027	-1.00051	-0.999277	-1.00101	-1.00094	-1.00226	-0.996132	-1.00341	-1.00027	-1.00032	-1.00218	-0.994065	-1.00225	-1.00301	-1.00341	-1.0037	-0.999468	-1.00519	-0.994978	-0.997	-0.996621	-1.0007	-1.00048	-0.998328	-0.998994	-0.997823	-1.00984	-0.999677	-0.994808	-1.0003	-0.995525	-1.00002	-1.00423	-0.998947	-0.996019	-1.00567	-1.00362	-0.993429	-1.0041	-0.998785
133	-1.02801	-0.998854	-1.00554	-1.00476	-1.0039	-1.00036	-0.999727	-1.00167	-0.991783	-1.00521	-0.998217	-0.997233	-0.998926	-0.999242	-1.00426	-0.994859	-1.00293	-0.998623	-1.00032	-1.00074	-0.995471	-1.00295	-1.00384	-1.00256	-1.00276	-1.00376	-1.00688	-0.993927	-0.995443	-0.996553	-1.00103	-1.00077	-1.00087	-0.997824	-0.998782	-1.00984	-0.999499	-0.995052	-0.998298	-0.994657	-0.999053	-1.00494	-1.00007	-0.996433	-1.00355	-1.00249	-0.995934	-1.00353	-1.00093
134	-1.02774	-0.998199	-1.00483	-1.00495	-1.0039	-0.997133	-1.00106	-0.999004	-0.992435	-1.00396	-0.996336	-0.996582	-0.996667	-1.00022	-1.0009	-0.994577	-1.0015	-0.998697	-1.00059	-0.999378	-0.997669	-1.00218	-1.00551	-1.00318	-1.00427	-1.00303	-1.00611	-0.994014	-0.995735	-0.996895	-1.00078	-1.00098	-1.00124	-0.997239	-0.998303	-1.00886	-1.00039	-0.997811	-0.999299	-0.991271	-1.00222	-1.0043	-0.998737	-0.996777	-1.00553	-1.00418	-0.997276	-1.00107	-0.999759
135	-1.02629	-1.00082	-1.00393	-1.00658	-1.00475	-0.99794	-1.00211	-0.998559	-0.992028	-1.00354	-0.997399	-0.999742	-0.998665	-0.9971	-0.99961	-0.998607	-1.003	-0.998996	-0.998665	-1.0013	-0.997669	-0.998601	-1.00576	-1.00118	-1.0053	-1.00344	-1.00496	-0.995417	-0.997682	-0.99751	-1.00103	-1.003	-1.00244	-0.998743	-0.999501	-1.00902	-1.00057	-0.996756	-1.00122	-0.993702	-0.999673	-0.999799	-0.997898	-0.9985	-1.00397	-1.0054	-0.996828	-1.00324	-1.00063
136	-1.02609	-1.00063	-1.00474	-1.00322	-1.00348	-0.999796	-1.00085	-0.996038	-0.994227	-1.00479	-0.998135	-1.00021	-0.998491	-0.998706	-1.00018	-1.00037	-1.00266	-1.00146	-0.999009	-1.00138	-1.00004	-1.00218	-1.00434	-1.00387	-1.00445	-1.00554	-1.00488	-0.994891	-0.999337	-0.997852	-1.00005	-1.00206	-1.00072	-1.00092	-0.999182	-1.00787	-1.00012	-1.00025	-0.99955	-0.995525	-0.999398	-0.99797	-0.999787	-0.999809	-1.0056	-1.0039	-0.998439	-1.00374	-0.999272
137	-1.02649	-1.00298	-1.00429	-1.0012	-1.00165	-0.998828	-1.00099	-0.998114	-0.9983	-1.00387	-0.998953	-0.999928	-0.998144	-0.998617	-1.00261	-0.999455	-1.0004	-1.00191	-0.998114	-1.00434	-0.998108	-1.004	-1.00351	-1.00479	-1.0036	-1.00627	-1.0035	-0.997608	-1.00021	-0.998467	-1.00062	-1.00213	-1.0002	-1.002	-0.998143	-1.00845	-0.999143	-0.99911	-0.998131	-0.997608	-1.00043	-0.998181	-1.00014	-0.997535	-1.00531	-1.00521	-1.00094	-1.00201	-1.00034
138	-1.02589	-1.00288	-1.00625	-1.00226	-1.00186	-1.00456	-1.00085	-0.997966	-0.999033	-1.00362	-0.999444	-0.999277	-0.997623	-1.00165	-1.00347	-0.998324	-1.00074	-1.00116	-0.995978	-1.00386	-1.00083	-1.00295	-1.00534	-1.00249	-1.00247	-1.00368	-1.00205	-0.995679	-0.99924	-0.998672	-0.997601	-1.00199	-0.999449	-1.00142	-0.998463	-1.00943	-0.99763	-0.995539	-0.997547	-0.997695	-1.00415	-1.00043	-1.00021	-0.995331	-1.00489	-1.00334	-0.997634	-1.00194	-1.0018
139	-1.02529	-1.00326	-1.00616	-1.00312	-1.00088	-1.00133	-1.00421	-0.997002	-0.996671	-1.00287	-0.998626	-1.00086	-0.997623	-0.999331	-1.00061	-0.998466	-1.00109	-1.00049	-0.996943	-1.0017	-1.00321	-1.00161	-1.00526	-1.00494	-1.00238	-1.00473	-1.00366	-0.994715	-0.99885	-0.999356	-0.998091	-1.00407	-0.999823	-1.00309	-0.996225	-1.00869	-0.998698	-0.995458	-0.997881	-0.995872	-1.00387	-1.00142	-1.00133	-0.997535	-1.00312	-1.00231	-0.996381	-1.00006	-0.999954
140	-1.02311	-1.00204	-1.00358	-1.00072	-1.00024	-1.00157	-1.00323	-0.994778	-0.997159	-1.00229	-0.998872	-0.998999	-0.997623	-0.998706	-1.00211	-1.00101	-1.00211	-1.00034	-0.997976	-1.00034	-1.00426	-0.999302	-1.00684	-1.00395	-1.00313	-1.00392	-1.00205	-0.994628	-0.999824	-0.999424	-0.99907	-1.00307	-1.00289	-1.00409	-0.994947	-1.00853	-0.998342	-0.995945	-0.998882	-0.993615	-1.00194	-1.00346	-0.998528	-0.998224	-1.00107	-1.00268	-0.995487	-0.997963	-1.00044
141	-1.02457	-1.00213	-1.00313	-1.00024	-1.002	-1.00399	-1.00022	-0.99463	-0.997159	-1.00429	-0.995273	-0.99872	-0.998057	-0.998974	-1.00311	-1.00009	-1.00088	-1.00139	-0.998114	-1.00306	-1.00171	-0.999512	-1.0076	-1.00356	-1.00002	-1.00522	-1.00174	-0.994978	-0.998948	-0.998467	-0.997927	-1.00522	-1.00491	-1.00484	-0.994307	-1.00771	-0.998253	-0.996269	-1.00055	-0.99648	-1.00256	-1.00367	-0.999857	-0.995537	-1.00171	-1.00034	-0.997634	-0.99724	-0.996352
142	-1.02311	-1.00026	-0.999124	-1.0013	-1.0001	-1.00423	-1.00323	-0.998262	-0.9983	-1.00437	-0.997808	-0.996675	-0.996233	-1.00085	-1.00533	-1.00165	-1.00314	-1.00071	-0.999629	-1.00042	-1.00549	-1.00007	-1.0076	-1.00372	-1.00181	-1.00157	-1.00143	-0.995855	-0.996806	-0.998467	-0.996376	-1.00307	-1.00468	-1.00501	-0.997823	-1.00828	-0.997363	-0.996188	-1.00105	-0.998824	-1.00256	-1.00261	-1.00014	-0.998017	-1.00263	-0.998649	-0.997991	-0.999552	-1.00083
143	-1.02205	-0.998011	-1.00233	-1.00293	-1.00116	-1.00351	-1.00071	-0.996706	-0.99944	-1.00187	-0.999281	-0.996397	-0.996754	-1.00147	-1.0049	-1.00122	-1.00402	-1.00034	-0.997012	-1.00034	-1.00321	-0.999442	-1.00643	-1.00218	-1.00162	-1.0019	-1.00074	-0.99454	-0.993788	-0.99792	-0.995234	-1.00321	-1.00453	-1.00568	-0.996944	-1.00796	-0.998431	-0.997649	-1.00214	-0.998824	-1.00215	-1.00233	-0.998737	-0.998017	-1.00263	-0.998649	-0.996381	-0.999986	-1.0019
144	-1.01848	-1.00026	-1.00536	-1.00514	-1.00165	-1.00286	-1.00176	-0.997447	-0.999196	-1.00145	-1.00182	-0.995374	-0.997362	-1.00049	-1.00548	-0.999809	-1.00259	-0.99922	-0.997976	-1.00266	-1.0047	-0.998531	-1.00584	-1.00157	-0.99936	-1.00433	-1.00212	-0.993488	-0.994567	-0.998809	-0.996866	-1.00256	-1.00588	-1.00551	-0.997024	-1.00853	-0.998965	-1.00057	-1.00155	-0.999865	-1.00146	-1.00212	-0.998318	-0.996984	-1.00277	-0.997056	-0.996918	-1.00071	-1.00239
145	-1.01927	-0.998667	-1.00349	-1.00235	-1.00102	-1.00157	-1.00309	-0.9993	-0.997811	-1.00145	-1.00255	-0.995188	-0.99493	-0.99951	-1.00576	-1.00002	-1.00471	-0.999967	-0.998114	-1.00426	-1.00523	-1.00161	-1.00709	-1.00057	-0.997945	-1.004	-1.00212	-0.996994	-0.994664	-1.00018	-0.998009	-1.00292	-1.0067	-1.00743	-0.997903	-1.00845	-0.998965	-1.00163	-1.00155	-0.999952	-1.00084	-1.00353	-0.997618	-0.998017	-1.00185	-0.999306	-0.994503	-0.999263	-1.00278
146	-1.01973	-0.999885	-0.998767	-1.00187	-1.00306	-1.00238	-1.00547	-0.999078	-0.995449	-1.0012	-1.00492	-0.999184	-0.993018	-0.99942	-1.00519	-0.997688	-1.00744	-1.00071	-0.997218	-1.00178	-1.0062	-1.00133	-1.00751	-1.00218	-1.00247	-1.00303	-1.00074	-0.998396	-0.996124	-0.998946	-0.998988	-1.00127	-1.00655	-1.00635	-0.997903	-1.00574	-0.998431	-1.00268	-1.00038	-0.999778	-1.00304	-1.00416	-1.00063	-0.999395	-1.00369	-1.00052	-0.994503	-0.999552	-1.00141
147	-1.01914	-0.99773	-1.0018	-1.00389	-1.00172	-1.00359	-1.00337	-0.997373	-0.995449	-0.997449	-1.00599	-0.99714	-0.992931	-0.996207	-1.00805	-0.998748	-1.00772	-1.00213	-0.995496	-1.0017	-1.00708	-1.00239	-1.00751	-1.0011	-1.00313	-1.00109	-1.00174	-0.999536	-0.995053	-0.998057	-0.997438	-0.997601	-1.00984	-1.00643	-0.999102	-1.00091	-0.999321	-1.00106	-0.999967	-1.00117	-1.00263	-1.00191	-0.998737	-0.998086	-1.00341	-1.00052	-0.993876	-1.00129	-0.997715
148	-1.02	-0.999323	-1.00233	-1.00495	-1.00179	-1.00326	-1.00036	-0.996706	-0.993249	-0.999868	-1.0037	-0.997326	-0.991368	-0.996564	-1.00505	-1.00235	-1.00573	-1.00318	-0.995427	-0.999698	-1.00576	-1.00182	-1.00868	-1.00133	-1.00304	-1.004	-1.0022	-0.99454	-0.994567	-0.999288	-1.00005	-0.999975	-1.00887	-1.00651	-1.00006	-1.00001	-0.999143	-1	-0.998465	-1.00021	-1.00236	-1.00107	-0.997268	-0.994986	-1.00327	-0.998931	-0.993697	-1.00273	-0.99898
149	-1.0194	-0.998667	-1.00304	-1.0036	-1.00306	-1.0048	-0.999027	-0.997224	-0.99382	-1.0007	-1.0019	-0.99779	-0.993105	-0.998349	-1.00433	-1.00165	-1.00573	-1.00258	-0.994739	-0.999458	-1.00778	-1.00175	-1.00985	-1.00118	-1.00191	-1.00368	-0.998904	-0.997082	-0.997779	-1.0036	-0.999478	-1.00141	-1.007	-1.00676	-1.00046	-0.998779	-0.998965	-1.00317	-0.998131	-1.00212	-0.999122	-1.00191	-0.997268	-0.994366	-1.00503	-0.998743	-0.992535	-1.00186	-1.00083
150	-1.01907	-1.00176	-1.00545	-1.0038	-1.0039	-1.00351	-0.999097	-0.997966	-0.99382	-0.999285	-1.00599	-0.997512	-0.997709	-0.997992	-1.00612	-0.999102	-1.00491	-1.00288	-0.994394	-0.998176	-1.00532	-1	-1.01193	-1.00133	-0.999926	-1.00206	-1.00258	-0.995942	-0.995735	-1.00442	-0.999641	-1.00048	-1.00834	-1.00626	-1.0003	-1.00091	-1.00083	-1.00171	-0.998048	-0.999952	-1.00105	-1.00268	-0.998388	-0.993608	-1.00496	-0.999399	-0.995308	-1.00078	-1.00073
151	-1.01861	-1.0012	-1.00777	-0.996975	-1.00278	-1.00318	-1.0019	-0.99678	-0.994553	-0.999618	-1.00484	-0.997605	-0.99658	-1.0004	-1.00497	-1.00179	-1.00608	-1.00228	-0.993223	-0.998977	-1.00628	-0.997269	-1.01068	-0.999262	-1.00144	-1.00214	-1.00358	-0.99603	-0.996903	-1.00708	-1.00127	-1.00048	-1.00775	-1.00451	-0.998143	-0.998287	-1.00075	-1.00276	-0.998882	-1.00108	-1.00105	-1.00663	-0.999857	-0.995468	-1.00623	-0.9979	-0.997007	-1.00107	-1.00414
152	-1.01927	-0.999229	-1.00741	-0.994381	-1.00531	-1.00375	-1.00267	-0.999893	-0.99553	-0.997616	-1.00721	-0.997883	-0.995451	-0.99942	-1.0019	-1.00101	-1.00614	-1.00109	-0.995014	-0.999297	-1.0054	-0.999372	-1.00843	-0.997572	-0.998983	-1.00328	-1.0022	-0.997345	-0.997195	-1.0053	-0.99956	-0.998464	-1.0067	-1.00192	-0.996385	-0.997631	-0.998965	-0.999759	-0.998131	-1.00134	-1.00153	-1.00803	-1.00175	-0.993126	-1.00595	-1.00043	-0.994681	-1.00237	-1.00706
153	-1.01821	-0.998105	-1.00652	-0.995054	-1.00538	-1.00343	-1.00085	-0.999745	-0.995367	-0.998617	-1.00861	-0.998255	-0.993192	-0.998171	-1.00176	-1.00221	-1.0069	-1.00004	-0.996392	-0.999858	-1.00497	-1.00077	-1.00793	-0.99619	-0.997002	-1.00303	-0.999057	-0.999448	-0.995637	-1.00394	-0.998335	-0.999112	-1.00595	-1.00067	-0.992469	-0.998041	-0.996918	-1.00138	-0.999216	-1.00151	-1.00435	-1.00663	-1.00489	-0.993677	-1.00383	-0.998462	-0.993966	-1.00215	-1.0057
154	-1.01775	-0.995763	-1.00367	-0.997552	-1.00419	-1.0027	-1.00078	-0.99804	-0.996426	-1.00054	-1.00852	-0.999277	-0.992584	-1.0004	-1.00369	-1.00108	-1.00724	-1.00056	-0.995427	-1.00154	-1.00567	-1.00379	-1.00768	-0.997803	-0.99587	-1.00425	-0.997677	-1.00567	-0.99554	-1.00544	-1.0016	-0.999543	-1.00326	-0.999746	-0.995506	-0.995828	-0.997719	-1.00081	-0.997714	-1.00368	-1.00504	-1.00423	-1.00224	-0.992919	-1.0039	-0.995931	-0.993608	-1.00107	-1.00433
155	-1.01424	-0.997355	-1.00358	-0.999281	-1.00242	-1.00189	-0.999167	-0.998929	-0.999033	-0.998867	-1.00681	-0.997883	-0.991281	-1.00308	-1.0039	-0.999738	-1.00553	-0.999892	-0.996943	-1.00122	-1.00382	-1.00239	-1.0081	-0.998801	-0.995398	-1.00417	-0.99944	-1.00322	-0.99924	-1.00442	-1.0016	-0.999399	-1.00386	-1.00351	-0.997504	-0.994927	-0.994603	-1.00138	-0.999967	-1.00377	-1.00421	-1.00416	-1.00294	-0.993264	-1.00588	-0.997618	-0.992982	-1.00367	-1.00365
156	-1.01431	-0.997918	-1.00108	-0.999473	-1.00306	-1.00278	-1.00029	-0.997818	-1.00025	-0.997449	-1.00623	-0.997605	-0.991455	-1.00344	-1.0039	-0.997334	-1.00573	-1.00064	-0.996736	-1.00058	-1.0047	-1.00161	-1.00826	-0.997572	-0.993983	-1.00263	-1.00182	-1.00278	-0.998948	-1.00442	-1.00021	-0.997889	-1.00416	-1.00209	-0.998862	-0.993206	-0.996383	-1.00284	-0.999466	-0.999952	-1.00242	-1.00346	-1.00399	-0.993746	-1.00213	-0.998931	-0.990835	-1.00403	-1.00375
157	-1.01252	-0.999604	-0.999124	-0.998992	-1.00588	-1.00133	-0.999447	-0.999522	-0.999603	-0.996866	-1.00525	-0.999649	-0.99215	-1.00344	-1.0019	-0.994435	-1.00567	-1.00348	-0.996598	-1.00226	-1.00409	-1	-1.00668	-0.998724	-0.993417	-1.00238	-1.00059	-1.00138	-1.00012	-1.00291	-1.00111	-0.99868	-1.00266	-1.0015	-0.998543	-0.995173	-0.998075	-1.00284	-0.9998	-1.00013	-1.00084	-1.00226	-1.00475	-0.994986	-1.0015	-0.997056	-0.988956	-1.00194	-1.002
158	-1.01245	-1.00035	-0.999747	-0.99832	-1.00552	-1.00254	-0.998187	-0.998188	-0.999277	-0.997199	-1.00492	-0.998534	-0.995016	-0.99951	-1.00426	-0.998395	-1.00696	-1.00303	-0.995565	-0.999297	-0.999955	-1.00274	-1.00584	-0.997419	-0.993323	-1.00076	-0.99714	-0.999886	-0.99739	-1.00195	-0.998417	-0.995731	-1.00236	-1.00217	-0.996465	-0.996566	-0.997986	-1.0026	-1.00055	-0.999778	-1.00187	-1.00268	-1.00482	-0.995262	-1.00383	-1.00034	-0.991282	-1.00136	-1.00618
159	-1.01259	-0.99773	-1.00126	-0.999281	-1.00454	-1.00318	-0.996506	-0.99715	-0.999521	-0.9982	-1.00591	-1.00197	-0.99493	-0.999153	-1.00497	-0.998678	-1.00724	-1.00266	-0.995427	-1.00002	-0.999603	-1.00435	-1.00451	-0.997726	-0.991436	-1.00109	-0.997217	-0.998221	-1.0007	-1.00079	-0.998172	-0.996235	-1.00289	-1.00183	-0.996385	-0.996156	-0.998876	-1.00211	-1.00072	-1.00108	-1.00208	-1.00395	-1.0044	-0.997466	-1.00355	-1.00071	-0.99334	-1.00165	-1.00657
160	-1.00967	-0.999604	-1.00037	-0.998032	-1.0039	-1.00254	-0.997066	-0.998633	-0.997485	-0.999868	-1.00427	-1.00383	-0.995016	-0.997368	-1.00519	-0.999031	-1.0045	-1.00183	-0.999147	-0.998416	-1.00048	-1.00442	-1.00417	-0.998033	-0.992096	-0.999225	-1.00021	-0.997695	-1.00109	-0.997989	-0.997029	-0.996522	-1.00229	-1.00008	-0.997424	-0.996156	-0.997986	-1.00049	-1.00038	-1.00195	-1.00181	-1.00515	-1.00496	-0.996364	-1.00312	-1.00343	-0.995308	-1.00158	-1.00472
161	-1.00868	-0.999229	-1.00144	-0.999089	-1.00102	-1.00109	-1.00043	-1.00049	-0.99944	-1.00037	-1.00533	-1.00253	-0.9938	-0.997725	-1.00447	-0.996627	-1.00437	-1.00258	-0.999973	-0.996654	-0.999603	-1.00561	-1.00384	-0.996497	-0.992474	-1.00004	-0.998674	-0.999097	-1.00128	-0.999014	-0.998907	-0.993502	-1.00064	-1.00158	-0.997903	-0.995337	-0.996561	-0.999029	-0.999216	-1.00342	-1.00112	-1.00304	-1.00168	-0.996846	-1.00319	-1.00643	-0.995397	-1.00367	-1.00706
162	-1.01027	-1.00166	-1.00001	-0.997263	-0.998269	-1.00101	-1.00078	-0.999004	-1.00107	-1.00145	-1.00754	-1.00374	-0.993192	-0.999153	-1.00455	-0.996274	-1.00375	-1.00378	-0.999284	-0.998336	-0.998196	-1.00652	-1.00518	-0.997572	-0.993794	-0.998901	-0.99691	-1.00024	-0.998363	-0.998604	-1.00209	-0.992063	-1.00102	-1.00067	-0.997024	-0.992387	-0.99576	-1.00065	-0.999299	-0.999692	-0.999466	-1.00367	-0.998667	-0.998844	-1.00263	-1.00849	-0.993966	-1.00497	-1.00774
163	-1.0108	-1.00223	-0.997164	-0.996207	-1.00038	-1.00028	-1.00099	-0.997595	-1.00123	-1.00087	-1.00795	-1.00374	-0.994669	-0.997278	-1.00319	-0.999031	-1.00156	-1.0034	-0.998458	-0.997775	-0.996174	-1.00806	-1.00518	-0.998417	-0.992474	-1.00109	-0.995913	-1.00024	-0.996806	-0.998877	-1.00185	-0.991057	-0.998029	-1.00259	-0.997344	-0.993452	-0.998787	-0.998704	-0.997046	-1.00039	-1.00146	-1.00346	-0.999017	-0.999395	-1.0027	-1.00765	-0.991908	-1.00512	-1.0055
164	-1.00967	-1.0041	-0.998055	-0.997648	-1.00102	-0.999715	-0.997346	-0.999226	-0.99944	-1.00087	-1.00697	-1.0016	-0.995277	-0.997903	-1.00483	-1.00151	-1.00232	-1.00632	-1.00218	-0.998416	-0.998812	-1.00596	-1.00367	-0.997188	-0.991908	-1.00344	-0.99484	-0.999448	-0.998753	-0.999288	-1.00103	-0.992063	-0.998178	-1.00275	-0.996864	-0.99378	-0.999321	-0.999354	-0.995878	-1.00021	-0.999673	-1.0067	-0.996219	-1.00043	-1.00086	-1.00662	-0.99164	-1.00295	-1.00375
165	-1.00742	-1.00476	-0.99948	-0.995246	-1.00179	-1.00028	-0.998467	-1.00063	-0.998788	-0.999702	-1.00312	-1.00346	-0.995885	-0.997368	-1.00433	-1.0008	-1.00211	-1.00684	-1.00232	-0.997135	-0.997054	-1.00302	-1.00651	-0.998494	-0.989927	-1.00311	-0.993153	-1.00103	-1.00051	-1.00072	-1.00038	-0.991272	-0.996608	-1.00225	-0.993908	-0.992632	-0.997897	-0.999597	-0.99763	-0.999084	-1.00064	-1.00881	-0.997198	-0.999464	-0.998319	-1.00624	-0.993608	-0.999913	-1.00268
166	-1.00967	-1.00644	-0.996005	-0.996399	-1.00214	-1.00052	-0.999937	-1.00012	-0.996426	-0.999285	-1.00296	-1.0042	-0.995538	-0.997189	-1.00462	-1.00073	-1.00122	-1.00661	-1.00183	-0.997535	-0.997581	-1.00042	-1.00476	-0.999645	-0.991436	-1.00012	-0.99369	-1.00199	-0.999921	-1.00045	-1.00258	-0.990553	-0.995861	-1.00217	-0.994947	-0.991649	-0.998342	-0.997649	-1.00013	-0.999084	-1.00022	-1.00705	-0.996918	-1.00174	-1.00051	-1.00962	-0.99495	-0.998685	-1.00336
167	-1.00901	-1.00373	-0.995916	-0.997744	-1.0008	-1.00012	-0.999167	-1.00093	-0.996833	-0.997783	-0.999771	-1.00188	-0.993453	-0.997546	-1.00254	-1.0025	-0.998488	-1.00602	-1.00252	-0.997615	-0.995559	-0.998881	-1.00267	-0.996113	-0.996436	-0.999387	-0.99438	-1.00146	-1.00255	-0.999424	-1.00274	-0.990265	-0.998253	-0.999662	-0.995586	-0.991485	-1.00208	-0.997406	-1.00047	-1.00108	-0.998297	-1.00761	-0.999297	-1.0007	-1.0003	-1.00765	-0.995666	-1.00071	-1.00141
168	-1.00775	-1.00354	-0.995203	-1.00082	-1.002	-0.999957	-1.00015	-1.00404	-0.998544	-0.997449	-0.99789	-1.00467	-0.994148	-0.997368	-1.00204	-1.00547	-1.0004	-1.00542	-1.00466	-0.998016	-0.994504	-1.00295	-1.001	-0.998878	-0.997002	-1.00247	-0.99254	-0.997958	-1.00284	-0.999014	-1.00462	-0.992063	-1.0002	-0.99866	-0.996625	-0.990338	-1.00101	-0.998867	-0.999049	-0.997782	-0.999466	-1.00663	-1.00028	-1.00057	-0.994999	-1.00802	-0.994503	-0.999335	-1.00424
169	-1.00742	-1.00166	-0.993154	-0.9988	-1.0051	-0.997214	-0.996226	-1.00382	-0.998137	-0.997366	-0.997154	-1.00318	-0.994843	-0.995315	-0.998823	-1.00278	-0.99801	-1.00632	-1.00493	-0.996093	-0.993625	-1.00232	-0.997583	-0.994424	-0.997473	-1.00279	-0.9907	-0.99901	-1.00158	-0.996553	-1.00021	-0.993214	-0.998926	-0.997908	-0.997264	-0.989682	-0.999232	-1.00049	-0.999049	-0.997869	-0.999948	-1.00641	-0.998458	-0.999258	-0.996906	-1.0068	-0.997723	-0.999624	-1.00511
170	-1.00888	-0.999885	-0.99556	-0.998128	-1.00757	-0.998505	-0.997346	-1.00523	-0.999114	-0.9982	-0.997154	-1.00299	-0.993887	-0.993797	-0.999395	-1.00342	-0.997326	-1.00714	-1.00714	-0.996013	-0.992307	-1.00196	-0.997249	-0.993886	-0.995964	-1.00425	-0.990546	-0.999185	-1.0045	-0.997168	-0.998009	-0.9912	-0.995786	-0.996905	-0.999342	-0.992305	-0.998965	-1.00163	-0.998465	-0.999344	-0.999742	-1.00958	-0.997408	-1.00243	-0.998319	-1.00427	-0.996023	-0.997096	-1.00433
171	-1.00908	-1.00148	-0.995025	-0.998032	-1.00419	-0.998989	-0.995526	-1.00449	-1.00082	-0.997449	-0.996418	-1.00095	-0.994582	-0.994065	-0.999681	-1.00426	-1.00027	-1.00699	-1.0081	-0.997775	-0.995295	-1.00154	-0.997166	-0.996881	-0.996341	-1.00198	-0.990776	-1.0012	-1.00372	-0.9971	-0.997846	-0.988899	-0.996309	-0.99866	-0.996305	-0.995337	-0.999321	-0.999597	-0.999633	-0.997869	-0.999742	-1.00726	-0.998737	-1.00277	-0.997754	-1.00287	-0.99495	-0.996734	-1.00375
172	-1.00663	-1.00101	-0.998322	-0.99832	-1.00257	-0.99907	-0.999587	-1.001	-1.00001	-0.998534	-0.997726	-1.00002	-0.993279	-0.993708	-0.998465	-1.00497	-1.00225	-1.00564	-1.00541	-1.00034	-0.99846	-0.999302	-0.997666	-0.997879	-0.999077	-0.998982	-0.990776	-0.998572	-0.999142	-0.997783	-0.998091	-0.99343	-0.998552	-0.997991	-0.998143	-0.997549	-1.00288	-1.00049	-0.998799	-1.00073	-0.996714	-1.00494	-0.996568	-1.00105	-0.998249	-1.0039	-0.995129	-0.994712	-1.00161
173	-1.00517	-1.00166	-1.00037	-0.998032	-1.00623	-0.99915	-0.998607	-0.999226	-0.999684	-0.997032	-0.997154	-1.00114	-0.993105	-0.996207	-0.997821	-1.00214	-1.0032	-1.00549	-1.00714	-0.997615	-0.996526	-0.998811	-0.994746	-0.997726	-0.993417	-0.99801	-0.992463	-0.997695	-0.998461	-0.99963	-0.998091	-0.994293	-1.00109	-0.997824	-0.999422	-0.999516	-1.00253	-1.00236	-0.999133	-0.999258	-0.99754	-1.00543	-0.995029	-1.00015	-0.996977	-1.00315	-0.995039	-0.994928	-0.999759
174	-1.00305	-1.00457	-0.999569	-0.996014	-1.0044	-0.997698	-0.998957	-0.998188	-0.998055	-0.999285	-0.996254	-1.00374	-0.992845	-0.996564	-0.99825	-1.00419	-1.00225	-1.00519	-1.00893	-0.999057	-0.995823	-1.00119	-0.995664	-0.997111	-0.990493	-0.997605	-0.99553	-0.996819	-1.00051	-0.997305	-1.00021	-0.994221	-1.00139	-0.996738	-0.998303	-0.997303	-1.00591	-1.00219	-0.999133	-0.998563	-0.998641	-1.00381	-0.994539	-1.00105	-0.998037	-1.00315	-0.995397	-0.997023	-0.998493
175	-1.00683	-1.00775	-0.997431	-0.994477	-1.00186	-0.999715	-0.997346	-0.999745	-0.997322	-0.998784	-0.996745	-1.00225	-0.997188	-0.997011	-0.999037	-1.0061	-1.00327	-1.00475	-1.00769	-0.998416	-0.995823	-0.999442	-0.997917	-0.999415	-0.994549	-0.998334	-0.997984	-0.995679	-1.00099	-0.999424	-1.00168	-0.993718	-1.00259	-0.999495	-0.997024	-0.996976	-1.00261	-1.00138	-0.998465	-1.00238	-0.995751	-1.00409	-0.996009	-1.00119	-0.998955	-1.00587	-0.995844	-0.995362	-1.00054
176	-1.00636	-1.0086	-0.998322	-0.99467	-1.00214	-0.99786	-0.997136	-1.00241	-0.999929	-0.999118	-0.995518	-1.00067	-0.999186	-0.995939	-0.997177	-1.00504	-1.00238	-1.00318	-1.00679	-0.998576	-0.997317	-0.997619	-1.0005	-0.998263	-0.995209	-0.997443	-0.999287	-0.996118	-1.00051	-0.998194	-0.998907	-0.995084	-1.00117	-0.999495	-0.996785	-0.998451	-1.00546	-1	-1.00097	-1.00178	-0.995613	-1.00311	-0.997128	-0.999533	-1.00093	-1.00512	-0.995308	-0.991966	-1.00044
177	-1.00233	-1.00635	-0.999836	-0.993132	-1.00369	-0.997537	-0.996716	-1.00108	-0.999521	-0.999868	-0.995109	-0.999649	-0.998752	-0.994333	-0.998751	-1.00547	-1.00539	-1.00572	-1.00431	-1.0009	-0.996702	-0.998461	-1.00242	-0.99642	-0.995587	-0.996714	-0.996757	-0.99752	-1.00128	-0.9971	-1.00029	-0.996235	-0.999972	-0.997741	-0.998063	-0.999188	-1.00457	-0.999272	-0.999466	-1.00073	-0.992586	-1.00712	-0.996568	-0.999878	-1.00263	-1.00418	-0.996381	-0.995795	-1.00025
178	-1.00338	-1.00504	-0.9985	-0.994958	-1.00524	-0.996891	-0.996366	-1.00152	-0.999847	-1.00004	-0.996745	-1.00076	-0.999186	-0.99344	-0.997893	-1.00455	-1.00498	-1.00243	-1.00686	-0.999378	-0.996614	-0.999582	-1.00426	-0.994885	-0.996907	-0.9972	-0.998827	-0.996556	-1.0007	-0.99792	-1.00144	-0.99717	-0.999374	-0.997323	-0.997664	-0.997877	-1.00635	-1.00025	-0.9998	-1.00082	-0.992861	-1.00508	-0.996988	-0.999189	-1.00143	-1.00146	-0.997186	-0.994928	-1.00015
179	-1.00511	-1.00476	-0.997698	-0.992364	-1.00721	-0.99673	-0.997416	-1.00078	-1.00278	-0.999702	-0.997726	-1.00225	-1.00101	-0.99103	-0.997535	-1.00589	-1.00614	-1.00176	-1.00459	-0.999538	-0.996702	-1.00042	-1.00509	-0.99427	-0.994266	-0.996876	-0.997984	-0.99454	-1.00158	-0.99963	-1.00168	-0.996882	-0.998627	-0.998158	-1.00134	-1.00025	-1.00564	-1.00065	-0.996044	-1.00108	-0.991691	-1.00437	-0.99321	-0.999671	-1.00044	-1.00184	-0.999244	-0.994061	-1.00132
180	-1.00312	-1.00494	-0.996629	-0.994285	-1.00179	-0.996649	-0.998117	-1.00189	-1.00408	-0.998534	-0.996254	-1.00327	-1.00144	-0.993976	-0.998179	-1.00624	-1.00737	-1.00198	-1.00638	-1.00042	-0.996614	-0.999582	-1.00484	-0.994117	-0.995681	-0.996147	-0.99852	-0.995592	-1.0006	-1.00045	-0.997601	-0.995444	-0.998926	-0.996822	-1.00038	-0.997877	-1.00564	-1.00049	-0.996211	-1.00108	-0.990934	-1.0055	-0.99251	-1.00091	-1.00009	-1.00052	-0.997813	-0.992616	-1.00141
181	-1.00352	-1.00438	-0.998589	-0.99246	-1.00454	-0.998424	-0.996506	-1.00145	-1.00229	-0.998617	-0.995927	-1.00076	-1.00605	-0.994422	-0.997249	-1.00575	-1.0084	-1.00295	-1.00411	-0.997375	-0.995911	-0.998461	-1.00234	-0.995806	-0.991153	-0.995175	-0.99875	-0.997345	-1.00031	-0.999151	-0.997927	-0.996594	-0.998103	-0.996989	-1.00078	-0.998942	-1.0052	-1.00025	-0.99738	-1.0003	-0.993755	-1.00332	-0.994889	-0.999878	-0.999521	-1.00034	-0.995218	-0.995434	-1.00404
182	-1.00272	-1.00419	-1.00001	-0.99246	-1.00411	-0.995843	-0.998537	-1.00182	-1.00042	-0.996365	-0.997726	-1.00086	-1.00483	-0.99469	-0.999252	-1.00469	-1.00676	-1.00422	-1.00383	-1.00066	-0.998284	-0.997339	-1.00251	-0.994117	-0.990964	-0.993149	-0.998827	-0.997783	-1.00167	-1.00066	-0.997111	-0.996594	-0.998627	-0.99515	-1.00198	-0.998451	-1.00511	-1.00065	-0.996211	-0.998303	-0.9941	-1.00416	-0.99251	-1.00119	-0.998814	-0.997993	-0.994413	-0.995217	-1.00443
183	-1.001	-1.00373	-0.999569	-0.992076	-1.002	-0.995923	-1.0012	-1.00093	-1.00221	-0.995197	-0.999035	-1.00132	-1.00735	-0.994779	-0.998537	-1.0025	-1.00594	-1.00325	-1.00493	-0.999217	-0.994504	-1.00014	-1.00409	-0.991583	-0.990587	-0.995094	-0.997217	-0.996906	-1.0045	-1.00141	-0.99556	-0.998249	-0.997281	-0.995234	-1.00406	-0.998451	-1.00448	-1.00025	-0.994459	-0.998824	-0.995476	-1.00247	-0.995169	-1.00126	-1.00023	-0.999868	-0.992266	-0.992544	-1.00453
184	-1.00127	-1.00494	-1.00019	-0.99515	-1.00059	-0.996085	-1.00078	-0.999374	-1.00473	-0.996949	-0.99969	-1.00355	-1.00492	-0.998796	-0.997821	-1.00285	-1.00628	-1.00236	-1.00493	-0.997455	-0.996087	-0.999442	-1.00634	-0.992658	-0.990493	-0.997605	-0.996603	-0.995329	-1.00654	-0.999561	-0.996948	-0.997385	-0.995562	-0.99607	-1.00637	-0.997385	-1.00555	-1.00236	-0.997046	-1.0003	-0.993893	-0.998673	-0.99314	-1.00091	-0.99945	-1.00099	-0.994055	-0.992038	-1.00375
185	-0.995574	-1.00448	-0.999213	-0.99563	-0.999889	-0.996165	-1.00281	-0.999671	-1.00873	-0.999451	-0.998953	-1.00699	-1.00405	-0.998439	-0.995532	-1.00278	-1.00614	-1.00266	-1.00383	-0.997615	-0.993537	-0.998881	-1.00609	-0.991429	-0.991342	-0.99477	-0.99645	-0.997783	-1.00391	-1.00052	-0.997111	-0.9953	-0.99601	-0.997824	-1.00557	-0.998369	-1.00484	-1.00033	-0.995794	-1.0003	-0.99465	-0.999799	-0.9937	-1.00077	-1.00023	-1.00015	-0.99155	-0.992544	-1.00394
186	-0.99809	-1.00223	-0.999836	-0.992364	-1.0013	-0.998908	-1.00232	-1.00034	-1.00522	-0.999785	-0.99789	-1.00337	-1.0064	-1.00022	-0.99403	-1.00158	-1.00573	-1.00325	-1.00342	-0.997375	-0.994768	-0.996778	-1.00568	-0.991199	-0.992851	-0.994851	-0.998137	-1.00024	-1.00547	-1.00086	-0.998988	-0.998536	-0.995113	-0.999078	-1.00717	-0.999434	-1.0044	-1.00033	-0.993374	-0.999692	-0.995063	-0.997266	-0.99335	-0.999395	-0.999026	-1.00071	-0.990209	-0.991099	-0.999759
187	-0.998553	-1.00288	-0.998678	-0.996303	-1.00045	-0.999957	-1.00099	-0.997892	-1.00832	-0.998367	-0.995027	-1.00262	-1.00483	-0.99826	-0.995461	-1.00207	-1.00792	-1.00325	-1.00101	-0.996734	-0.996526	-0.994956	-1.00634	-0.993118	-0.992285	-0.995256	-0.999517	-1.0012	-1.00635	-0.998741	-0.999152	-0.999975	-0.99459	-0.999579	-1.00294	-0.999598	-1.00529	-0.998948	-0.993541	-0.997348	-0.995407	-0.995718	-0.995309	-1.00188	-1.00016	-1.00315	-0.989046	-0.990521	-1.0021
188	-1.00047	-1.00335	-0.994847	-0.99515	-1.00109	-0.99915	-1.00148	-1.00167	-1.00587	-0.998367	-0.992328	-0.999463	-1.00614	-0.997903	-0.996391	-1.00243	-1.00731	-1.00101	-1.00128	-0.997455	-0.997405	-0.995517	-1.00593	-0.992734	-0.992851	-0.996795	-1.00312	-0.998922	-1.00557	-0.998194	-0.996458	-0.99832	-0.996234	-1.00092	-1.00046	-1.00132	-1.00555	-0.997406	-0.993374	-0.998737	-0.997127	-0.996985	-0.996778	-1.00043	-0.999591	-1.00024	-0.987435	-0.989582	-1.00073
189	-1.00113	-1.00373	-0.995114	-0.995822	-1.00073	-0.997214	-1.00092	-1.0016	-1.00473	-0.997783	-0.992083	-1.00067	-1.00457	-0.997725	-0.998608	-1.0025	-1.0086	-1.00243	-1.00046	-0.998496	-0.998372	-0.996358	-1.00226	-0.994193	-0.993606	-0.997362	-1.00212	-0.996205	-1.0043	-1.00141	-0.997193	-0.997817	-0.996309	-1.00209	-1.00142	-0.998451	-1.00618	-0.99838	-0.991788	-0.996219	-0.998434	-0.996985	-0.998178	-0.998293	-1.00037	-1.0009	-0.98663	-0.990088	-1.00443
190	-0.999678	-1.00401	-0.993689	-0.998416	-0.999325	-0.998263	-1.00407	-1.00108	-1.00693	-0.998951	-0.993146	-1.00114	-1.00188	-0.996921	-0.998537	-1.00052	-1.00621	-1.00452	-1.0017	-0.999858	-1.00101	-0.996428	-0.999669	-0.994961	-0.993889	-0.999225	-0.998597	-0.997695	-1.00751	-1.00319	-0.998417	-0.999112	-0.994216	-0.998576	-1.00142	-0.995173	-1.00769	-0.997162	-0.991204	-0.997348	-0.996164	-0.99797	-0.995729	-0.996088	-0.999521	-1.00165	-0.986451	-0.989582	-1.00287
191	-0.998222	-1.00035	-0.99155	-0.996783	-0.996719	-1.00133	-1.0061	-0.999893	-1.00759	-0.998117	-0.99151	-1.00448	-1.00336	-0.996564	-0.999681	-1.00151	-1.00457	-1.0037	-1.00342	-0.998256	-1.00171	-0.995447	-1.00067	-0.993042	-0.992096	-0.997929	-0.99967	-0.996118	-1.00489	-1.00305	-1.00087	-0.999471	-0.995188	-1.00167	-1.00254	-0.994599	-1.00858	-0.996837	-0.990953	-0.996046	-0.993962	-0.995085	-0.994469	-0.995813	-0.997754	-1.00156	-0.98502	-0.990449	-1.00219
192	-0.997494	-0.995201	-0.991016	-0.994573	-0.999044	-0.99907	-1.00638	-1.00063	-1.0093	-0.99845	-0.994455	-1.00439	-1.00579	-0.9971	-0.996033	-1.00129	-1.00819	-1.0049	-1.00128	-0.999378	-1.00119	-0.994676	-1.00167	-0.991506	-0.993794	-0.998091	-1.00021	-0.997345	-1.0043	-1.00469	-1.00193	-1.00055	-0.997206	-1.00267	-1.00398	-0.998451	-1.0068	-0.997324	-0.990202	-0.997608	-0.996164	-0.995014	-0.996358	-0.998362	-0.998885	-0.999024	-0.98672	-0.990232	-1.00248
193	-0.996104	-0.99773	-0.993778	-0.993805	-0.997635	-1.00117	-1.00505	-1.00004	-1.00702	-0.99845	-0.995191	-1.00476	-1.00379	-0.998349	-0.994817	-1.00073	-1.00908	-1.00617	-0.999836	-1.0013	-1.00092	-0.996568	-1.00284	-0.993042	-0.992096	-0.998253	-1.00036	-0.996819	-1.00148	-1.00633	-0.999723	-1.00264	-0.998178	-1.00359	-1.00046	-0.999516	-1.00804	-0.998785	-0.992789	-0.998216	-0.996852	-0.99424	-0.998667	-0.996226	-0.999874	-0.997056	-0.989493	-0.990015	-1.00025
194	-0.998487	-1.00101	-0.991907	-0.993036	-0.997846	-1.00076	-1.0082	-1.0013	-1.00587	-0.997783	-0.996009	-1.00522	-1.00205	-0.998796	-0.999252	-1.00016	-1.00983	-1.00721	-0.99832	-0.998016	-1.00022	-0.995237	-1.0005	-0.99619	-0.992474	-0.995013	-1.00051	-0.997958	-1.00119	-1.00462	-0.998172	-1.00156	-0.998851	-1.00384	-1.00022	-0.997549	-1.00555	-1.00033	-0.995126	-0.99648	-0.994168	-0.994451	-0.999717	-0.993815	-0.99945	-0.995744	-0.989046	-0.991099	-0.998688
195	-0.99756	-1.00373	-0.99066	-0.993997	-0.996931	-1.00278	-1.00827	-1.00086	-1.00579	-1.00029	-0.996009	-1.00513	-1.00214	-0.997457	-0.997392	-1.00045	-1.00573	-1.00609	-0.998251	-0.996894	-0.9989	-0.99825	-0.998083	-0.994885	-0.99304	-0.994284	-1.00274	-0.999185	-1.00343	-1.00421	-0.995968	-1.0017	-0.996234	-1.00183	-0.998862	-0.998615	-1.00626	-0.998055	-0.994375	-1.00316	-0.996645	-0.995155	-1.00231	-0.993401	-0.998673	-0.999024	-0.989582	-0.991894	-1.00132
196	-0.998222	-1.00307	-0.989412	-0.993421	-0.996085	-1.00222	-1.00827	-0.998929	-1.00677	-0.998784	-0.9965	-1.0055	-1.00127	-0.99826	-0.997464	-0.99889	-1.00601	-1.00841	-1.00004	-0.998897	-0.998108	-0.99797	-0.999168	-0.997342	-0.994549	-0.995499	-1.0032	-1.00173	-1.00333	-1.00462	-0.994418	-1.00242	-0.996907	-1.00259	-0.998143	-1.0005	-1.00564	-0.999516	-0.994292	-1.00429	-0.996645	-0.995859	-1.00392	-0.995331	-0.998743	-0.998556	-0.992266	-0.992544	-1.00063
197	-0.996832	-1.00213	-0.989145	-0.992652	-0.997142	-1.00157	-1.00778	-0.996187	-1.00482	-0.999118	-0.997563	-1.00746	-1.00066	-1.00049	-0.999109	-0.997758	-1.00382	-1.00945	-0.999836	-0.998817	-0.99679	-0.99769	-0.999168	-0.996651	-0.992002	-0.994122	-1.00266	-1.00216	-1.00089	-1.00407	-0.994744	-1.00357	-0.994739	-1.00234	-0.995426	-0.999598	-1.00609	-0.999029	-0.992873	-1.00386	-0.995613	-0.994944	-1.00294	-0.994366	-0.999309	-1.00259	-0.991282	-0.992833	-1.00394
198	-0.995442	-1.00007	-0.991372	-0.996399	-0.996297	-1.00302	-1.00799	-0.995964	-1.0053	-0.995364	-0.999035	-1.0042	-1.00179	-1.00165	-0.99868	-0.995496	-1.00307	-1.01027	-1.00052	-0.998496	-0.995383	-0.99839	-1	-0.994347	-0.989738	-0.994041	-1.00427	-1.00094	-0.998169	-1.00599	-0.99556	-1.00429	-0.995038	-1.00083	-0.997264	-1.00165	-1.00698	-0.99911	-0.993958	-1.00733	-0.996645	-0.995648	-1.00336	-0.995468	-0.996412	-1.00174	-0.98994	-0.992111	-1.00141
199	-0.996567	-1.00007	-0.988432	-0.996014	-0.994536	-1.00318	-1.00589	-0.995816	-1.00254	-0.995531	-0.996336	-1.00327	-1.00144	-1.00308	-0.996891	-0.993233	-1.0043	-1.01087	-0.998596	-0.997215	-0.994504	-0.996428	-1.00009	-0.994117	-0.990021	-0.992501	-1.0035	-1.00269	-1.00041	-1.00654	-0.995887	-1.00407	-0.994216	-1.00417	-0.998303	-1.0014	-1.00751	-0.997081	-0.994375	-1.00698	-0.998021	-0.996703	-1.00238	-0.996019	-0.99839	-1.00174	-0.989314	-0.990449	-0.998201
200	-0.996369	-1.00185	-0.989947	-0.992844	-0.993972	-1.00536	-1.00568	-0.994556	-1.00156	-0.996699	-0.995763	-1.00253	-1.00162	-1.00263	-0.995389	-0.993587	-1.00402	-1.01326	-0.999147	-0.998817	-0.996702	-0.996358	-1.0015	-0.99596	-0.993511	-0.993635	-1.00105	-1.00234	-0.998558	-1.00455	-0.998091	-1.00256	-0.993693	-1.00409	-0.999581	-1.00124	-1.01	-0.994971	-0.994125	-1.00516	-0.996714	-0.996703	-1.00287	-0.995399	-1.00002	-0.998368	-0.989403	-0.993194	-0.996644
[truncated: 952 more columns]

## Sheet: fig_1d_2
	STAPSSS	Control 0	Control 1	Control 2	Control 3	Control 4	Control 5	Control 6	Control 7	Control 8	Control 9	Control 10	Control 11	Control 12	Control 13	Control 14	Control 15	Control 16	Control 17	Control 18	Control 19	Control 20	Control 21	Control 22	Control 23	Control 24	Control 25	Control 26	Control 27	Control 28	Control 29	Control 30	Control 31	Control 32	Control 33	Control 34	Control 35	Control 36	Control 37	Control 38	Control 39	Control 40	Control 41	Control 42	Control 43	Control 44	Control 45	Control 46	Control 47
0	-1.00669	-0.999791	-0.996896	-0.999761	-1.00306	-1.00254	-1.00505	-0.999152	-0.996671	-1.0007	-1.00803	-1.00086	-0.992671	-0.996743	-1.00032	-1.00023	-0.998147	-1.00049	-1.00355	-0.994251	-1.0069	-0.99839	-0.997583	-1.00525	-1.00606	-1.00417	-1.00013	-1.00164	-1.00138	-0.997305	-0.999315	-1.00228	-1.00147	-1.00158	-0.997264	-1.00091	-0.997808	-0.997649	-0.997964	-1.00021	-0.9941	-0.993325	-1.00056	-1.00126	-0.994222	-0.988714	-1.0056	-1.0002	-0.995086
1	-1.00569	-1.00129	-0.994223	-1.00082	-1.00172	-1.00197	-1.00505	-0.9993	-0.996019	-1.0022	-1.0073	-1.00141	-0.991976	-0.996207	-1.00125	-1.00087	-0.995413	-1.00176	-1.00176	-0.997375	-1.00751	-0.99825	-0.998751	-1.00379	-1.00672	-1.00457	-1.00274	-1.00269	-0.996903	-0.997236	-0.998988	-1.00184	-1.00072	-1.00284	-0.997504	-1.00271	-0.999766	-0.998298	-0.996211	-0.999778	-0.999329	-0.992833	-0.998877	-1.00394	-0.994363	-0.993494	-1.00381	-0.998035	-0.99606
2	-1.00484	-1.00138	-0.995827	-1.00034	-1.00221	-1.00246	-1.00309	-0.99804	-0.998381	-1.0002	-1.00713	-1.00002	-0.996754	-0.995047	-1.00011	-0.99988	-0.995413	-0.998324	-1.00052	-0.995613	-1.00426	-0.995797	-0.997499	-1.00487	-1.00776	-1.00352	-1.00381	-1.00313	-0.994177	-0.998125	-1.00119	-1.00242	-1.00087	-0.999913	-0.999821	-1.00238	-0.998787	-0.996675	-0.996879	-0.998563	-1.00208	-0.991355	-1.00014	-1.00525	-0.993656	-0.995088	-1.00202	-1.00244	-0.99752
3	-1.00298	-1.00448	-0.996629	-1.0012	-1.00109	-1.00367	-1.00498	-0.999671	-0.997159	-0.999034	-1.00631	-0.999742	-0.999881	-0.997457	-0.999681	-0.99896	-0.995139	-0.997876	-1.00059	-0.995212	-1.00373	-0.995937	-0.997666	-1.00533	-1.00832	-1.00076	-0.99967	-1.00357	-0.997585	-0.998399	-1.00364	-1.00091	-1.00199	-0.999746	-0.999022	-1.0014	-0.996027	-0.997	-0.999133	-0.997782	-1.00112	-0.989596	-1.00035	-1.00332	-0.995069	-0.991619	-1.00148	-0.999624	-0.99752
4	-1.00427	-1.00532	-0.993243	-1.00264	-1.00109	-1.00383	-1.0054	-1.00145	-0.996508	-0.997783	-1.00689	-0.999184	-0.999794	-0.997635	-1.00176	-1.00243	-0.996301	-0.998772	-1.00252	-0.995773	-1.00365	-0.995447	-0.998918	-1.00564	-1.0086	-1.00166	-1.00151	-1.00734	-0.999629	-0.999766	-1.00176	-1.00264	-1.00274	-0.99866	-1.00118	-1.0014	-0.998787	-0.998055	-0.998882	-0.999778	-1.0007	-0.989314	-1.00168	-1.00167	-0.995211	-0.991901	-0.999423	-1.0015	-0.995281
5	-1.00712	-1.00363	-0.993956	-1.00235	-0.999818	-1.00738	-1.00218	-1.00293	-0.997241	-0.9982	-1.00656	-0.998534	-1.00049	-0.998885	-1.00319	-1.00172	-0.995891	-0.998399	-1.00314	-0.994892	-1.00409	-0.99797	-0.997583	-1.00356	-1.00719	-1.00287	-1.0009	-1.00541	-1.00411	-0.999151	-1.00193	-1.00335	-1.00177	-1.0005	-1.00518	-1.00296	-0.997808	-0.997487	-1.00189	-0.995351	-0.999191	-0.99044	-0.999717	-1.00477	-0.994575	-0.992744	-1.00273	-1.001	-0.996936
6	-1.00755	-1.00017	-0.996273	-1.00187	-0.99848	-1.00488	-1.00225	-0.999967	-0.998463	-0.999952	-1.00713	-0.997698	-0.999621	-1.0029	-1.00462	-0.999738	-0.996164	-0.997278	-1.003	-0.99377	-1.0018	-0.999091	-0.997833	-1.00302	-1.00889	-1.00263	-1.00228	-1.0062	-1.00099	-0.999561	-1.00103	-1.00415	-1.00064	-1.00259	-1.00589	-0.999762	-0.995137	-0.998542	-1.00089	-0.994744	-0.999879	-0.989244	-1.00028	-1.00256	-0.995352	-0.993588	-1.00595	-1.00092	-0.996449
7	-1.00569	-1.00157	-0.993956	-1.00024	-0.997142	-0.999715	-1.00204	-1.00115	-1.00058	-0.999702	-1.00705	-0.99872	-1.00032	-1.00442	-1.00655	-1.00002	-0.995413	-0.996009	-1.00121	-0.995212	-1.00136	-0.998461	-0.997499	-1.00456	-1.0104	-1.00287	-1.00603	-1.00734	-1.00333	-0.999083	-1.00266	-1.00177	-1.00012	-1.00234	-1.00781	-1.00025	-0.996027	-0.998298	-1.00155	-0.998737	-1.0005	-0.989385	-1.0007	-1.00263	-0.994222	-0.994994	-1.00586	-1.00107	-0.995768
8	-1.00726	-1.00082	-0.996718	-1.00091	-1.00123	-1.00076	-1.00204	-1.001	-1.00017	-1.00112	-1.00435	-0.99779	-1.00153	-1.00201	-1.00376	-0.999173	-0.995002	-0.996755	-1.00114	-0.997455	-1.00127	-0.998531	-0.996582	-1.00364	-1.00955	-1.0006	-1.00435	-1.00506	-1.00372	-0.998467	-1.00225	-1.00033	-1.00154	-1.00133	-1.00637	-1.00116	-0.999944	-0.996513	-1.00289	-0.997782	-0.999673	-0.991637	-0.999017	-1.00167	-0.995847	-0.994619	-1.00604	-1.00165	-0.994599
9	-1.00612	-1.0012	-0.994669	-0.998416	-1.0001	-1.00165	-1.00232	-1.00323	-0.999603	-0.998784	-0.999526	-1.0003	-1.00032	-1.00308	-1.00519	-0.999455	-0.99261	-0.998996	-1.00266	-0.998496	-1.0011	-0.999722	-0.99533	-1.00356	-1.01068	-1.00044	-1.00665	-1.00427	-1.00031	-0.997852	-1.00152	-0.999687	-0.999374	-1.00158	-1.00366	-0.99886	-1.00083	-0.996919	-1.00397	-0.999171	-1.0005	-0.993959	-0.999297	-1.00126	-0.995635	-0.993963	-1.00828	-1.00215	-0.997617
10	-1.00769	-1.00082	-0.993511	-1.00293	-0.999185	-1.00149	-1.00057	-1.00123	-1.00099	-1.0002	-0.998626	-0.999184	-1.00127	-1.00246	-1.00512	-0.999455	-0.992337	-0.997726	-1.00149	-0.997695	-1.0025	-1.00042	-0.998667	-1.00402	-1.01002	-1.0019	-1.00511	-1.00181	-1.00021	-0.996279	-1.0034	-1.00019	-0.998627	-1.00092	-1.00438	-0.998779	-1.00101	-0.997	-1.00072	-0.998476	-0.999742	-0.997055	-1.00259	-1.0005	-0.995281	-0.992557	-1.00837	-1.0015	-0.996352
11	-1.00726	-0.998292	-0.997609	-1.00101	-0.998621	-1.00197	-1.0005	-0.997076	-1.00082	-0.998284	-0.997399	-1.00169	-0.998404	-1.00121	-1.0054	-0.998748	-0.991653	-0.997278	-0.999904	-0.998176	-1.00497	-1.00246	-0.997332	-1.00057	-1.01096	-1.00157	-1.00488	-1.0033	-1.00002	-0.995732	-1.00176	-0.999255	-0.999972	-1.00108	-1.00917	-0.999434	-1.00101	-0.999272	-1.00055	-0.997435	-0.999329	-0.996914	-1.00189	-0.998293	-0.99726	-0.992088	-1.00774	-1.00158	-0.996546
12	-1.00698	-1.00138	-0.9985	-1.0036	-0.999044	-1.00109	-0.997276	-0.997669	-1.00245	-1.0027	-0.999526	-1.00104	-1.00005	-1.0021	-1.00712	-0.999809	-0.99179	-0.996158	-1.00163	-1.00034	-1.00365	-1.00323	-0.99775	-1.00126	-1.01191	-1.00076	-1.00557	-1.00164	-1.0006	-0.995801	-1.00315	-1.00026	-1.00094	-1.00225	-1.00837	-1.00222	-1.00048	-0.99838	-1.00314	-0.998476	-1.00146	-0.998111	-1.00077	-0.996846	-0.997825	-0.9934	-1.00676	-1.00027	-0.995962
13	-1.0074	-1.00026	-0.997787	-1.00485	-0.998551	-1.0006	-0.998677	-0.999226	-1.00457	-1.00254	-0.996909	-0.998627	-1.0024	-1.00388	-1.00626	-0.9979	-0.990218	-0.997428	-1.00052	-1.00098	-1.00505	-1.00372	-0.999418	-1.00041	-1.0104	-1.00028	-1.00619	-1.00462	-1.00333	-0.996484	-1.00299	-0.998105	-1.00147	-1.00451	-1.00438	-1.00148	-0.999232	-0.997324	-1.0028	-0.996653	-0.999398	-0.996703	-1.0021	-0.996777	-0.999167	-0.992557	-1.00837	-1.00042	-0.998396
14	-1.00726	-0.999229	-0.999747	-1.00235	-0.996578	-1.00036	-0.998327	-0.99804	-1.00343	-1.00229	-0.996254	-0.998069	-0.999968	-1.00522	-1.00455	-0.99493	-0.991311	-0.994291	-0.99894	-1.00138	-1.00444	-1.00372	-1.00034	-1.00141	-1.00832	-1.00085	-1.00427	-1.00707	-1.00284	-1.00018	-1.00185	-0.99904	-1.00117	-1.00133	-1.00518	-0.99927	-1.00119	-0.999841	-1.00164	-0.994744	-0.998572	-0.995437	-1.00035	-0.993677	-0.999662	-0.990588	-1.0106	-0.999119	-1.00063
15	-1.01097	-0.998011	-0.998589	-1.00187	-0.997424	-1.00214	-0.997907	-0.999745	-1.00351	-1.00162	-0.996663	-0.999184	-1.00214	-1.00522	-1.00183	-0.996769	-0.99261	-0.990407	-1.00149	-1.0017	-1.00189	-1.004	-0.999001	-1.00333	-1.00908	-1.00036	-1.00358	-1.00602	-1.00167	-1.00072	-0.999805	-1.00019	-0.998776	-1.00167	-1.00709	-1.00173	-1.00155	-1.00041	-1.00063	-0.994396	-0.999742	-0.996774	-0.996918	-0.994642	-0.999874	-0.993213	-1.0115	-1.00165	-0.999661
16	-1.01068	-0.996325	-1.00099	-1.00101	-0.997987	-1.00173	-0.997346	-0.999893	-1.00376	-0.998784	-0.994455	-0.99714	-1.00275	-1.00326	-1.0014	-0.998678	-0.990491	-0.989212	-1.00307	-1.0009	-1.00145	-1.00561	-0.994746	-1.00325	-1.01011	-0.999792	-1.00488	-1.00655	-1.00177	-0.999835	-1.0016	-0.999399	-0.996608	-0.999495	-1.00677	-1.00427	-1.00048	-1.00057	-1.00214	-0.997435	-1.00057	-0.996562	-0.996428	-0.994779	-0.99945	-0.993682	-1.00971	-1.001	-1.002
17	-1.01097	-0.997168	-1.00019	-1.00168	-0.996015	-1.00093	-0.995036	-0.999522	-1.00661	-0.999785	-0.993555	-0.996954	-1.00257	-1.00228	-1.00319	-1.00023	-0.991858	-0.991303	-1.00252	-0.997455	-1.00154	-1.00351	-0.997249	-1.00203	-1.01134	-0.998091	-1.00289	-1.00734	-1.00479	-0.998536	-1.00429	-1.00206	-0.99601	-1.00133	-1.00613	-1.00288	-0.998876	-0.999516	-0.998966	-1.0003	-1.00077	-0.994311	-0.998528	-0.994022	-0.997754	-0.993963	-1.01016	-1.00027	-1.002
18	-1.00983	-0.999791	-1.00153	-1.00149	-0.997776	-1.00141	-0.994756	-1.00382	-1.00783	-1.00029	-0.991837	-0.996118	-1.00275	-1.0037	-1.00412	-0.99896	-0.990491	-0.992648	-1.00142	-0.997775	-1.0011	-1.00491	-0.998083	-1.00011	-1.01209	-0.997929	-1.00059	-1.00681	-1.00313	-0.997989	-1.00201	-1.00062	-0.998253	-0.997908	-1.00557	-1.00279	-0.998787	-0.997487	-0.998214	-1.00004	-1.00325	-0.994662	-1.00168	-0.994159	-0.998743	-0.992276	-1.01087	-1.0036	-1.00258
19	-1.00969	-1.00082	-0.998144	-1.00043	-0.996508	-1.00076	-0.994966	-1.00508	-1.00946	-0.997283	-0.9938	-0.996025	-0.999621	-1.00272	-1.00333	-1.00165	-0.990491	-0.991602	-1.00135	-0.998576	-0.998636	-1.00386	-0.995747	-1.0021	-1.00964	-0.995985	-1.00297	-1.00655	-1.00352	-0.999014	-1.00185	-0.999615	-0.995861	-0.996487	-1.00693	-1.00181	-1.00075	-0.997243	-0.999133	-0.999171	-1.00174	-0.997266	-1.00105	-0.994573	-1.0015	-0.992369	-1.00882	-1.00591	-1.00472
20	-1.0104	-1.00157	-0.998144	-0.998128	-0.997001	-0.99673	-0.998117	-1.00315	-1.0071	-0.995531	-0.995191	-1.00095	-1.00005	-1.0029	-1.00147	-1.00207	-0.991106	-0.993693	-1.00149	-0.995372	-0.997229	-1.00309	-0.993578	-1.0031	-1.0087	-0.992825	-1.00028	-1.0069	-1.00294	-0.999493	-1.00266	-1.00091	-0.996459	-0.997406	-1.00573	-0.999516	-1.00119	-0.999272	-0.998632	-1.0016	-1.0007	-0.998744	-1.00413	-0.995744	-0.999097	-0.991432	-1.0081	-1.00475	-1.00774
21	-1.01054	-1.00017	-1.00358	-1.00101	-0.997001	-0.996327	-0.996226	-1.00479	-1.00685	-0.996198	-0.994782	-0.997605	-0.999012	-1.00272	-1.00104	-1.00228	-0.990696	-0.990407	-1.0028	-0.99353	-0.997141	-1.00603	-0.996832	-1.00517	-1.0104	-0.992582	-0.999517	-1.00628	-1.00274	-0.998536	-1.00013	-0.999183	-0.996683	-0.996571	-1.0023	-1.00083	-1.00057	-1.00138	-0.999299	-1.00342	-0.999466	-0.997125	-1.00182	-0.993539	-0.999167	-0.992276	-1.00694	-1.00519	-1.0054
22	-1.00812	-0.999416	-1.00295	-0.999377	-0.997353	-0.996165	-0.996366	-1.00323	-1.00539	-0.99845	-0.994782	-0.996768	-1.00162	-1.00513	-1.00204	-1.00292	-0.991448	-0.991229	-1.00355	-0.995613	-1.00022	-1.00617	-0.995914	-1.0054	-1.01049	-0.992258	-0.999287	-1.00374	-1.0044	-0.997715	-1.00217	-0.999112	-0.995487	-0.997908	-0.999981	-1.00025	-1.00217	-1.00236	-0.999049	-1.00551	-1.00229	-1.00226	-1.00112	-0.992988	-0.99839	-0.992369	-1.00622	-1.00714	-1.00278
23	-1.00441	-0.997824	-1.00046	-1.00053	-0.994465	-0.995036	-0.996716	-1.00353	-1.0062	-0.9982	-0.993964	-0.997419	-1.00283	-1.00504	-1.00147	-1.00271	-0.9922	-0.990258	-1.00459	-0.997295	-1.00119	-1.00456	-0.994662	-1.00272	-1.01059	-0.99161	-1.00228	-1.00532	-1.00284	-0.998399	-0.999805	-1.00235	-0.998103	-0.998409	-0.999581	-0.999434	-1.00164	-1.00114	-0.995126	-1.00516	-1.00112	-1.00325	-0.999367	-0.995262	-0.996482	-0.996306	-1.00837	-1.00642	-1.00317
24	-1.00498	-1.00063	-1.00082	-1.00264	-0.993479	-0.996246	-0.995876	-1.00627	-1.00604	-1.0012	-0.991019	-0.997326	-1.0031	-1.00719	-1.00233	-1.00349	-0.994251	-0.992722	-1.00438	-0.998176	-1.00286	-1.00344	-0.991826	-1.00241	-1.00917	-0.992825	-1.00082	-1.00444	-1.00206	-0.997715	-0.998009	-1.00213	-1.00035	-0.995986	-0.999901	-0.996894	-1.00128	-1.00146	-0.994459	-1.00481	-1.00298	-1.00304	-1.00063	-0.99726	-0.997896	-0.995088	-1.00962	-1.00461	-1.00122
25	-1.00555	-1.00035	-1.0001	-1.00207	-0.994113	-0.99673	-0.992515	-1.00427	-1.00351	-1.0002	-0.992083	-0.998069	-1.00084	-1.00326	-1.00097	-1.00306	-0.994934	-0.993469	-1.00349	-0.997936	-1.00171	-1.00182	-0.99241	-1.00195	-1.0071	-0.993068	-0.996603	-1.00471	-1.00226	-0.99792	-0.996132	-1.00041	-0.998103	-0.995735	-1.00326	-0.997877	-1.00306	-1.00106	-0.999383	-1.00481	-1.00284	-1.00128	-1.00014	-0.99788	-0.998673	-0.995462	-1.01069	-1.00801	-0.999954
26	-1.00641	-0.999604	-1.00242	-0.999377	-0.993972	-0.99673	-0.994546	-1.00315	-1.00653	-1.00087	-0.99241	-1.00114	-1.00058	-1.00094	-1.00218	-1.00186	-0.995071	-0.989735	-1.00417	-0.996974	-1.00233	-1.00225	-0.993745	-1.00464	-1.0053	-0.993554	-0.99668	-1.00278	-1.00489	-0.999835	-0.999641	-0.999183	-0.997505	-0.997991	-1.00621	-0.99673	-1.00288	-1.00138	-1.00072	-1.00412	-1.0047	-0.997829	-1.00084	-1.00036	-0.997684	-0.99565	-1.00721	-1.00396	-0.999467
27	-1.00512	-0.996606	-1.00126	-1.0013	-0.993832	-0.995923	-0.995736	-1.00293	-1.004	-1.0022	-0.991265	-1.00104	-1.00301	-1.00076	-1.0014	-1.00299	-0.993635	-0.990482	-1.00149	-0.998256	-1.00198	-1.0014	-0.99291	-1.00195	-1.0036	-0.993392	-1.00105	-1.0019	-1.00401	-0.999083	-0.999397	-0.999543	-0.998477	-1.0005	-1.00525	-0.996648	-1.00226	-1.0026	-1.00072	-1.00898	-1.00304	-0.999729	-0.998248	-1.00167	-0.997825	-0.995556	-1.00828	-1.00396	-1.0021
28	-1.00555	-0.999323	-1.00001	-1.00245	-0.997072	-0.996407	-0.994966	-1.00041	-1.00514	-1.00329	-0.990283	-1.00021	-1.00188	-0.997635	-1.00147	-1.00532	-0.993157	-0.991079	-1.00397	-0.999618	-1.00022	-1.00288	-0.993494	-1.00264	-1.00493	-0.992744	-1.00205	-1.00173	-1.00596	-0.999766	-0.997193	-0.999399	-0.999374	-0.997908	-1.00573	-0.997385	-1.00493	-1.00025	-0.999884	-1.00985	-1.00181	-0.998462	-0.997828	-1.00153	-0.998955	-0.998556	-1.00792	-1.00468	-1.00151
29	-1.0027	-0.997543	-1.00019	-1.00226	-0.996438	-0.995681	-0.994336	-0.999893	-1.00327	-1.00004	-0.99012	-0.999277	-1.0024	-0.999331	-1.00211	-1.00299	-0.994729	-0.993992	-0.999973	-1.00002	-1.00338	-1.00049	-0.989406	-1.00003	-1.00785	-0.995337	-1.00174	-1.0019	-1.00547	-0.998262	-0.996703	-0.999615	-1.00072	-0.998827	-1.00621	-0.999106	-1.00466	-1.00008	-0.999133	-1.0102	-1.00311	-0.999166	-0.998807	-0.998638	-0.998955	-0.997712	-1.00828	-1.00244	-0.99713
30	-1.0027	-0.994264	-1.00197	-1.00332	-0.998339	-0.992454	-0.994476	-0.999893	-1.00408	-0.999868	-0.988974	-1.0016	-1.00214	-0.998974	-1.00311	-1.0008	-0.995549	-0.993245	-0.996667	-0.999858	-1.00567	-0.999161	-0.989156	-1.0031	-1.0054	-0.99396	-0.998444	-1.00138	-1.0045	-0.999014	-0.999886	-1.00184	-0.996758	-0.995986	-1.00637	-0.99927	-1.00333	-0.999516	-0.998715	-1.00785	-1.00401	-1.00346	-0.997688	-1.00105	-0.997542	-0.995369	-1.00899	-1.0041	-0.998201
31	-1.0027	-0.994826	-0.999747	-1.00514	-0.997776	-0.994068	-0.994056	-0.999893	-1.00408	-1.00245	-0.98832	-1.00114	-1.00362	-1.00228	-1.00118	-1.00101	-0.993704	-0.995112	-0.998802	-0.999137	-1.00347	-0.997199	-0.989823	-0.999722	-1.00455	-0.995823	-0.99898	-1.00111	-1.00313	-0.998194	-1.00046	-1.00429	-0.998477	-0.996905	-1.00605	-0.996812	-1.00395	-1.00008	-1.0008	-1.00707	-1.00648	-1.00402	-0.998178	-0.999395	-1.00079	-0.998181	-1.00873	-1.00302	-0.998396
32	-1.00441	-0.996231	-1.00001	-1.00082	-0.997705	-0.996004	-0.992866	-0.999522	-1.0049	-1.00212	-0.990938	-0.998906	-1.00127	-1.0029	-1.00176	-1.00115	-0.996643	-0.993619	-0.999147	-0.999618	-1.00365	-0.995587	-0.990491	-1.00149	-1.00313	-0.996147	-0.998674	-1.00269	-1.00148	-0.998194	-0.997764	-1.00415	-0.998477	-0.997741	-1.00781	-0.996484	-1.00475	-0.999759	-1.00147	-1.00464	-1.00607	-1.00346	-0.999157	-1.00146	-0.999803	-0.999024	-1.00765	-1.00295	-0.996838
33	-1.00726	-0.997449	-1.00028	-1.00312	-0.996438	-0.997537	-0.993356	-0.998559	-1.00286	-1.00095	-0.993964	-0.998999	-0.999534	-1.00362	-1.00047	-0.999738	-0.998625	-0.992349	-0.999422	-0.999778	-1.00382	-0.996919	-0.99241	-1.00011	-1.00153	-0.996471	-1.00105	-1.00313	-1.00051	-0.99751	-0.996948	-1.00199	-0.999374	-0.99749	-1.00422	-0.998942	-1.00012	-1.00398	-0.997797	-1.00603	-1.00504	-1.001	-0.999507	-1.0007	-1.001	-0.999493	-1.00747	-1.00389	-0.999856
34	-1.0084	-0.998761	-1.00037	-1.00274	-0.997565	-0.997133	-0.994056	-0.996928	-1.00677	-0.999952	-0.996172	-0.996861	-0.999707	-1.00353	-0.999467	-0.999243	-0.998147	-0.992872	-0.997356	-1.00042	-1.00435	-0.995797	-0.992493	-1.00072	-1.00096	-0.99882	-1.00044	-1.00269	-1.00177	-0.999151	-0.997519	-1.00141	-0.999598	-0.998075	-1.0027	-0.996566	-0.999054	-1.00203	-0.998632	-1.00707	-1.00552	-1.00043	-0.999787	-0.999671	-0.999379	-1.00034	-1.00765	-1.00302	-0.998007
35	-1.00869	-0.998011	-0.997876	-0.999473	-1.0001	-0.995923	-0.992586	-0.996706	-1.00563	-1.00145	-0.998135	-0.997419	-1.00136	-1.00121	-1.00083	-0.997971	-0.99719	-0.991752	-0.998389	-1.0025	-1.00162	-0.995166	-0.994245	-1.00064	-1.00181	-0.998334	-1.00212	-1.00506	-1.0008	-0.998125	-0.998744	-1.004	-0.996982	-0.998576	-1.00174	-0.994026	-1.00039	-0.998948	-0.999299	-1.00837	-1.00566	-1.0024	-1.00084	-1.00312	-0.997754	-0.999774	-1.00819	-1.00345	-0.997033
36	-1.00726	-0.99951	-1.00153	-0.998704	-0.999185	-0.998182	-0.993636	-0.996483	-1.00482	-0.998284	-0.995927	-1.00151	-1.00379	-1.00272	-1.00254	-0.999809	-0.997395	-0.995411	-0.99956	-1.00234	-1.00242	-0.996568	-0.995497	-0.999492	-1.00379	-0.996309	-1.00151	-1.00646	-1.00041	-0.998741	-0.998907	-1.00472	-0.996832	-0.999161	-1.00374	-0.995255	-0.997719	-1.00098	-0.998214	-1.00794	-1.00992	-1.00191	-0.999227	-1.00215	-0.997118	-1.00043	-1.00792	-1.00569	-0.995865
37	-1.00655	-0.997355	-0.99948	-0.998224	-0.997494	-0.996649	-0.996226	-0.994111	-1.00449	-0.997533	-0.9956	-1.00197	-1.00388	-1.00513	-1.00118	-0.999668	-0.998352	-0.996681	-0.998733	-1.00202	-1.00127	-0.993975	-0.999669	-0.999722	-1.00106	-0.99558	-1.00074	-1.00523	-0.999532	-0.998604	-0.997927	-1.00249	-0.993992	-0.998158	-1.00062	-0.994435	-1.00164	-1.00008	-0.998298	-1.00664	-1.00807	-1.00142	-0.999297	-1.00339	-0.99514	-1.00043	-1.00613	-1.00707	-0.997909
38	-1.00213	-0.998199	-0.999035	-0.998896	-0.997846	-0.995197	-0.996506	-0.994556	-1.00302	-0.99845	-0.997072	-1.00151	-1.00327	-1.00469	-1.00054	-0.996769	-0.997395	-0.996681	-0.998251	-0.999618	-1.00119	-0.993554	-0.997499	-0.999415	-1.00502	-0.997605	-1.00266	-1.00532	-1.00109	-0.998467	-0.999805	-1.00235	-0.993992	-0.994482	-0.999182	-0.996156	-0.998431	-1	-0.997881	-1.00499	-1.00566	-1.00121	-0.998528	-1.00518	-0.996059	-1.00081	-1.00676	-1.00548	-0.997715
39	-1.00427	-0.994732	-0.999213	-0.997648	-0.999959	-0.996811	-0.995106	-0.995445	-1.00237	-0.99795	-0.997808	-1.00132	-1.00449	-1.0046	-0.999896	-0.994364	-0.996438	-0.998847	-0.996392	-1.00042	-0.999515	-0.995377	-0.993828	-0.999876	-1.00266	-0.996714	-1.00542	-1.00611	-1.00216	-1.00059	-1.00013	-1.0017	-0.99459	-0.995318	-1.00022	-0.996484	-1.00003	-1.00008	-0.998048	-1.0049	-1.0038	-1.00135	-0.999087	-1.00553	-0.998319	-1.00034	-1.00747	-1.00432	-0.996449
40	-1.00698	-0.996325	-0.997164	-0.996399	-0.999255	-0.99431	-0.995736	-0.996483	-1.00245	-0.998617	-0.9965	-1.00299	-1.00631	-1.00379	-0.999467	-0.994152	-0.99637	-0.997652	-0.994256	-1.00202	-0.999779	-0.997269	-0.995413	-1.00387	-1.00408	-0.996957	-1.00251	-1.00646	-1.00372	-0.999903	-1.00209	-0.999183	-0.999823	-0.99632	-1.00046	-0.994845	-0.999143	-0.998785	-0.996211	-1.00481	-1.00181	-1.00071	-0.999017	-1.00477	-0.996765	-1.00455	-1.00658	-1.00562	-0.99567
41	-1.00783	-0.996419	-1.00028	-0.999569	-1.00017	-0.995197	-0.996996	-0.994927	-1.00262	-0.998367	-0.998872	-1.00522	-1.00501	-1.00683	-1.00118	-0.995849	-0.998693	-0.994963	-0.994188	-1.00178	-0.997845	-0.995237	-0.992994	-1.00633	-1.00851	-0.997929	-1.00228	-1.00497	-1.00216	-0.999698	-0.998907	-0.997385	-0.998477	-0.995735	-0.998782	-0.994026	-0.997897	-1.00081	-0.997046	-1.00368	-1.00291	-1.00107	-0.999507	-1.0056	-0.99733	-1.00521	-1.00712	-1.0054	-0.995573
42	-1.0084	-0.995482	-0.999926	-0.998992	-1.00066	-0.99786	-0.996086	-0.997224	-1.00074	-0.994447	-0.9965	-1.00383	-1.00388	-1.00487	-1.00075	-0.998041	-0.997053	-0.99556	-0.992741	-1.00058	-0.996438	-0.995587	-0.993411	-1.00548	-1.00662	-0.99882	-1.00419	-1.00436	-0.999921	-1.00086	-0.998499	-0.99868	-0.996832	-0.995902	-0.998942	-0.993616	-0.995582	-0.999272	-0.998048	-1.00282	-1.00442	-0.999448	-0.999017	-1.00408	-0.996836	-1.00718	-1.00667	-1.00613	-0.997617
43	-1.00541	-0.997543	-1.00055	-0.998128	-1.0001	-0.99786	-0.995876	-0.999671	-0.999766	-0.993779	-0.997563	-1.00718	-1.00657	-1.00728	-0.999824	-0.999102	-0.996506	-0.998847	-0.995221	-1.0001	-0.996966	-0.994956	-0.994162	-1.00487	-1.00511	-0.999549	-1.00174	-1.00295	-0.999921	-1.00024	-0.998825	-0.999831	-0.997356	-0.994315	-0.999901	-0.993452	-0.994603	-1.00114	-0.998131	-1.00091	-1.00387	-0.999799	-0.999507	-1.00511	-0.99733	-1.00727	-1.00837	-1.0054	-0.998785
44	-1.00355	-1.0012	-1.00091	-0.996687	-1.00116	-1.00125	-0.996506	-0.999374	-1.00123	-0.998701	-0.997072	-1.00801	-1.00492	-1.00665	-0.998537	-0.99896	-0.998899	-0.996307	-0.993912	-1.00122	-0.996174	-0.996358	-0.994913	-1.00525	-1.00559	-0.999387	-0.999977	-1.00392	-1.00002	-1.001	-0.998825	-1.00026	-0.995562	-0.995735	-0.997344	-0.995746	-0.994781	-1.00057	-1.00139	-1.00429	-1.00194	-0.999025	-0.999227	-1.00429	-0.997542	-1.00409	-1.0098	-1.00649	-0.99567
45	-1.00042	-0.998948	-1.00037	-0.994766	-1.00165	-1.0002	-0.994756	-1.00034	-1.00082	-1.00004	-0.997072	-1.00643	-1.00509	-1.00558	-0.998751	-1.00073	-1.00006	-0.996158	-0.993636	-0.998817	-0.995735	-0.999442	-0.995413	-1.00464	-1.00511	-0.997848	-1.00021	-1.00208	-0.998655	-0.998741	-1.00209	-1.00177	-0.996832	-0.997824	-0.998383	-0.995091	-0.994692	-0.999597	-0.998882	-1.00395	-1.00009	-0.999166	-0.998248	-1.00553	-0.999097	-1.00221	-1.00908	-1.00786	-0.99567
46	-1.00298	-0.996512	-1.00144	-0.996014	-1.00109	-1.00109	-0.996086	-0.997818	-1.00107	-1.00004	-0.996009	-1.00969	-1.00492	-1.0037	-0.998608	-1.00059	-0.999719	-0.995635	-0.994807	-1.00034	-0.996174	-0.99811	-0.997666	-1.00533	-1.0021	-0.997605	-1.00128	-1.00173	-0.998948	-0.997989	-1.0007	-0.999471	-0.999299	-0.998242	-0.999501	-0.994599	-0.995493	-0.999841	-0.999216	-1.00368	-0.999122	-0.997477	-0.998737	-1.00718	-0.999238	-0.999774	-1.00819	-1.00952	-0.996644
47	-1.00441	-0.996887	-1.00233	-0.993325	-0.998973	-0.99907	-0.997556	-0.999448	-1.00025	-0.999201	-0.99699	-1.00671	-1.00848	-1.00138	-0.996104	-1.00059	-0.996575	-0.997502	-0.994807	-1.0037	-0.99635	-0.998671	-0.995664	-1.0041	-1.00219	-0.99801	-1.00266	-1.00155	-1.00021	-0.998877	-0.99605	-1.00213	-0.999	-0.998326	-0.999342	-0.995255	-0.997363	-0.997487	-0.998298	-1.00186	-0.998159	-0.999377	-0.999787	-1.00787	-1.00023	-1.00324	-1.00899	-1.00642	-0.993431
48	-1.00341	-0.997074	-1.00091	-0.994093	-0.997142	-0.99907	-0.996506	-1.00034	-1.00115	-0.99845	-0.998054	-1.00653	-1.00831	-1.00201	-0.998537	-0.99691	-0.995413	-0.999594	-0.994945	-1.00442	-0.998812	-0.999302	-0.995997	-1.00517	-1.00162	-0.997362	-1.00251	-1.0019	-1.00401	-0.999835	-0.996132	-1.00019	-1.00139	-0.997908	-0.999821	-0.995419	-0.995404	-0.993591	-0.996295	-1.00065	-0.999535	-0.999588	-0.999857	-1.00808	-1.00277	-1.00493	-1.00855	-1.00454	-0.995865
49	-1.00199	-0.997168	-1.0001	-0.993229	-0.998269	-1.00101	-0.997136	-0.999226	-1.00237	-0.998033	-0.998217	-1.00783	-1.00657	-1.0037	-0.999967	-1.00144	-0.995139	-0.999519	-0.99343	-1.00699	-1.00136	-0.998881	-0.997332	-1.00471	-1.00125	-0.998415	-1.00327	-1.00103	-1.00216	-0.998194	-0.997356	-1.00192	-1.00274	-0.996571	-0.999022	-0.993698	-0.995582	-0.99489	-0.997881	-1.00256	-0.99926	-0.99797	-1.00098	-1.00498	-1.00249	-1.00521	-1.01052	-1.00374	-1.0019
50	-1.00355	-1.00017	-0.999569	-0.993036	-0.99841	-1.00068	-0.998887	-0.996187	-1.00172	-1.00012	-0.999935	-1.0055	-1.00648	-1.00272	-0.999896	-1.00115	-0.997532	-1.00064	-0.993085	-1.0049	-1.00268	-1.00175	-0.996748	-1.00418	-1.00011	-0.999468	-1.00235	-1.00076	-1.00109	-0.998194	-0.996621	-1.00134	-1.00192	-0.995986	-0.995746	-0.995091	-0.993446	-0.996756	-0.999633	-1.00308	-0.999742	-0.999096	-1.00063	-1.00325	-1.00235	-1.00568	-1.01043	-1.00374	-1.002
51	-1.00213	-0.997636	-0.997698	-0.993709	-0.998832	-1.00076	-1.00106	-0.995001	-1.00001	-1.00079	-0.997072	-1.00253	-1.00414	-1.00201	-0.999037	-1.00108	-0.998967	-1.00183	-0.995358	-1.00386	-1.00277	-1.0007	-0.996164	-1.00441	-1.00389	-0.999873	-1.00189	-0.99901	-1.0007	-0.995801	-1.00021	-0.999759	-0.999374	-0.99373	-0.995426	-0.995337	-0.993268	-0.998298	-0.998799	-1.00386	-0.998228	-0.999799	-1.00091	-1.00325	-1.00129	-1.00315	-1.00783	-1.00251	-1.00112
52	-1.00013	-0.997262	-0.99948	-0.99467	-0.995733	-1.00036	-1.00085	-0.995816	-0.999114	-0.997116	-0.9938	-1.00272	-1.00318	-0.997992	-0.997106	-0.99889	-1.0017	-1.00176	-0.997563	-1.00426	-1.00286	-1.00035	-0.997499	-1.00226	-1.0053	-1.0006	-1.00197	-1.00085	-1.00245	-0.99539	-1.00029	-1.00012	-0.998552	-0.992644	-0.995985	-0.997959	-0.994781	-0.99911	-0.998882	-1.00282	-0.999191	-0.998462	-0.999647	-1.00167	-0.998814	-1.0054	-1.00738	-1.00454	-0.999077
53	-0.999135	-0.998948	-1.00019	-0.999857	-0.99686	-0.998263	-0.999517	-0.996335	-0.999033	-0.99795	-0.993228	-1.00318	-1.0024	-0.999063	-0.998751	-0.997617	-1.0045	-1.00251	-0.998871	-1.00138	-1.00373	-0.998531	-0.998167	-1.00387	-1.00276	-1.00068	-1.00289	-1.00164	-0.999726	-0.996826	-1.00062	-1.00069	-1.0005	-0.995568	-0.996465	-0.999024	-0.997541	-1.00008	-0.999884	-1.00021	-0.999879	-0.996211	-1.00028	-1.00201	-0.999591	-1.00652	-1.00336	-1.00432	-0.99898
54	-0.997281	-0.99773	-1.00126	-0.99563	-0.997424	-0.996811	-1.00099	-0.995742	-0.996589	-0.998617	-0.997072	-1.00141	-1.0031	-1.00192	-0.996677	-0.996981	-1.00252	-1.00146	-0.997976	-1.00138	-1.00505	-0.997619	-0.998501	-1.00402	-1.0004	-1.00044	-1.00565	-1.00094	-1.0008	-0.996074	-1.0016	-1.00062	-1.00207	-0.994231	-0.995746	-0.998779	-1.00021	-0.999272	-0.998381	-0.999778	-1.00256	-0.995296	-1.00231	-0.99912	-0.998178	-1.00446	-1.00658	-1.00461	-0.999954
55	-0.997138	-0.99848	-1.00099	-0.994093	-0.996438	-1.0002	-1.00064	-0.998781	-0.998707	-0.997533	-0.998135	-1.00244	-1.0004	-1.00433	-0.993744	-0.995637	-1.00088	-1.00213	-0.997838	-1.00234	-1.00848	-0.998811	-0.995664	-1.00203	-0.997096	-1.00052	-1.00534	-1.00024	-1.00206	-0.997373	-1.0007	-1.00084	-1.0052	-0.995986	-0.999501	-0.998205	-0.998609	-1.00008	-0.996629	-1.00299	-1.00387	-0.994874	-1.00259	-1.00201	-1.00023	-1.00493	-1.00962	-1.0049	-1.00161
56	-0.998136	-0.998854	-1.0018	-0.995534	-0.995099	-1.00052	-1.00064	-0.998262	-0.998381	-0.997616	-0.996172	-1.00588	-1.00249	-1.00442	-0.997964	-0.997334	-1.00197	-1.00243	-0.99646	-1.00202	-1.00699	-0.995937	-0.994829	-1.00302	-0.997662	-1.0006	-1.00251	-1.00015	-0.998558	-0.99792	-1.00282	-0.998824	-1.00289	-0.99231	-0.997823	-0.997058	-0.99674	-1.00301	-0.996044	-1.00612	-1.00194	-0.993185	-1.00468	-1.00008	-0.998743	-1.00221	-1.00774	-1.00143	-1.00472
57	-0.99671	-0.998573	-0.99948	-0.997744	-0.997494	-0.999876	-1.00071	-0.998188	-1.00107	-0.997199	-0.997236	-1.00541	-0.998404	-1.0062	-0.999323	-0.99691	-1.00416	-1.00012	-0.996805	-1.00122	-1.00532	-0.995377	-0.994913	-1.00241	-1.00125	-1.00133	-1.00258	-1.00155	-0.998461	-0.997373	-1.00323	-0.999831	-1.00244	-0.994733	-0.996864	-1.00107	-0.992823	-1.00163	-0.999133	-1.0062	-1.00029	-0.993888	-1.00524	-1.00084	-0.997048	-1.00427	-1.003	-1.00309	-1.00453
58	-0.998992	-0.999979	-1.00224	-0.998992	-1.00038	-0.998263	-1.00183	-0.998336	-1.00082	-0.997366	-0.999117	-1.00365	-0.999881	-1.00603	-0.999681	-0.99592	-1.0032	-0.999818	-0.995772	-1.00058	-1.00901	-0.993344	-0.995831	-1.00372	-1.00191	-1.00052	-1.00205	-1.00085	-0.999629	-0.998125	-1.00299	-1.00105	-1.00221	-0.995067	-0.996864	-1.00165	-0.991755	-0.999272	-1.00247	-1.00499	-1.00339	-0.995859	-1.00517	-1.00146	-0.993939	-1.00418	-1.00604	-1.00302	-1.00657
59	-0.998422	-0.998761	-1.00393	-0.999857	-0.999537	-1.00036	-1.00225	-1.00063	-0.999929	-0.995531	-0.998217	-1.00225	-0.997014	-1.00326	-0.997177	-0.993445	-1.00102	-0.999818	-0.994739	-1.0017	-1.00769	-0.991522	-0.994329	-1.00302	-1.00115	-1.0023	-1.00013	-0.998046	-0.999045	-1.00168	-1.00348	-0.999903	-1.00072	-0.993981	-0.997344	-1.00165	-0.992022	-1.00008	-1.00097	-1.00221	-1.00119	-0.995507	-1.00657	-1.00126	-0.994222	-1.0054	-1.00658	-1.00324	-1.00823
60	-1.00127	-0.996981	-1.00082	-1.00063	-1.0013	-0.998021	-1.00379	-0.999004	-0.999114	-0.996365	-1.00026	-1.00216	-0.995451	-1.00067	-0.997321	-0.993233	-1.00054	-0.998249	-0.995358	-0.999618	-1.00831	-0.991872	-0.994579	-1.00203	-1.00455	-1.00498	-0.999747	-1.00111	-0.997	-1.00284	-1.00274	-0.99868	-1.00094	-0.995401	-0.997983	-1.00288	-0.991665	-0.999272	-1.00372	-1.00013	-1.00126	-0.996562	-1.00266	-1.0005	-0.996624	-1.00746	-1.0073	-1.00309	-1.00287
61	-1.0037	-0.997355	-0.999213	-1.00187	-1.00031	-0.999554	-1.00169	-0.998188	-0.999684	-0.997366	-1.00002	-1.00216	-0.993974	-1.00085	-0.99775	-0.994082	-1.00115	-0.997502	-0.995221	-1.00018	-1.00883	-0.993064	-0.991075	-1.00348	-1.00351	-1.00506	-0.997217	-1.00225	-0.999921	-1.00182	-1.00356	-0.997601	-1.00177	-0.994733	-1.0031	-1.0037	-0.993357	-1.0013	-1.00197	-1.00256	-1.00029	-0.997477	-1.00294	-1.00098	-0.998602	-1.00812	-1.00971	-0.999769	-1.0018
62	-1.00284	-0.999323	-1.00037	-1.00341	-1.00172	-1.00052	-1.00204	-0.996187	-0.999847	-0.997449	-0.999853	-1.00067	-0.995624	-1.00129	-0.99918	-0.997617	-1.0002	-0.9981	-0.998045	-1.00162	-1.00945	-0.993064	-0.992159	-0.998647	-1.00587	-1.00433	-0.998137	-1.00287	-0.997098	-1.00175	-1.00429	-0.999183	-1.00259	-0.994983	-0.997424	-1.00509	-0.994514	-1.00414	-1.00289	-1.00455	-0.999879	-0.996351	-1.00245	-1.00263	-0.999379	-1.00409	-1.01204	-1.00056	-1.00317
63	-1.00669	-0.998761	-1.00108	-1.00341	-1.00052	-1.00012	-1.00239	-0.997076	-1.00115	-1.0007	-1.00059	-1.00151	-0.994235	-1.00433	-0.998179	-1.00151	-0.999719	-0.998623	-0.996667	-1.0021	-1.00646	-0.993484	-0.993995	-1.00226	-1.00332	-1.00344	-1.00028	-1.00479	-0.995345	-1.00243	-1.00495	-1.00163	-1.00349	-0.995819	-0.996625	-1.00443	-0.992111	-1.00349	-1.00406	-1.00334	-0.999122	-0.996633	-1.00343	-1.00215	-0.998249	-0.999306	-1.01168	-0.998613	-1.00356
64	-1.00555	-1.00054	-1.0001	-1.00139	-0.998832	-0.99794	-1.00211	-0.998559	-1.00091	-0.9982	-1.00214	-0.999277	-0.994408	-1.00281	-0.99825	-1.00172	-1.0002	-0.998996	-0.996943	-1.00122	-1.00523	-0.992854	-0.996748	-1.00149	-1.00172	-1.00425	-0.997907	-1.00401	-0.996708	-1.0038	-1.00413	-1.00364	-1.0061	-0.994315	-0.997344	-1.00394	-0.992022	-1.00203	-1.00606	-1.00351	-0.996921	-0.994944	-1.00545	-1.00318	-0.997542	-1.00109	-1.01078	-0.998324	-1.00677
65	-1.00612	-1.00045	-0.998411	-0.999377	-1.00144	-0.997295	-1.00127	-0.998411	-1.00017	-0.998534	-1.00247	-0.997512	-0.995364	-1.00433	-0.999252	-0.999455	-1.0017	-0.998548	-0.995909	-1.0049	-1.00347	-0.995797	-0.996331	-1.00011	-1.00417	-1.00465	-0.998367	-1.0026	-0.999726	-1.00613	-1.00544	-1.00537	-1.00558	-0.996654	-0.999342	-1.00558	-0.988906	-1	-1.00364	-1.00117	-0.995476	-0.992129	-1.00496	-1.00008	-0.996977	-1.00174	-1.00792	-0.996807	-1.00667
66	-1.00755	-1.00223	-0.997253	-1.00341	-1.00137	-0.996649	-1.00309	-0.999152	-1.00359	-0.997616	-1.00092	-1.00086	-0.996841	-1.00603	-0.99961	-0.998112	-1.00156	-0.99683	-0.997563	-1.00731	-1.00655	-0.996428	-0.999335	-1.0008	-1.00191	-1.007	-0.99921	-1.00287	-1.00041	-1.00387	-1.00576	-1.00451	-1.00468	-0.998409	-1.00006	-1.0064	-0.990152	-1.00163	-1.00631	-1.00065	-0.995407	-0.992622	-1.00378	-1.00167	-0.997048	-1.00202	-1.00783	-0.998613	-1.00589
67	-1.00983	-1.00129	-0.997609	-1.00274	-1.00285	-0.996165	-1.00295	-1.00063	-1.00205	-0.995614	-0.999117	-1.00132	-1.00092	-1.00281	-0.999467	-0.99889	-0.998762	-1.00042	-0.999147	-1.00458	-1.00576	-0.995517	-0.997082	-1.00348	-1.00087	-1.0049	-0.997754	-1.00365	-0.999921	-1.00483	-1.00568	-1.00522	-1.00506	-1.00025	-1.00038	-1.00722	-0.991576	-1.00171	-1.00664	-1.00238	-0.992311	-0.992551	-1.00133	-0.999947	-0.996836	-0.999868	-1.00533	-0.999552	-1.00502
68	-1.01154	-0.997918	-0.996362	-0.999473	-1.00179	-0.997456	-1.00211	-1.00108	-1.00001	-0.997199	-1.0019	-0.998534	-0.998317	-1.00299	-0.99589	-1.00144	-1.00081	-1.00176	-0.997149	-1.00154	-1.00558	-0.995096	-0.99558	-1.00302	-1.00077	-1.00295	-0.996527	-1.00199	-0.999045	-1.00722	-1.00593	-1.00156	-1.0067	-0.998075	-1.00278	-1.0064	-0.993446	-1.00106	-1.00339	-1.0036	-0.993274	-0.99227	-1.00063	-0.999671	-0.997189	-0.999962	-1.00336	-0.99724	-1.00414
69	-1.00812	-1.00195	-0.999302	-1.00284	-1.0013	-0.998102	-1.00309	-0.999967	-0.996915	-0.998951	-1.00133	-0.998534	-0.998057	-1.00379	-0.997464	-1.00151	-0.998899	-1.00071	-0.998389	-1.00226	-1.00532	-0.995797	-0.991909	-0.998954	-1.002	-1.004	-0.996527	-1.00269	-0.997292	-1.00688	-1.00421	-1.00458	-1.00677	-0.998242	-1.00142	-1.00427	-0.994603	-1.00398	-1.00322	-1.00429	-0.993411	-0.992974	-1.00266	-1.0016	-0.998319	-0.998743	-1.00399	-0.997529	-1.00025
70	-1.0084	-1.00335	-0.997164	-1.00274	-1.00088	-0.997053	-1.00414	-1.00019	-0.996426	-0.998117	-1.00517	-0.996489	-0.997449	-1.00237	-0.998537	-1.00037	-0.998557	-1.00042	-0.999836	-1.0045	-1.00488	-0.997199	-0.991659	-1.0011	-1.00125	-1.00271	-0.999057	-1.00216	-0.994859	-1.0077	-1.00503	-1.00501	-1.00633	-1.00058	-0.998383	-1.00247	-0.993446	-1.00414	-1.00322	-1.00421	-0.992655	-0.99417	-1.00196	-1.00394	-0.997896	-0.997993	-1.00551	-0.998468	-1.00034
71	-1.00954	-1.0011	-0.997342	-1.00082	-1.00193	-0.996246	-1.00533	-0.998559	-0.996182	-0.9982	-1.00452	-0.995932	-0.996754	-1.00299	-1.00075	-1.00094	-0.996438	-1.0028	-0.999422	-1.00555	-1.00294	-0.996919	-0.991575	-1.00256	-1.00049	-1.00238	-1.00044	-1.00365	-0.994761	-1.00366	-1.00217	-1.00515	-1.00416	-0.99891	-0.999821	-1.00296	-0.991487	-1.00276	-1.00472	-1.00403	-0.992792	-0.995296	-1.00385	-1.00208	-0.996553	-0.997525	-1.00461	-0.998179	-0.997617
72	-1.0114	-1.00148	-0.996985	-1.00053	-1.002	-0.997214	-1.00498	-1.00315	-0.995204	-0.999201	-1.00304	-0.996861	-0.997796	-1.00254	-1.00047	-1.00002	-0.993635	-1.00325	-0.998802	-1.00699	-1.00022	-0.999091	-0.992243	-0.998954	-0.997662	-1.00125	-1.00005	-1.0012	-0.995151	-1.00325	-0.999397	-1.00264	-1.00416	-1.00008	-0.997104	-1.00165	-0.990063	-1.00268	-1.00414	-1.00412	-0.993205	-0.995225	-1.0028	-1.00215	-0.995352	-0.994525	-1.00568	-0.997457	-0.997422
73	-1.00883	-1.00101	-0.99654	-1.00159	-1.00271	-0.99786	-1.00435	-1.00575	-0.999929	-0.9977	-1.00721	-0.99872	-1.00179	-1.00326	-1.0019	-0.998748	-0.995139	-1.00318	-0.999767	-1.00531	-1.00092	-0.99825	-0.993745	-0.999645	-0.996719	-0.999468	-0.999977	-1.00015	-0.99554	-1.00421	-0.997601	-1.00335	-1.00117	-1.00033	-0.998942	-1.00189	-0.990508	-1.00228	-1.00331	-1.00178	-0.994375	-0.995929	-1.00447	-1.00305	-0.996412	-0.991432	-1.00425	-0.997096	-0.996157
74	-1.01083	-1.00026	-0.995738	-1.00072	-1.00306	-0.996972	-1.00134	-1.00449	-1.00017	-0.995948	-1.00476	-1.00132	-1.00023	-1.00415	-1.00176	-0.999668	-0.992747	-1.00295	-1.00149	-1.0041	-1.00145	-0.99818	-0.994162	-1.00041	-0.998417	-1.00028	-0.999057	-1.00015	-0.995053	-1.00421	-1.00176	-1.00192	-0.998103	-0.997991	-1.0011	-1.00156	-0.991665	-1.00292	-1.00431	-1.00334	-0.992173	-0.994944	-1.00468	-1.00422	-0.995564	-0.992088	-1.00139	-0.99435	-0.995378
75	-1.01439	-0.999604	-0.996094	-0.999761	-1.0013	-0.996811	-1.00071	-1.00227	-1.00286	-0.995364	-1.00419	-0.998813	-1.0004	-1.00299	-1.00283	-1.00009	-0.993772	-1.00228	-1.00183	-1.00226	-1.00171	-0.9979	-0.994579	-0.999722	-0.999643	-0.999225	-0.999977	-1.00225	-0.993009	-1.00421	-1.00029	-1.00062	-1.0005	-0.996571	-0.999182	-1.00034	-0.991933	-1.00292	-1.00255	-1.00455	-0.991623	-0.995225	-1.00545	-1.00346	-0.995988	-0.992557	-1.00229	-0.993556	-0.997228
76	-1.01496	-0.997636	-0.997876	-1.00063	-1.00102	-0.99786	-1.00036	-1.00249	-1.00425	-0.99845	-1.00517	-0.996025	-0.999881	-1.00576	-1.0054	-1.00002	-0.994387	-1.00348	-1.00087	-1.00162	-1.00075	-0.998461	-0.995747	-1.00026	-1.0003	-1.00133	-0.99714	-1.0012	-0.995053	-1.00373	-1.00062	-0.99904	-1.00199	-1.00016	-0.997424	-1.0014	-0.990953	-1.0009	-1.00331	-1.00586	-0.993893	-0.994662	-1.00273	-1.00263	-0.993162	-0.993963	-1.00372	-0.992761	-0.999077
77	-1.01539	-0.996512	-0.998767	-1.00207	-0.99848	-0.997053	-1.00113	-1.00315	-1.00262	-1.00179	-1.00501	-0.995653	-1.00049	-1.00379	-1.00748	-1.00122	-0.994797	-1.00183	-1.00135	-1.00114	-0.9989	-1.00028	-0.99508	-0.99642	-0.997473	-1.00295	-0.997064	-1.00085	-0.99554	-1.00168	-0.99858	-1.0017	-1.00035	-1.00075	-1.00038	-0.998615	-0.991933	-1.00098	-1.00205	-1.00464	-0.995888	-0.996703	-1.00371	-1.00401	-0.994504	-0.994244	-1.00023	-0.994134	-0.996157
78	-1.01582	-0.997636	-0.998411	-1.00399	-0.997987	-0.998828	-1.00295	-1.00278	-1.00457	-1.00029	-1.00574	-0.995003	-1.00005	-1.00183	-1.00705	-0.999738	-0.992473	-1.00139	-0.998389	-1.00082	-1.00189	-0.999372	-0.994245	-0.99619	-0.997851	-1.00028	-0.998674	-1.00295	-0.994567	-1.00107	-1.00013	-1.00415	-1.00139	-0.999662	-1.0023	-1.00099	-0.995315	-0.999841	-1.00264	-1.0075	-0.996508	-0.995014	-1.00336	-1.00167	-0.995917	-0.994713	-1.00014	-0.993845	-0.992458
79	-1.01967	-0.995388	-0.999213	-1.00351	-0.996649	-0.996246	-1.00288	-1.00338	-1.00131	-1.00304	-1.00288	-0.99491	-0.998839	-0.99942	-1.00512	-0.997829	-0.991106	-0.999594	-0.999353	-1.0025	-1.0033	-1.00218	-0.993828	-0.996958	-0.998134	-1.00085	-0.999517	-1.00155	-0.99593	-1.00141	-1.00315	-1.00386	-0.998477	-0.999245	-1.00078	-1.00279	-0.997363	-1.00236	-1.00147	-1.00907	-0.998985	-0.995507	-1.00336	-1.00139	-0.996482	-0.991619	-0.999423	-0.99659	-0.994307
80	-1.02252	-0.995575	-0.999213	-1.00168	-0.995804	-0.996407	-1.00197	-1.00219	-1.00335	-1.00129	-1.00525	-0.997976	-0.998057	-0.999956	-1.00455	-0.998183	-0.994319	-0.999668	-0.997149	-0.999458	-1.00057	-1.00147	-0.996832	-0.997265	-1.00068	-1.0006	-0.99737	-1.00225	-0.995345	-1.00154	-1.00176	-1.00213	-1.00199	-0.999495	-1.0023	-1.00411	-1.0011	-1.00317	-1.00147	-1.00386	-1.00029	-0.996703	-1.00168	-1.00043	-0.997613	-0.991338	-0.997365	-0.996879	-0.994891
81	-1.02608	-0.994451	-0.999391	-1.00504	-0.997001	-0.994552	-0.997837	-1.0013	-1.00327	-1.0022	-1.0082	-0.997883	-0.995798	-0.998528	-1.00404	-0.99896	-0.995208	-1.00056	-0.995496	-1.00098	-0.999339	-1.00126	-0.996331	-0.994808	-1.0004	-1.00028	-0.99875	-1.00453	-0.995345	-1.00202	-1.0025	-1.00199	-1.00214	-1.00025	-1.0027	-1.00607	-1.00021	-1.00098	-1.0023	-0.998563	-1.00015	-0.994874	-1.00084	-1.0036	-0.999379	-0.993307	-0.999781	-0.997023	-0.994794
82	-1.02879	-0.992578	-1.00108	-1.00918	-0.997705	-0.994713	-0.995526	-0.999078	-1.00131	-1.00337	-1.00681	-0.997047	-0.99241	-0.99826	-1.00533	-0.999102	-0.99384	-1.00378	-0.996254	-1.00146	-0.998548	-1.00154	-0.996582	-0.996881	-0.999926	-1.00141	-1.00013	-1.00295	-0.996027	-1.00353	-1.00209	-1.00271	-1.00326	-1.002	-1.00446	-1.00361	-0.998164	-1.00098	-1.00063	-1.00082	-0.997265	-0.997055	-1.0007	-1.00105	-0.99839	-0.99715	-0.999244	-0.996518	-0.994599
83	-1.03279	-0.994451	-1.00046	-1.00802	-0.999748	-0.996407	-0.994056	-0.998114	-0.999684	-1.00537	-1.00787	-0.996768	-0.9938	-0.993797	-1.00419	-0.999809	-0.995891	-1.004	-0.996805	-1.00234	-0.997581	-1.00582	-0.997332	-0.997495	-1.0003	-1.00012	-0.999747	-1.00462	-0.994859	-1.00524	-1.00462	-1.00379	-1.0002	-1.00225	-1.00326	-1.00099	-0.999588	-1.0009	-1.00197	-1.00039	-0.999673	-0.997618	-1.00259	-1.00077	-0.999379	-0.998837	-1.00255	-0.996734	-0.994891
84	-1.03635	-0.994264	-1.00091	-1.00793	-1.00109	-0.996327	-0.997486	-0.998929	-1.00408	-1.00295	-1.00869	-1.00132	-0.994495	-0.993172	-1.00512	-1.0025	-0.997326	-1.00497	-0.997976	-1.00186	-0.998021	-1.00505	-0.997416	-0.997879	-0.998039	-1.00044	-0.99622	-1.00287	-0.996611	-1.00558	-1.00389	-1.00292	-0.998851	-1.00267	-1.0027	-1.00222	-0.997541	-1	-1.00297	-0.999778	-0.998021	-0.999025	-1.00273	-1.00181	-0.997825	-1.00024	-1.00461	-0.99659	-0.994502
85	-1.03892	-0.996793	-0.999747	-1.00841	-0.998762	-0.995923	-0.998607	-0.99804	-1.00473	-1.00562	-1.00934	-1.00114	-0.995624	-0.996475	-1.00226	-1.00327	-0.997326	-1.00363	-0.997769	-1.00314	-0.999691	-1.00225	-0.99825	-0.997879	-1.00115	-1.00101	-0.997524	-1.00383	-0.997682	-1.00435	-1.00307	-1.0053	-0.99758	-1.00167	-0.998303	-1.00419	-0.994158	-0.998623	-1.00205	-0.997521	-1.00009	-0.999377	-1.00189	-1.00553	-0.998037	-1.00306	-1.00381	-0.995867	-0.994794
86	-1.0412	-0.996231	-1.00242	-1.00793	-0.996438	-0.994471	-0.997206	-1.00034	-1.00368	-1.00596	-1.00746	-1.00002	-0.996233	-0.992905	-1.00183	-1.00235	-0.99637	-1.00221	-0.996116	-1.00282	-1.00162	-1.00449	-0.999168	-1.00041	-0.999454	-1.00012	-0.997677	-1.00015	-0.996027	-1.0036	-1.00421	-1.00645	-0.99616	-1.00083	-0.998303	-1.00615	-0.995493	-0.997893	-1.00055	-0.99648	-0.999329	-1.00022	-0.998528	-1.00525	-1.00058	-0.999868	-1.00166	-0.997385	-0.993529
87	-1.04476	-0.998386	-1.00287	-1.00581	-0.995592	-0.992535	-0.997276	-1.00019	-1.00188	-1.0027	-1.00648	-1.00207	-0.996233	-0.993351	-1.00154	-1.00094	-0.995823	-1.00221	-0.996047	-1.00314	-1.0025	-1.00666	-1.00259	-1.00064	-0.997568	-1.00036	-0.998827	-1.00032	-0.995735	-1.00209	-1.00478	-1.00364	-0.996907	-0.99983	-0.998223	-1.00361	-0.995404	-0.998623	-1.0003	-0.997348	-0.998297	-0.998462	-0.998458	-1.00332	-0.999874	-1.00137	-1.00255	-0.995289	-0.988272
88	-1.04975	-0.9967	-1.00046	-1.0061	-0.996578	-0.993422	-0.998467	-0.999893	-1.00213	-1.00254	-1.0046	-1.00207	-0.998144	-0.992101	-1.00283	-1.00108	-0.994319	-0.999369	-0.996254	-1.00338	-1.00013	-1.00722	-1.002	-0.999185	-0.995964	-1.0006	-1.00097	-1.00015	-0.995053	-1.00277	-1.00429	-1.00307	-0.999972	-1.00217	-0.997584	-1.00288	-0.997274	-0.998298	-0.99955	-0.995351	-1.00174	-1.001	-1.00203	-1.00394	-0.99945	-1.00221	-1.00407	-0.9937	-0.990024
89	-1.05118	-0.996419	-1.00135	-1.00485	-0.997987	-0.994471	-0.996576	-0.997818	-1.00205	-1.00254	-1.00533	-1.00281	-0.996233	-0.990584	-1.00254	-1.00278	-0.998693	-0.998921	-0.997012	-1.00298	-0.998284	-1.00806	-1.00117	-0.998724	-0.997379	-1.00247	-0.997754	-0.999711	-0.996416	-1.00168	-1.00495	-1.00005	-1.00027	-0.999161	-0.997424	-1.00288	-0.998609	-0.99773	-1.00122	-0.996567	-1.00077	-1.00015	-1.00475	-1.00394	-0.996271	-1.00324	-1.00273	-0.996084	-0.988856
90	-1.05032	-0.997074	-0.999569	-1.00591	-0.995945	-0.996004	-1.00064	-0.997521	-0.997404	-1.00404	-1.00672	-1.00039	-0.996146	-0.990227	-0.999467	-0.99995	-0.995754	-0.999892	-0.997907	-1.00026	-0.999515	-1.00722	-1.00401	-0.999108	-0.994266	-0.999468	-0.9976	-1.00024	-0.997974	-1.0036	-1.00527	-1.00156	-0.999524	-0.997574	-0.994467	-1.00345	-0.996918	-0.995701	-1.00289	-0.996132	-1.00201	-1.00085	-1.00119	-1.00353	-0.996694	-1.00202	-1.00193	-0.997963	-0.991484
91	-1.05189	-0.998105	-0.997787	-1.00572	-0.996226	-0.994471	-1.0012	-0.997076	-0.999114	-1.00346	-1.00411	-0.997047	-0.997014	-0.991566	-1.00125	-1.00115	-0.995686	-1.00034	-1.00059	-1.00138	-0.997054	-1.00526	-1.002	-0.999799	-0.994266	-0.998982	-0.997907	-0.999886	-0.995053	-1.00585	-1.00707	-1.00278	-0.998253	-1.00058	-0.995346	-1.00197	-0.997452	-0.997243	-0.999884	-0.99457	-1.0038	-0.999588	-1.00245	-1.00284	-0.997542	-1.0009	-1.00085	-0.997963	-0.99129
92	-1.05745	-0.997449	-0.997253	-1.00773	-0.998551	-0.998263	-1.00015	-0.995371	-0.999196	-1.00262	-1.00615	-0.999463	-0.998057	-0.992458	-0.999753	-1.00278	-0.996916	-0.998921	-1.00211	-1.00058	-0.997669	-1.00729	-1.00142	-0.999722	-0.997568	-1.00036	-0.99852	-0.999273	-0.998071	-1.00407	-1.00584	-1.00393	-0.997879	-1.0005	-0.998143	-1.00091	-0.999944	-1.00033	-0.997881	-0.995785	-1.00415	-1.00085	-1.00231	-1.00222	-0.998814	-1.00109	-1.00282	-0.995073	-0.993431
93	-1.06045	-0.999979	-0.995203	-1.00677	-0.998339	-0.99915	-0.997206	-0.996038	-1.00164	-1.00362	-1.00607	-0.998069	-0.998057	-0.992548	-0.999252	-1.00235	-0.998488	-1.00101	-1.00073	-1.00018	-0.998988	-1.00764	-1.002	-1.00133	-0.995398	-1.00085	-0.999057	-0.996994	-0.997974	-1.00243	-1.00266	-1.00256	-0.999299	-1.002	-0.999262	-0.997713	-0.998342	-1.00341	-1.00063	-0.995004	-1.00339	-1.00107	-1.0021	-1.00442	-0.997118	-0.999681	-1.00425	-0.996518	-0.994307
94	-1.06244	-1.00363	-0.9985	-1.00466	-0.996649	-1.00068	-1.00148	-0.996335	-1.00416	-1.00187	-1.0064	-0.997976	-0.998491	-0.990852	-0.997464	-1.00327	-0.997395	-1.00154	-1.00032	-1.00098	-1.00013	-1.00687	-1.00301	-1.00141	-0.99587	-1.00117	-1.00021	-0.995592	-0.997585	-1.00421	-1.00258	-1.00184	-0.998477	-1.00075	-1.00006	-0.999352	-0.996918	-1.00398	-0.998799	-0.998303	-1.00421	-1.00128	-1.00273	-1.00401	-0.998885	-1.00231	-1.00381	-0.997385	-0.994891
95	-1.06458	-1.00195	-1.00171	-1.00697	-0.995099	-0.998505	-1.00071	-0.996928	-1.00172	-1.00262	-1.00582	-0.997419	-0.997796	-0.991387	-0.997821	-1.00299	-0.997532	-1.00355	-1.00004	-0.997695	-0.998724	-1.00477	-1.00526	-0.999569	-0.996624	-1.00222	-0.9999	-0.995066	-0.996222	-1.00189	-0.999478	-0.999687	-0.998701	-1.00192	-0.998782	-0.996484	-0.998075	-1.00593	-1.00047	-0.998997	-1.0027	-1.00128	-1.00273	-1.00374	-0.999026	-1.0024	-1.00443	-0.997674	-0.994599
96	-1.06287	-1.00082	-1.00162	-1.00553	-0.996015	-0.997618	-1.00365	-0.996113	-1.00009	-1.00137	-1.00468	-0.996211	-0.996928	-0.992101	-0.998894	-1.00172	-1.00211	-1.00191	-1.00176	-0.996494	-0.997405	-1.00393	-1.00518	-0.999645	-0.997002	-1.00295	-0.99875	-0.994277	-0.996806	-0.999971	-0.998254	-0.996594	-0.995636	-1.00259	-1.00022	-0.997222	-0.999232	-1.00439	-0.998715	-0.999952	-1.00373	-1.00057	-1.00196	-1.0005	-1.00037	-0.999399	-1.00345	-0.996518	-0.993918
97	-1.06002	-1.00054	-1.0018	-1.00629	-0.99517	-0.998102	-1.0026	-0.995964	-0.997648	-1.00195	-1.00394	-0.998069	-0.996059	-0.990495	-0.997321	-1.0008	-1.00614	-1.00154	-1.00094	-0.996814	-0.99846	-1.00211	-1.00284	-0.999799	-0.994926	-1.00352	-0.996987	-0.996731	-0.994761	-1.00024	-0.997438	-0.996522	-0.99444	-1.00225	-0.997983	-0.997303	-1.00208	-1.00414	-0.997296	-0.99891	-1.00291	-0.998814	-1.00315	-1.00243	-0.999874	-0.998837	-1.00407	-0.995651	-0.993821
98	-1.05788	-1.00035	-1.00402	-1.00581	-0.996085	-0.99673	-1.00162	-0.997595	-0.997404	-1.00079	-1.00288	-0.996675	-0.99658	-0.988977	-0.995461	-1.00228	-1.00512	-1.00027	-1.00011	-0.999618	-0.995911	-1.00126	-1.00334	-0.999492	-0.994926	-1.00133	-0.995837	-0.997695	-0.995735	-1.001	-0.997274	-0.998464	-0.994665	-1.00326	-0.998463	-0.997631	-1.00386	-1.0026	-1.00013	-0.996914	-1.00415	-0.999236	-1.00692	-1.00243	-0.999026	-0.998556	-1.00291	-0.996807	-0.994405
99	-1.05432	-1.00035	-1.00411	-1.00601	-0.997846	-0.997456	-1.00134	-1.00056	-0.996508	-1.00079	-1.00034	-0.99779	-0.998752	-0.990762	-0.997964	-1.00264	-1.00355	-0.999818	-1.00066	-0.996654	-0.995647	-1.00358	-1.00084	-1.00164	-0.995115	-1.00247	-0.996833	-0.998046	-0.994275	-0.998262	-0.999152	-1.00005	-0.997356	-1.00183	-1.00142	-0.997713	-1.00715	-1.00292	-1.00339	-0.99891	-1.0058	-1.00128	-1.00573	-1.00291	-0.996624	-0.997806	-0.999065	-0.998541	-0.992555
100	-1.05147	-1.00176	-1.00349	-1.00533	-0.999607	-0.998908	-1.00253	-1.00108	-0.997404	-1.00162	-1.00296	-0.998255	-0.998926	-0.994868	-0.996319	-1.0003	-1.00293	-0.999145	-0.99894	-0.998176	-0.99468	-1.00147	-1.00117	-1.00018	-0.994832	-1.00247	-0.999287	-0.997169	-0.995637	-0.994433	-1.00046	-1.00055	-0.996982	-1.00083	-1.0035	-0.998041	-1.00618	-1.00487	-1.00155	-0.998216	-1.00648	-1.00283	-1.00503	-1.00573	-0.999026	-0.999118	-0.999333	-0.996156	-0.991776
101	-1.04605	-1.00288	-1.00251	-1.00437	-1.00186	-0.999715	-0.999027	-1.00041	-0.99887	-0.999952	-1.00002	-0.996397	-0.996319	-0.99585	-0.996677	-0.998395	-1.00115	-0.998623	-0.999491	-1.00042	-0.997845	-1.00161	-1.00059	-1.00003	-0.992945	-1.00182	-0.997064	-0.994803	-0.994567	-0.99498	-0.99956	-0.997673	-0.995412	-1.00183	-1.0027	-0.997959	-1.0084	-1.00398	-1.00114	-0.99865	-1.00669	-1.00275	-1.00426	-1.00642	-0.999874	-0.998275	-0.997902	-0.997457	-0.998007
102	-1.04034	-0.99951	-1.00411	-1.00159	-1.00235	-0.999312	-1.00064	-1.00086	-0.997322	-1.00129	-0.998626	-0.997605	-0.998665	-0.99585	-0.995103	-0.999597	-1.00307	-0.996606	-1.00438	-0.999217	-0.999163	-1.0033	-0.999836	-1.00026	-0.99304	-1.00425	-0.998597	-0.995066	-0.994859	-0.996963	-0.999315	-0.99832	-0.99302	-1.00476	-1.0007	-0.997222	-1.006	-1.00098	-1.0023	-0.997435	-1.00359	-1.00304	-1.00238	-1.0056	-1.00009	-1.00099	-0.995755	-0.997457	-0.999175
103	-1.0315	-0.997636	-1.00634	-1.00159	-1.00095	-0.99786	-0.998257	-0.999967	-1.00017	-1.00229	-1.00018	-0.999277	-1.00379	-0.996921	-0.995604	-0.997546	-1.00409	-0.997577	-0.999836	-0.998176	-0.996087	-1.00232	-1.00267	-1.00003	-0.992757	-1.00279	-0.999594	-0.994628	-0.996611	-0.997783	-0.998417	-0.998105	-0.994665	-1.00526	-1.00278	-0.995992	-1.00965	-0.999029	-1.00472	-0.997435	-1.00187	-1.00402	-1.00385	-1.0038	-0.998955	-1.00184	-0.995218	-0.997818	-1.00054
104	-1.02665	-0.997543	-1.00723	-1.00235	-1.00024	-0.999312	-0.997346	-1.00093	-1.00229	-1.00137	-1.00247	-0.998627	-1.00475	-0.995582	-0.993601	-0.998678	-1.0058	-0.995934	-1.00383	-0.999297	-0.995823	-1.00232	-1.00267	-1.0011	-0.992757	-1.00109	-0.998597	-0.996906	-0.998461	-0.996553	-0.99605	-0.997817	-0.99444	-1.00409	-1.00749	-0.997713	-1.01054	-0.99911	-1.00431	-0.995612	-1.00187	-1.00501	-1.00294	-1.00222	-1.00086	-1.00109	-0.997991	-0.996229	-1.00083
105	-1.01924	-0.999979	-1.00545	-1.00072	-0.999325	-1.00262	-0.998257	-1.00175	-1.00099	-0.999868	-1.00394	-0.999463	-1.0057	-0.995939	-0.993672	-0.998678	-1.00478	-0.992722	-1.00307	-0.998737	-0.995471	-1.00175	-1.00167	-0.998263	-0.992474	-1.00166	-0.997447	-0.996819	-0.99885	-0.998057	-0.995071	-0.999471	-0.995188	-1.00317	-1.00486	-0.999516	-1.00947	-1.00057	-1.00247	-0.995004	-1.00029	-1.00536	-1.00098	-1.00325	-1.00376	-1.00165	-0.996113	-0.996084	-1.00385
106	-1.01282	-1.00185	-1.00589	-0.999473	-0.998269	-1.00101	-0.998327	-1.00301	-1.00058	-0.999618	-1.00681	-1.00141	-1.007	-0.996029	-0.996176	-0.999597	-1.00273	-0.994291	-1.00252	-0.998416	-0.997933	-1.00028	-1.0015	-0.997649	-0.994077	-1.00384	-0.99714	-0.998747	-1.00148	-0.998057	-0.99556	-0.99717	-0.994739	-1.00334	-1.00214	-0.99968	-1.00635	-1.00033	-1.0028	-0.996827	-1.00064	-1.00627	-1.00035	-1.00346	-1.0027	-1.00371	-0.99486	-0.996734	-1.00394
107	-1.00527	-0.999229	-1.00661	-0.999857	-0.998903	-1.00165	-1.00015	-1.00486	-1.00278	-0.998867	-1.00754	-0.998906	-1.00501	-0.997457	-0.996391	-0.998183	-1.00348	-0.995038	-1.00541	-0.998576	-0.997317	-1.00007	-1.00276	-0.995652	-0.993228	-1.00174	-0.997294	-0.996644	-1.00041	-0.997578	-0.998091	-0.998105	-0.996907	-1.00351	-1.0011	-1.00075	-1.00529	-1.00025	-1.00414	-0.997261	-0.997746	-1.00444	-1.00168	-1.00318	-1.00334	-1.00577	-0.993608	-0.997168	-1.00151
108	-0.99999	-0.998011	-1.00456	-1.00245	-0.999959	-1.00238	-0.999447	-1.00516	-1.00205	-1.00054	-1.00288	-0.997605	-1.00544	-0.997903	-0.996104	-0.99896	-1.00491	-0.995112	-1.00245	-0.997615	-0.994328	-0.998951	-1.00309	-0.995652	-0.994832	-1.00157	-0.996143	-0.997257	-1.0006	-0.997578	-0.996132	-0.997817	-1.00027	-1.00125	-1.0019	-1.00222	-1.00413	-1.00073	-1.00689	-0.997001	-1.00064	-1.00494	-1.00049	-1.0025	-1.00164	-1.00324	-0.99334	-0.998468	-0.999369
109	-0.993288	-0.998011	-1.00385	-1.00043	-1.00257	-1.00189	-0.997907	-1.00308	-1.00017	-1.0022	-1.0019	-0.996489	-1.00674	-0.99826	-0.996176	-0.998183	-1.00245	-0.994515	-1.00349	-0.998336	-0.994065	-0.999161	-1.00451	-0.998033	-0.996719	-1.00076	-0.994993	-0.996906	-1.0007	-0.997305	-0.997682	-1.00062	-0.998776	-0.999245	-0.998622	-1.00214	-1.00546	-1.00268	-1.00773	-0.997087	-0.998709	-1.00311	-0.999647	-1.00084	-1.00185	-1.00165	-0.995576	-0.999335	-0.998493
110	-0.986159	-1.00138	-1.00269	-1.00024	-1.00165	-1.00512	-0.996646	-1.00293	-1.00164	-0.999201	-1.00157	-0.997883	-1.00683	-1.00076	-0.997106	-0.99995	-1.00348	-0.995785	-1.00452	-0.999057	-0.993537	-0.999582	-1.00518	-0.999953	-0.993794	-1.00012	-0.99553	-0.998133	-1.00284	-0.997852	-0.996132	-0.99868	-0.999897	-1.00008	-0.998543	-0.999844	-1.00796	-1.00374	-1.00815	-0.996653	-0.999466	-1.00219	-0.999787	-1.00284	-1.00235	-1.00184	-0.992624	-0.996879	-0.998396
111	-0.980455	-0.998573	-1.00197	-0.997359	-1.00066	-1.0052	-0.996926	-1.00582	-0.999929	-0.997199	-1.00149	-0.996582	-1.00596	-1.00112	-0.996677	-1.00158	-1.00177	-0.99556	-1.00417	-1.00114	-0.995295	-1.00007	-1.00417	-0.998878	-0.997662	-0.999954	-0.99691	-0.999448	-0.999045	-0.99792	-0.998254	-0.998105	-1.00035	-0.999078	-0.998942	-0.998123	-1.00822	-1.00244	-1.00689	-0.997955	-1.00009	-1.00423	-0.999507	-1.00105	-1.00242	-0.999493	-0.994145	-1.001	-0.998396
112	-0.974894	-0.99773	-1.00411	-0.995438	-0.998621	-1.0069	-0.996996	-1.00567	-0.997322	-0.999952	-1.00108	-0.99714	-1.00596	-1.0029	-0.992599	-1.00193	-0.9976	-0.99922	-1.0039	-1.00138	-0.992922	-0.999652	-1.00301	-0.999492	-0.997945	-0.999468	-0.996297	-0.999799	-1.00109	-0.998399	-0.996866	-0.998464	-0.998776	-1.001	-0.999342	-0.997549	-1.00635	-1.00211	-1.00748	-0.996827	-0.999879	-1.00585	-0.999997	-1.00201	-1.00221	-1.0009	-0.99334	-1.0015	-1.00073
113	-0.970616	-1.00017	-1.00536	-0.993229	-0.997987	-1.00617	-0.996366	-1.00634	-0.995693	-0.998117	-1.00026	-0.995374	-1.00579	-1.0021	-0.993386	-1.00186	-1.00081	-0.997726	-1.00645	-0.999778	-0.995911	-0.998601	-1.00459	-1.00034	-0.998134	-0.998901	-0.994303	-0.998835	-1.00323	-0.996211	-0.997438	-0.998824	-0.999823	-1.00142	-1.00254	-0.996566	-1.00778	-1.00276	-1.00339	-0.99865	-0.999122	-1.00515	-0.997968	-1.0016	-1.001	-1.00043	-0.993161	-1.00526	-1.00433
114	-0.963487	-0.999604	-1.00643	-0.993517	-0.998058	-1.0073	-0.998047	-1.00842	-0.995041	-0.999785	-0.998381	-0.996397	-1.00475	-1.00495	-0.9931	-1.00264	-1.00273	-0.996755	-1.00631	-1.0001	-0.996966	-0.997619	-1.00451	-1.00064	-0.99719	-0.999549	-0.99484	-0.997958	-1.00625	-0.996348	-0.998172	-0.99832	-1.00147	-1.00217	-1.00214	-0.99673	-1.00537	-1.00187	-1.00589	-0.99674	-0.999604	-1.00473	-0.997408	-0.999671	-1.00362	-1.00043	-0.993697	-1.00562	-1.00618
115	-0.959066	-0.999698	-1.00295	-0.99515	-0.999185	-1.00746	-0.999727	-1.00671	-0.998544	-0.998033	-0.997972	-0.993702	-1.0057	-1.00424	-0.994316	-0.999738	-1.00341	-0.995934	-1.00535	-1.00362	-0.997141	-0.997199	-1.00251	-0.998263	-0.999832	-0.999954	-0.994303	-0.993488	-1.00479	-0.999493	-0.997682	-1.00033	-1.00072	-1.00225	-1.00302	-0.995009	-1.0027	-1.00114	-1.00464	-0.996306	-1.00126	-1.00156	-0.999017	-1.00084	-1.00319	-1.00052	-0.994503	-1.00483	-1.0019
116	-0.957783	-1.00391	-1.00402	-0.998704	-1.00052	-1.0069	-0.998887	-1.00619	-0.996508	-0.996615	-0.997399	-0.996489	-1.00718	-1.00335	-0.995461	-0.999102	-1.00204	-0.999967	-1.00417	-1.00178	-0.995032	-0.995237	-1.00384	-0.998647	-0.998134	-1.00076	-0.995223	-0.994277	-1.0044	-0.999561	-0.999315	-0.998824	-1.00102	-1.00167	-1.0015	-0.995665	-1.00333	-0.998867	-1.00422	-0.997001	-1.00077	-1.00036	-1.00105	-1.00132	-1.00362	-1.00006	-0.990835	-1.00598	-1.00287
117	-0.958496	-1.00307	-1.00367	-0.999185	-1.002	-1.00585	-0.998397	-1.00567	-0.995286	-0.999451	-1.00083	-0.996118	-1.00831	-1.00487	-0.99496	-0.998536	-1.00047	-1.00116	-1.00383	-1.00178	-0.992131	-0.999442	-1.002	-0.99811	-1.00049	-1.00368	-0.996067	-0.994102	-1.00197	-0.997989	-0.999805	-1.00134	-1.00192	-1.00041	-0.999102	-0.998123	-0.999855	-0.99911	-1.00548	-0.996827	-1.00181	-1.00184	-1.00028	-1.00112	-1.00369	-0.998275	-0.994503	-1.00692	-1.00005
118	-0.957498	-1.00129	-1.00402	-0.998512	-1.0001	-1.00488	-1.0005	-1.00627	-0.993494	-1.0027	-1.00182	-0.996489	-1.00796	-1.00362	-0.99589	-0.997193	-0.99883	-1.00079	-1.00424	-0.998737	-0.993449	-1.00147	-1.00342	-0.99834	-0.999454	-1.0023	-0.998214	-0.995329	-1.00537	-0.994775	-0.999315	-1.00163	-1.00251	-1.00217	-0.999262	-1.00042	-1.00208	-0.998948	-1.00456	-0.993615	-0.998709	-1.00156	-0.997968	-1.00112	-1.00722	-0.998087	-0.995844	-1.00526	-1.00083
119	-0.954789	-1.00138	-1.00474	-0.998128	-0.998832	-1.00577	-0.998607	-1.00612	-0.998137	-1.00087	-1.00149	-0.998255	-1.00813	-1.00379	-0.994388	-0.997829	-1.0002	-0.998697	-1.00114	-0.998657	-0.995207	-0.99811	-1.00367	-0.999338	-0.998983	-1.00036	-0.99967	-0.995855	-1.00635	-0.995869	-0.999315	-1.00105	-1.00334	-1.0025	-0.997424	-1.00329	-1.00172	-0.997811	-1.00431	-0.991705	-1.00029	-1.00311	-0.995799	-0.998086	-1.00609	-1.00146	-0.997455	-1.0041	-1.0055
120	-0.955217	-0.999604	-1.00447	-0.997359	-0.999255	-1.00585	-0.998117	-1.00671	-0.996019	-1.00045	-1.00182	-0.996768	-1.00657	-1.00495	-0.992814	-1.00129	-0.999719	-0.996905	-1.00128	-1.0001	-0.994416	-0.998951	-1.00317	-1.00133	-0.998322	-1.00028	-0.99852	-0.995592	-1.00664	-0.99457	-0.999397	-1.00235	-1.00438	-1.00292	-0.996944	-1.00206	-1.00172	-1.00114	-1.00356	-0.992139	-0.998572	-1.0017	-0.996498	-0.998913	-1.00588	-1.00109	-0.995308	-1.00316	-1.00171
121	-0.952792	-1.00138	-1.0034	-0.998896	-1.00066	-1.00633	-0.998537	-1.0039	-0.994064	-1.00162	-0.99969	-0.996675	-1.00449	-1.00603	-0.991383	-1.00059	-0.999924	-0.999444	-1.00355	-1.00202	-0.994856	-1.00028	-1.00326	-0.999953	-1.00125	-1.00117	-0.999134	-0.994453	-1.00829	-0.996826	-0.997927	-0.999255	-1.00588	-1.00334	-0.994547	-1.00197	-1.00279	-1.00098	-1.00297	-0.994309	-0.998297	-1.00437	-0.996219	-1.00002	-1.00687	-1.00043	-0.994771	-1.0054	-1.00317
122	-0.952365	-1.00017	-1.00322	-1.00111	-1.00123	-1.00214	-1.00043	-1.00397	-0.992516	-1.00404	-0.999199	-0.996954	-1.00466	-1.00674	-0.991884	-0.997758	-0.999309	-1.00124	-1.0019	-1.00114	-0.997317	-0.998461	-1.00509	-1.00149	-1.00228	-1.00093	-0.99944	-0.993576	-1.00528	-0.997578	-1.00013	-1.00019	-1.00416	-1.00025	-0.995106	-1.00345	-1.00119	-1.00154	-1.00497	-0.993268	-1.00022	-1.0074	-0.996079	-0.997122	-1.0068	-0.999306	-0.995666	-1.00786	-1.00326
123	-0.951081	-1.00166	-1.0034	-1.00418	-1.00031	-1.00391	-1.00106	-1.00456	-0.991946	-1.00362	-1.00075	-0.996118	-1.0031	-1.00433	-0.992385	-0.999173	-0.997942	-0.999594	-0.999836	-1.00002	-0.996966	-0.999091	-1.00317	-1.00149	-1.0037	-0.999792	-1.00243	-0.994365	-1.00352	-0.997647	-0.999886	-1.00012	-1.00438	-1.0005	-0.997983	-1.00411	-1.00066	-1.00065	-1.00506	-0.990837	-1.00256	-1.00592	-0.995379	-0.996984	-1.00765	-0.999024	-0.993966	-1.00902	-1.00132
124	-0.953363	-1.00129	-1.00393	-1.00533	-1.00109	-1.0048	-1.00232	-1.00538	-0.989584	-1.00179	-0.998953	-0.995374	-1.00283	-1.0046	-0.99031	-0.999031	-0.998352	-1.00206	-0.999353	-0.999778	-0.99468	-1.00035	-1.00376	-1.00149	-1.00228	-0.999063	-1.00151	-0.994453	-1.00489	-0.998877	-1.00054	-0.999903	-1.00453	-0.999245	-0.998143	-1.0037	-1.00039	-1.00244	-1.00255	-0.991879	-1.0007	-1.00283	-0.99363	-0.993953	-1.00885	-0.998649	-0.992445	-1.00519	-1.0021
125	-0.954361	-1.00045	-1.00367	-1.0013	-1.0032	-1.00673	-1.00302	-1.00278	-0.988525	-1.00212	-0.99699	-0.996211	-1.00388	-1.0054	-0.994316	-0.999809	-0.997326	-1.00154	-0.99894	-0.998176	-0.994944	-1.00063	-1.00384	-1.0018	-1.00445	-0.998496	-1.00243	-0.996118	-1.00518	-0.999493	-0.998254	-0.999543	-1.00453	-1.00075	-0.997584	-1.00304	-1.00235	-0.998217	-1.00214	-0.991184	-1.00077	-1.00508	-0.9937	-0.994228	-1.00567	-0.998743	-0.994324	-1.00381	-1.00171
126	-0.957641	-0.999135	-1.00189	-1.00284	-1.00257	-1.0056	-1.00512	-1.00189	-0.989177	-1.00346	-0.996663	-0.993702	-1.00414	-1.00397	-0.996391	-0.996203	-0.998147	-1.00348	-0.999009	-0.997615	-0.997757	-1.00302	-1.00259	-0.999415	-1.00455	-0.998901	-1.0035	-0.997783	-1.00206	-1.00134	-0.996132	-0.997385	-1.00393	-1.00217	-0.999981	-1.00214	-1.00164	-0.997081	-1.00214	-0.993268	-1.00167	-1.00311	-0.99314	-0.993057	-1.00814	-1.0009	-0.994681	-1.0041	-1.00171
127	-0.959352	-0.999229	-1.00251	-1.00159	-1.00214	-1.0069	-1.00561	-0.999152	-0.989584	-1.00621	-0.996254	-0.994073	-1.0011	-1.00406	-0.995818	-0.997617	-0.9976	-1.00049	-0.999216	-0.999618	-0.996702	-1.00175	-1.00259	-0.999492	-1.00398	-0.998415	-1.00389	-0.996205	-1.00245	-0.999766	-0.998335	-0.998177	-1.00244	-1.002	-0.997823	-1.00615	-1.00253	-0.998704	-1.00189	-0.993355	-1.00284	-1.00311	-0.99377	-0.992299	-1.00687	-1.00081	-0.994413	-1.00519	-1.00034
128	-0.962489	-1.00073	-1.00322	-0.999281	-1.00172	-1.00948	-1.00519	-0.997892	-0.987548	-1.00704	-0.999526	-0.99714	-1.00171	-1.00433	-0.995461	-0.996274	-0.998078	-1.00056	-0.999009	-0.999217	-0.99468	-1.00196	-0.999836	-1.00141	-1.00408	-0.998334	-1.00818	-0.996994	-1.00177	-0.999219	-0.997927	-0.999831	-0.998477	-1.00234	-0.998303	-1.00796	-1.00155	-0.997974	-0.998131	-0.991879	-1.00208	-0.999729	-0.995799	-0.995124	-1.00623	-1.00221	-0.996202	-1.00685	-1.00161
129	-0.959209	-1.00082	-1.00233	-1.00101	-1.00066	-1.00948	-1.0033	-0.99715	-0.986977	-1.00746	-0.997399	-0.999742	-1.0011	-1.00629	-0.995461	-0.997051	-0.998967	-1.00168	-0.999767	-0.999217	-0.994416	-1.00274	-1.00017	-0.999338	-1.00483	-0.999954	-1.00649	-0.998396	-1.00031	-0.998262	-0.998172	-0.999327	-0.998029	-1.00326	-0.998063	-1.00853	-1.00199	-0.998704	-1.00055	-0.991098	-1.00126	-1.0017	-0.997408	-0.995468	-1.00574	-1.00174	-0.996292	-1.00548	-1.0021
130	-0.9565	-1.0012	-1.00287	-1.00293	-1.00313	-1.0069	-1.00687	-0.99804	-0.985186	-1.00621	-0.99789	-0.999835	-1.00266	-1.0046	-0.997321	-0.996556	-1.00115	-1.00295	-1.00059	-1.00082	-0.994328	-1.00288	-1.00209	-0.999722	-1.00436	-1.00012	-1.00703	-0.997432	-0.997682	-0.997373	-0.997601	-1.00077	-0.996533	-1.00309	-0.998223	-1.00837	-0.999321	-0.998298	-1.00139	-0.994223	-1.00263	-1.00233	-0.995449	-0.996846	-1.00701	-1.0039	-0.996113	-1.0028	-0.999564
131	-0.959494	-1.00045	-1.00242	-1.0038	-1.00172	-1.00246	-1.00666	-0.99552	-0.987792	-1.00679	-1.00092	-0.999463	-1.00179	-1.00192	-0.999467	-0.997334	-1.00033	-1.00094	-1.00025	-0.999618	-0.995735	-1.00274	-1.00217	-1.00118	-1.00342	-0.999549	-1.00304	-0.994628	-0.998266	-0.996074	-0.996703	-1.00213	-0.999299	-0.999412	-0.996625	-1.00599	-0.996829	-0.996432	-0.999967	-0.994223	-1.00029	-1.00297	-0.996219	-0.995262	-1.0075	-1.00455	-0.993071	-1.00244	-0.999369
132	-0.958639	-0.999979	-1.00411	-1.00495	-1.00242	-0.998908	-1.00204	-0.998929	-0.990236	-1.0027	-1.00051	-0.999277	-1.00101	-1.00094	-1.00226	-0.996132	-1.00341	-1.00027	-1.00032	-1.00218	-0.994065	-1.00225	-1.00301	-1.00341	-1.0037	-0.999468	-1.00519	-0.994978	-0.997	-0.996621	-1.0007	-1.00048	-0.998328	-0.998994	-0.997823	-1.00984	-0.999677	-0.994808	-1.0003	-0.995525	-1.00002	-1.00423	-0.998947	-0.996019	-1.00567	-1.00362	-0.993429	-1.0041	-0.998785
133	-0.963059	-0.998854	-1.00554	-1.00476	-1.0039	-1.00036	-0.999727	-1.00167	-0.991783	-1.00521	-0.998217	-0.997233	-0.998926	-0.999242	-1.00426	-0.994859	-1.00293	-0.998623	-1.00032	-1.00074	-0.995471	-1.00295	-1.00384	-1.00256	-1.00276	-1.00376	-1.00688	-0.993927	-0.995443	-0.996553	-1.00103	-1.00077	-1.00087	-0.997824	-0.998782	-1.00984	-0.999499	-0.995052	-0.998298	-0.994657	-0.999053	-1.00494	-1.00007	-0.996433	-1.00355	-1.00249	-0.995934	-1.00353	-1.00093
134	-0.966053	-0.998199	-1.00483	-1.00495	-1.0039	-0.997133	-1.00106	-0.999004	-0.992435	-1.00396	-0.996336	-0.996582	-0.996667	-1.00022	-1.0009	-0.994577	-1.0015	-0.998697	-1.00059	-0.999378	-0.997669	-1.00218	-1.00551	-1.00318	-1.00427	-1.00303	-1.00611	-0.994014	-0.995735	-0.996895	-1.00078	-1.00098	-1.00124	-0.997239	-0.998303	-1.00886	-1.00039	-0.997811	-0.999299	-0.991271	-1.00222	-1.0043	-0.998737	-0.996777	-1.00553	-1.00418	-0.997276	-1.00107	-0.999759
135	-0.964913	-1.00082	-1.00393	-1.00658	-1.00475	-0.99794	-1.00211	-0.998559	-0.992028	-1.00354	-0.997399	-0.999742	-0.998665	-0.9971	-0.99961	-0.998607	-1.003	-0.998996	-0.998665	-1.0013	-0.997669	-0.998601	-1.00576	-1.00118	-1.0053	-1.00344	-1.00496	-0.995417	-0.997682	-0.99751	-1.00103	-1.003	-1.00244	-0.998743	-0.999501	-1.00902	-1.00057	-0.996756	-1.00122	-0.993702	-0.999673	-0.999799	-0.997898	-0.9985	-1.00397	-1.0054	-0.996828	-1.00324	-1.00063
136	-0.965911	-1.00063	-1.00474	-1.00322	-1.00348	-0.999796	-1.00085	-0.996038	-0.994227	-1.00479	-0.998135	-1.00021	-0.998491	-0.998706	-1.00018	-1.00037	-1.00266	-1.00146	-0.999009	-1.00138	-1.00004	-1.00218	-1.00434	-1.00387	-1.00445	-1.00554	-1.00488	-0.994891	-0.999337	-0.997852	-1.00005	-1.00206	-1.00072	-1.00092	-0.999182	-1.00787	-1.00012	-1.00025	-0.99955	-0.995525	-0.999398	-0.99797	-0.999787	-0.999809	-1.0056	-1.0039	-0.998439	-1.00374	-0.999272
137	-0.96805	-1.00298	-1.00429	-1.0012	-1.00165	-0.998828	-1.00099	-0.998114	-0.9983	-1.00387	-0.998953	-0.999928	-0.998144	-0.998617	-1.00261	-0.999455	-1.0004	-1.00191	-0.998114	-1.00434	-0.998108	-1.004	-1.00351	-1.00479	-1.0036	-1.00627	-1.0035	-0.997608	-1.00021	-0.998467	-1.00062	-1.00213	-1.0002	-1.002	-0.998143	-1.00845	-0.999143	-0.99911	-0.998131	-0.997608	-1.00043	-0.998181	-1.00014	-0.997535	-1.00531	-1.00521	-1.00094	-1.00201	-1.00034
138	-0.966766	-1.00288	-1.00625	-1.00226	-1.00186	-1.00456	-1.00085	-0.997966	-0.999033	-1.00362	-0.999444	-0.999277	-0.997623	-1.00165	-1.00347	-0.998324	-1.00074	-1.00116	-0.995978	-1.00386	-1.00083	-1.00295	-1.00534	-1.00249	-1.00247	-1.00368	-1.00205	-0.995679	-0.99924	-0.998672	-0.997601	-1.00199	-0.999449	-1.00142	-0.998463	-1.00943	-0.99763	-0.995539	-0.997547	-0.997695	-1.00415	-1.00043	-1.00021	-0.995331	-1.00489	-1.00334	-0.997634	-1.00194	-1.0018
139	-0.96862	-1.00326	-1.00616	-1.00312	-1.00088	-1.00133	-1.00421	-0.997002	-0.996671	-1.00287	-0.998626	-1.00086	-0.997623	-0.999331	-1.00061	-0.998466	-1.00109	-1.00049	-0.996943	-1.0017	-1.00321	-1.00161	-1.00526	-1.00494	-1.00238	-1.00473	-1.00366	-0.994715	-0.99885	-0.999356	-0.998091	-1.00407	-0.999823	-1.00309	-0.996225	-1.00869	-0.998698	-0.995458	-0.997881	-0.995872	-1.00387	-1.00142	-1.00133	-0.997535	-1.00312	-1.00231	-0.996381	-1.00006	-0.999954
140	-0.967907	-1.00204	-1.00358	-1.00072	-1.00024	-1.00157	-1.00323	-0.994778	-0.997159	-1.00229	-0.998872	-0.998999	-0.997623	-0.998706	-1.00211	-1.00101	-1.00211	-1.00034	-0.997976	-1.00034	-1.00426	-0.999302	-1.00684	-1.00395	-1.00313	-1.00392	-1.00205	-0.994628	-0.999824	-0.999424	-0.99907	-1.00307	-1.00289	-1.00409	-0.994947	-1.00853	-0.998342	-0.995945	-0.998882	-0.993615	-1.00194	-1.00346	-0.998528	-0.998224	-1.00107	-1.00268	-0.995487	-0.997963	-1.00044
141	-0.970046	-1.00213	-1.00313	-1.00024	-1.002	-1.00399	-1.00022	-0.99463	-0.997159	-1.00429	-0.995273	-0.99872	-0.998057	-0.998974	-1.00311	-1.00009	-1.00088	-1.00139	-0.998114	-1.00306	-1.00171	-0.999512	-1.0076	-1.00356	-1.00002	-1.00522	-1.00174	-0.994978	-0.998948	-0.998467	-0.997927	-1.00522	-1.00491	-1.00484	-0.994307	-1.00771	-0.998253	-0.996269	-1.00055	-0.99648	-1.00256	-1.00367	-0.999857	-0.995537	-1.00171	-1.00034	-0.997634	-0.99724	-0.996352
142	-0.973326	-1.00026	-0.999124	-1.0013	-1.0001	-1.00423	-1.00323	-0.998262	-0.9983	-1.00437	-0.997808	-0.996675	-0.996233	-1.00085	-1.00533	-1.00165	-1.00314	-1.00071	-0.999629	-1.00042	-1.00549	-1.00007	-1.0076	-1.00372	-1.00181	-1.00157	-1.00143	-0.995855	-0.996806	-0.998467	-0.996376	-1.00307	-1.00468	-1.00501	-0.997823	-1.00828	-0.997363	-0.996188	-1.00105	-0.998824	-1.00256	-1.00261	-1.00014	-0.998017	-1.00263	-0.998649	-0.997991	-0.999552	-1.00083
143	-0.975179	-0.998011	-1.00233	-1.00293	-1.00116	-1.00351	-1.00071	-0.996706	-0.99944	-1.00187	-0.999281	-0.996397	-0.996754	-1.00147	-1.0049	-1.00122	-1.00402	-1.00034	-0.997012	-1.00034	-1.00321	-0.999442	-1.00643	-1.00218	-1.00162	-1.0019	-1.00074	-0.99454	-0.993788	-0.99792	-0.995234	-1.00321	-1.00453	-1.00568	-0.996944	-1.00796	-0.998431	-0.997649	-1.00214	-0.998824	-1.00215	-1.00233	-0.998737	-0.998017	-1.00263	-0.998649	-0.996381	-0.999986	-1.0019
144	-0.978174	-1.00026	-1.00536	-1.00514	-1.00165	-1.00286	-1.00176	-0.997447	-0.999196	-1.00145	-1.00182	-0.995374	-0.997362	-1.00049	-1.00548	-0.999809	-1.00259	-0.99922	-0.997976	-1.00266	-1.0047	-0.998531	-1.00584	-1.00157	-0.99936	-1.00433	-1.00212	-0.993488	-0.994567	-0.998809	-0.996866	-1.00256	-1.00588	-1.00551	-0.997024	-1.00853	-0.998965	-1.00057	-1.00155	-0.999865	-1.00146	-1.00212	-0.998318	-0.996984	-1.00277	-0.997056	-0.996918	-1.00071	-1.00239
145	-0.977746	-0.998667	-1.00349	-1.00235	-1.00102	-1.00157	-1.00309	-0.9993	-0.997811	-1.00145	-1.00255	-0.995188	-0.99493	-0.99951	-1.00576	-1.00002	-1.00471	-0.999967	-0.998114	-1.00426	-1.00523	-1.00161	-1.00709	-1.00057	-0.997945	-1.004	-1.00212	-0.996994	-0.994664	-1.00018	-0.998009	-1.00292	-1.0067	-1.00743	-0.997903	-1.00845	-0.998965	-1.00163	-1.00155	-0.999952	-1.00084	-1.00353	-0.997618	-0.998017	-1.00185	-0.999306	-0.994503	-0.999263	-1.00278
146	-0.981881	-0.999885	-0.998767	-1.00187	-1.00306	-1.00238	-1.00547	-0.999078	-0.995449	-1.0012	-1.00492	-0.999184	-0.993018	-0.99942	-1.00519	-0.997688	-1.00744	-1.00071	-0.997218	-1.00178	-1.0062	-1.00133	-1.00751	-1.00218	-1.00247	-1.00303	-1.00074	-0.998396	-0.996124	-0.998946	-0.998988	-1.00127	-1.00655	-1.00635	-0.997903	-1.00574	-0.998431	-1.00268	-1.00038	-0.999778	-1.00304	-1.00416	-1.00063	-0.999395	-1.00369	-1.00052	-0.994503	-0.999552	-1.00141
147	-0.985303	-0.99773	-1.0018	-1.00389	-1.00172	-1.00359	-1.00337	-0.997373	-0.995449	-0.997449	-1.00599	-0.99714	-0.992931	-0.996207	-1.00805	-0.998748	-1.00772	-1.00213	-0.995496	-1.0017	-1.00708	-1.00239	-1.00751	-1.0011	-1.00313	-1.00109	-1.00174	-0.999536	-0.995053	-0.998057	-0.997438	-0.997601	-1.00984	-1.00643	-0.999102	-1.00091	-0.999321	-1.00106	-0.999967	-1.00117	-1.00263	-1.00191	-0.998737	-0.998086	-1.00341	-1.00052	-0.993876	-1.00129	-0.997715
148	-0.987157	-0.999323	-1.00233	-1.00495	-1.00179	-1.00326	-1.00036	-0.996706	-0.993249	-0.999868	-1.0037	-0.997326	-0.991368	-0.996564	-1.00505	-1.00235	-1.00573	-1.00318	-0.995427	-0.999698	-1.00576	-1.00182	-1.00868	-1.00133	-1.00304	-1.004	-1.0022	-0.99454	-0.994567	-0.999288	-1.00005	-0.999975	-1.00887	-1.00651	-1.00006	-1.00001	-0.999143	-1	-0.998465	-1.00021	-1.00236	-1.00107	-0.997268	-0.994986	-1.00327	-0.998931	-0.993697	-1.00273	-0.99898
149	-0.988298	-0.998667	-1.00304	-1.0036	-1.00306	-1.0048	-0.999027	-0.997224	-0.99382	-1.0007	-1.0019	-0.99779	-0.993105	-0.998349	-1.00433	-1.00165	-1.00573	-1.00258	-0.994739	-0.999458	-1.00778	-1.00175	-1.00985	-1.00118	-1.00191	-1.00368	-0.998904	-0.997082	-0.997779	-1.0036	-0.999478	-1.00141	-1.007	-1.00676	-1.00046	-0.998779	-0.998965	-1.00317	-0.998131	-1.00212	-0.999122	-1.00191	-0.997268	-0.994366	-1.00503	-0.998743	-0.992535	-1.00186	-1.00083
150	-0.989011	-1.00176	-1.00545	-1.0038	-1.0039	-1.00351	-0.999097	-0.997966	-0.99382	-0.999285	-1.00599	-0.997512	-0.997709	-0.997992	-1.00612	-0.999102	-1.00491	-1.00288	-0.994394	-0.998176	-1.00532	-1	-1.01193	-1.00133	-0.999926	-1.00206	-1.00258	-0.995942	-0.995735	-1.00442	-0.999641	-1.00048	-1.00834	-1.00626	-1.0003	-1.00091	-1.00083	-1.00171	-0.998048	-0.999952	-1.00105	-1.00268	-0.998388	-0.993608	-1.00496	-0.999399	-0.995308	-1.00078	-1.00073
151	-0.990864	-1.0012	-1.00777	-0.996975	-1.00278	-1.00318	-1.0019	-0.99678	-0.994553	-0.999618	-1.00484	-0.997605	-0.99658	-1.0004	-1.00497	-1.00179	-1.00608	-1.00228	-0.993223	-0.998977	-1.00628	-0.997269	-1.01068	-0.999262	-1.00144	-1.00214	-1.00358	-0.99603	-0.996903	-1.00708	-1.00127	-1.00048	-1.00775	-1.00451	-0.998143	-0.998287	-1.00075	-1.00276	-0.998882	-1.00108	-1.00105	-1.00663	-0.999857	-0.995468	-1.00623	-0.9979	-0.997007	-1.00107	-1.00414
152	-0.989866	-0.999229	-1.00741	-0.994381	-1.00531	-1.00375	-1.00267	-0.999893	-0.99553	-0.997616	-1.00721	-0.997883	-0.995451	-0.99942	-1.0019	-1.00101	-1.00614	-1.00109	-0.995014	-0.999297	-1.0054	-0.999372	-1.00843	-0.997572	-0.998983	-1.00328	-1.0022	-0.997345	-0.997195	-1.0053	-0.99956	-0.998464	-1.0067	-1.00192	-0.996385	-0.997631	-0.998965	-0.999759	-0.998131	-1.00134	-1.00153	-1.00803	-1.00175	-0.993126	-1.00595	-1.00043	-0.994681	-1.00237	-1.00706
153	-0.99172	-0.998105	-1.00652	-0.995054	-1.00538	-1.00343	-1.00085	-0.999745	-0.995367	-0.998617	-1.00861	-0.998255	-0.993192	-0.998171	-1.00176	-1.00221	-1.0069	-1.00004	-0.996392	-0.999858	-1.00497	-1.00077	-1.00793	-0.99619	-0.997002	-1.00303	-0.999057	-0.999448	-0.995637	-1.00394	-0.998335	-0.999112	-1.00595	-1.00067	-0.992469	-0.998041	-0.996918	-1.00138	-0.999216	-1.00151	-1.00435	-1.00663	-1.00489	-0.993677	-1.00383	-0.998462	-0.993966	-1.00215	-1.0057
154	-0.991292	-0.995763	-1.00367	-0.997552	-1.00419	-1.0027	-1.00078	-0.99804	-0.996426	-1.00054	-1.00852	-0.999277	-0.992584	-1.0004	-1.00369	-1.00108	-1.00724	-1.00056	-0.995427	-1.00154	-1.00567	-1.00379	-1.00768	-0.997803	-0.99587	-1.00425	-0.997677	-1.00567	-0.99554	-1.00544	-1.0016	-0.999543	-1.00326	-0.999746	-0.995506	-0.995828	-0.997719	-1.00081	-0.997714	-1.00368	-1.00504	-1.00423	-1.00224	-0.992919	-1.0039	-0.995931	-0.993608	-1.00107	-1.00433
155	-0.994001	-0.997355	-1.00358	-0.999281	-1.00242	-1.00189	-0.999167	-0.998929	-0.999033	-0.998867	-1.00681	-0.997883	-0.991281	-1.00308	-1.0039	-0.999738	-1.00553	-0.999892	-0.996943	-1.00122	-1.00382	-1.00239	-1.0081	-0.998801	-0.995398	-1.00417	-0.99944	-1.00322	-0.99924	-1.00442	-1.0016	-0.999399	-1.00386	-1.00351	-0.997504	-0.994927	-0.994603	-1.00138	-0.999967	-1.00377	-1.00421	-1.00416	-1.00294	-0.993264	-1.00588	-0.997618	-0.992982	-1.00367	-1.00365
156	-0.994286	-0.997918	-1.00108	-0.999473	-1.00306	-1.00278	-1.00029	-0.997818	-1.00025	-0.997449	-1.00623	-0.997605	-0.991455	-1.00344	-1.0039	-0.997334	-1.00573	-1.00064	-0.996736	-1.00058	-1.0047	-1.00161	-1.00826	-0.997572	-0.993983	-1.00263	-1.00182	-1.00278	-0.998948	-1.00442	-1.00021	-0.997889	-1.00416	-1.00209	-0.998862	-0.993206	-0.996383	-1.00284	-0.999466	-0.999952	-1.00242	-1.00346	-1.00399	-0.993746	-1.00213	-0.998931	-0.990835	-1.00403	-1.00375
157	-0.997994	-0.999604	-0.999124	-0.998992	-1.00588	-1.00133	-0.999447	-0.999522	-0.999603	-0.996866	-1.00525	-0.999649	-0.99215	-1.00344	-1.0019	-0.994435	-1.00567	-1.00348	-0.996598	-1.00226	-1.00409	-1	-1.00668	-0.998724	-0.993417	-1.00238	-1.00059	-1.00138	-1.00012	-1.00291	-1.00111	-0.99868	-1.00266	-1.0015	-0.998543	-0.995173	-0.998075	-1.00284	-0.9998	-1.00013	-1.00084	-1.00226	-1.00475	-0.994986	-1.0015	-0.997056	-0.988956	-1.00194	-1.002
158	-0.998136	-1.00035	-0.999747	-0.99832	-1.00552	-1.00254	-0.998187	-0.998188	-0.999277	-0.997199	-1.00492	-0.998534	-0.995016	-0.99951	-1.00426	-0.998395	-1.00696	-1.00303	-0.995565	-0.999297	-0.999955	-1.00274	-1.00584	-0.997419	-0.993323	-1.00076	-0.99714	-0.999886	-0.99739	-1.00195	-0.998417	-0.995731	-1.00236	-1.00217	-0.996465	-0.996566	-0.997986	-1.0026	-1.00055	-0.999778	-1.00187	-1.00268	-1.00482	-0.995262	-1.00383	-1.00034	-0.991282	-1.00136	-1.00618
159	-0.998279	-0.99773	-1.00126	-0.999281	-1.00454	-1.00318	-0.996506	-0.99715	-0.999521	-0.9982	-1.00591	-1.00197	-0.99493	-0.999153	-1.00497	-0.998678	-1.00724	-1.00266	-0.995427	-1.00002	-0.999603	-1.00435	-1.00451	-0.997726	-0.991436	-1.00109	-0.997217	-0.998221	-1.0007	-1.00079	-0.998172	-0.996235	-1.00289	-1.00183	-0.996385	-0.996156	-0.998876	-1.00211	-1.00072	-1.00108	-1.00208	-1.00395	-1.0044	-0.997466	-1.00355	-1.00071	-0.99334	-1.00165	-1.00657
160	-0.999705	-0.999604	-1.00037	-0.998032	-1.0039	-1.00254	-0.997066	-0.998633	-0.997485	-0.999868	-1.00427	-1.00383	-0.995016	-0.997368	-1.00519	-0.999031	-1.0045	-1.00183	-0.999147	-0.998416	-1.00048	-1.00442	-1.00417	-0.998033	-0.992096	-0.999225	-1.00021	-0.997695	-1.00109	-0.997989	-0.997029	-0.996522	-1.00229	-1.00008	-0.997424	-0.996156	-0.997986	-1.00049	-1.00038	-1.00195	-1.00181	-1.00515	-1.00496	-0.996364	-1.00312	-1.00343	-0.995308	-1.00158	-1.00472
161	-1.00028	-0.999229	-1.00144	-0.999089	-1.00102	-1.00109	-1.00043	-1.00049	-0.99944	-1.00037	-1.00533	-1.00253	-0.9938	-0.997725	-1.00447	-0.996627	-1.00437	-1.00258	-0.999973	-0.996654	-0.999603	-1.00561	-1.00384	-0.996497	-0.992474	-1.00004	-0.998674	-0.999097	-1.00128	-0.999014	-0.998907	-0.993502	-1.00064	-1.00158	-0.997903	-0.995337	-0.996561	-0.999029	-0.999216	-1.00342	-1.00112	-1.00304	-1.00168	-0.996846	-1.00319	-1.00643	-0.995397	-1.00367	-1.00706
162	-0.999277	-1.00166	-1.00001	-0.997263	-0.998269	-1.00101	-1.00078	-0.999004	-1.00107	-1.00145	-1.00754	-1.00374	-0.993192	-0.999153	-1.00455	-0.996274	-1.00375	-1.00378	-0.999284	-0.998336	-0.998196	-1.00652	-1.00518	-0.997572	-0.993794	-0.998901	-0.99691	-1.00024	-0.998363	-0.998604	-1.00209	-0.992063	-1.00102	-1.00067	-0.997024	-0.992387	-0.99576	-1.00065	-0.999299	-0.999692	-0.999466	-1.00367	-0.998667	-0.998844	-1.00263	-1.00849	-0.993966	-1.00497	-1.00774
163	-0.998279	-1.00223	-0.997164	-0.996207	-1.00038	-1.00028	-1.00099	-0.997595	-1.00123	-1.00087	-1.00795	-1.00374	-0.994669	-0.997278	-1.00319	-0.999031	-1.00156	-1.0034	-0.998458	-0.997775	-0.996174	-1.00806	-1.00518	-0.998417	-0.992474	-1.00109	-0.995913	-1.00024	-0.996806	-0.998877	-1.00185	-0.991057	-0.998029	-1.00259	-0.997344	-0.993452	-0.998787	-0.998704	-0.997046	-1.00039	-1.00146	-1.00346	-0.999017	-0.999395	-1.0027	-1.00765	-0.991908	-1.00512	-1.0055
164	-0.999562	-1.0041	-0.998055	-0.997648	-1.00102	-0.999715	-0.997346	-0.999226	-0.99944	-1.00087	-1.00697	-1.0016	-0.995277	-0.997903	-1.00483	-1.00151	-1.00232	-1.00632	-1.00218	-0.998416	-0.998812	-1.00596	-1.00367	-0.997188	-0.991908	-1.00344	-0.99484	-0.999448	-0.998753	-0.999288	-1.00103	-0.992063	-0.998178	-1.00275	-0.996864	-0.99378	-0.999321	-0.999354	-0.995878	-1.00021	-0.999673	-1.0067	-0.996219	-1.00043	-1.00086	-1.00662	-0.99164	-1.00295	-1.00375
165	-0.996568	-1.00476	-0.99948	-0.995246	-1.00179	-1.00028	-0.998467	-1.00063	-0.998788	-0.999702	-1.00312	-1.00346	-0.995885	-0.997368	-1.00433	-1.0008	-1.00211	-1.00684	-1.00232	-0.997135	-0.997054	-1.00302	-1.00651	-0.998494	-0.989927	-1.00311	-0.993153	-1.00103	-1.00051	-1.00072	-1.00038	-0.991272	-0.996608	-1.00225	-0.993908	-0.992632	-0.997897	-0.999597	-0.99763	-0.999084	-1.00064	-1.00881	-0.997198	-0.999464	-0.998319	-1.00624	-0.993608	-0.999913	-1.00268
166	-0.998849	-1.00644	-0.996005	-0.996399	-1.00214	-1.00052	-0.999937	-1.00012	-0.996426	-0.999285	-1.00296	-1.0042	-0.995538	-0.997189	-1.00462	-1.00073	-1.00122	-1.00661	-1.00183	-0.997535	-0.997581	-1.00042	-1.00476	-0.999645	-0.991436	-1.00012	-0.99369	-1.00199	-0.999921	-1.00045	-1.00258	-0.990553	-0.995861	-1.00217	-0.994947	-0.991649	-0.998342	-0.997649	-1.00013	-0.999084	-1.00022	-1.00705	-0.996918	-1.00174	-1.00051	-1.00962	-0.99495	-0.998685	-1.00336
167	-0.998136	-1.00373	-0.995916	-0.997744	-1.0008	-1.00012	-0.999167	-1.00093	-0.996833	-0.997783	-0.999771	-1.00188	-0.993453	-0.997546	-1.00254	-1.0025	-0.998488	-1.00602	-1.00252	-0.997615	-0.995559	-0.998881	-1.00267	-0.996113	-0.996436	-0.999387	-0.99438	-1.00146	-1.00255	-0.999424	-1.00274	-0.990265	-0.998253	-0.999662	-0.995586	-0.991485	-1.00208	-0.997406	-1.00047	-1.00108	-0.998297	-1.00761	-0.999297	-1.0007	-1.0003	-1.00765	-0.995666	-1.00071	-1.00141
168	-0.998849	-1.00354	-0.995203	-1.00082	-1.002	-0.999957	-1.00015	-1.00404	-0.998544	-0.997449	-0.99789	-1.00467	-0.994148	-0.997368	-1.00204	-1.00547	-1.0004	-1.00542	-1.00466	-0.998016	-0.994504	-1.00295	-1.001	-0.998878	-0.997002	-1.00247	-0.99254	-0.997958	-1.00284	-0.999014	-1.00462	-0.992063	-1.0002	-0.99866	-0.996625	-0.990338	-1.00101	-0.998867	-0.999049	-0.997782	-0.999466	-1.00663	-1.00028	-1.00057	-0.994999	-1.00802	-0.994503	-0.999335	-1.00424
169	-0.999277	-1.00166	-0.993154	-0.9988	-1.0051	-0.997214	-0.996226	-1.00382	-0.998137	-0.997366	-0.997154	-1.00318	-0.994843	-0.995315	-0.998823	-1.00278	-0.99801	-1.00632	-1.00493	-0.996093	-0.993625	-1.00232	-0.997583	-0.994424	-0.997473	-1.00279	-0.9907	-0.99901	-1.00158	-0.996553	-1.00021	-0.993214	-0.998926	-0.997908	-0.997264	-0.989682	-0.999232	-1.00049	-0.999049	-0.997869	-0.999948	-1.00641	-0.998458	-0.999258	-0.996906	-1.0068	-0.997723	-0.999624	-1.00511
170	-0.998136	-0.999885	-0.99556	-0.998128	-1.00757	-0.998505	-0.997346	-1.00523	-0.999114	-0.9982	-0.997154	-1.00299	-0.993887	-0.993797	-0.999395	-1.00342	-0.997326	-1.00714	-1.00714	-0.996013	-0.992307	-1.00196	-0.997249	-0.993886	-0.995964	-1.00425	-0.990546	-0.999185	-1.0045	-0.997168	-0.998009	-0.9912	-0.995786	-0.996905	-0.999342	-0.992305	-0.998965	-1.00163	-0.998465	-0.999344	-0.999742	-1.00958	-0.997408	-1.00243	-0.998319	-1.00427	-0.996023	-0.997096	-1.00433
171	-0.99614	-1.00148	-0.995025	-0.998032	-1.00419	-0.998989	-0.995526	-1.00449	-1.00082	-0.997449	-0.996418	-1.00095	-0.994582	-0.994065	-0.999681	-1.00426	-1.00027	-1.00699	-1.0081	-0.997775	-0.995295	-1.00154	-0.997166	-0.996881	-0.996341	-1.00198	-0.990776	-1.0012	-1.00372	-0.9971	-0.997846	-0.988899	-0.996309	-0.99866	-0.996305	-0.995337	-0.999321	-0.999597	-0.999633	-0.997869	-0.999742	-1.00726	-0.998737	-1.00277	-0.997754	-1.00287	-0.99495	-0.996734	-1.00375
172	-0.994001	-1.00101	-0.998322	-0.99832	-1.00257	-0.99907	-0.999587	-1.001	-1.00001	-0.998534	-0.997726	-1.00002	-0.993279	-0.993708	-0.998465	-1.00497	-1.00225	-1.00564	-1.00541	-1.00034	-0.99846	-0.999302	-0.997666	-0.997879	-0.999077	-0.998982	-0.990776	-0.998572	-0.999142	-0.997783	-0.998091	-0.99343	-0.998552	-0.997991	-0.998143	-0.997549	-1.00288	-1.00049	-0.998799	-1.00073	-0.996714	-1.00494	-0.996568	-1.00105	-0.998249	-1.0039	-0.995129	-0.994712	-1.00161
173	-0.993716	-1.00166	-1.00037	-0.998032	-1.00623	-0.99915	-0.998607	-0.999226	-0.999684	-0.997032	-0.997154	-1.00114	-0.993105	-0.996207	-0.997821	-1.00214	-1.0032	-1.00549	-1.00714	-0.997615	-0.996526	-0.998811	-0.994746	-0.997726	-0.993417	-0.99801	-0.992463	-0.997695	-0.998461	-0.99963	-0.998091	-0.994293	-1.00109	-0.997824	-0.999422	-0.999516	-1.00253	-1.00236	-0.999133	-0.999258	-0.99754	-1.00543	-0.995029	-1.00015	-0.996977	-1.00315	-0.995039	-0.994928	-0.999759
174	-0.990864	-1.00457	-0.999569	-0.996014	-1.0044	-0.997698	-0.998957	-0.998188	-0.998055	-0.999285	-0.996254	-1.00374	-0.992845	-0.996564	-0.99825	-1.00419	-1.00225	-1.00519	-1.00893	-0.999057	-0.995823	-1.00119	-0.995664	-0.997111	-0.990493	-0.997605	-0.99553	-0.996819	-1.00051	-0.997305	-1.00021	-0.994221	-1.00139	-0.996738	-0.998303	-0.997303	-1.00591	-1.00219	-0.999133	-0.998563	-0.998641	-1.00381	-0.994539	-1.00105	-0.998037	-1.00315	-0.995397	-0.997023	-0.998493
175	-0.992718	-1.00775	-0.997431	-0.994477	-1.00186	-0.999715	-0.997346	-0.999745	-0.997322	-0.998784	-0.996745	-1.00225	-0.997188	-0.997011	-0.999037	-1.0061	-1.00327	-1.00475	-1.00769	-0.998416	-0.995823	-0.999442	-0.997917	-0.999415	-0.994549	-0.998334	-0.997984	-0.995679	-1.00099	-0.999424	-1.00168	-0.993718	-1.00259	-0.999495	-0.997024	-0.996976	-1.00261	-1.00138	-0.998465	-1.00238	-0.995751	-1.00409	-0.996009	-1.00119	-0.998955	-1.00587	-0.995844	-0.995362	-1.00054
176	-0.993431	-1.0086	-0.998322	-0.99467	-1.00214	-0.99786	-0.997136	-1.00241	-0.999929	-0.999118	-0.995518	-1.00067	-0.999186	-0.995939	-0.997177	-1.00504	-1.00238	-1.00318	-1.00679	-0.998576	-0.997317	-0.997619	-1.0005	-0.998263	-0.995209	-0.997443	-0.999287	-0.996118	-1.00051	-0.998194	-0.998907	-0.995084	-1.00117	-0.999495	-0.996785	-0.998451	-1.00546	-1	-1.00097	-1.00178	-0.995613	-1.00311	-0.997128	-0.999533	-1.00093	-1.00512	-0.995308	-0.991966	-1.00044
177	-0.992718	-1.00635	-0.999836	-0.993132	-1.00369	-0.997537	-0.996716	-1.00108	-0.999521	-0.999868	-0.995109	-0.999649	-0.998752	-0.994333	-0.998751	-1.00547	-1.00539	-1.00572	-1.00431	-1.0009	-0.996702	-0.998461	-1.00242	-0.99642	-0.995587	-0.996714	-0.996757	-0.99752	-1.00128	-0.9971	-1.00029	-0.996235	-0.999972	-0.997741	-0.998063	-0.999188	-1.00457	-0.999272	-0.999466	-1.00073	-0.992586	-1.00712	-0.996568	-0.999878	-1.00263	-1.00418	-0.996381	-0.995795	-1.00025
178	-0.993716	-1.00504	-0.9985	-0.994958	-1.00524	-0.996891	-0.996366	-1.00152	-0.999847	-1.00004	-0.996745	-1.00076	-0.999186	-0.99344	-0.997893	-1.00455	-1.00498	-1.00243	-1.00686	-0.999378	-0.996614	-0.999582	-1.00426	-0.994885	-0.996907	-0.9972	-0.998827	-0.996556	-1.0007	-0.99792	-1.00144	-0.99717	-0.999374	-0.997323	-0.997664	-0.997877	-1.00635	-1.00025	-0.9998	-1.00082	-0.992861	-1.00508	-0.996988	-0.999189	-1.00143	-1.00146	-0.997186	-0.994928	-1.00015
179	-0.990864	-1.00476	-0.997698	-0.992364	-1.00721	-0.99673	-0.997416	-1.00078	-1.00278	-0.999702	-0.997726	-1.00225	-1.00101	-0.99103	-0.997535	-1.00589	-1.00614	-1.00176	-1.00459	-0.999538	-0.996702	-1.00042	-1.00509	-0.99427	-0.994266	-0.996876	-0.997984	-0.99454	-1.00158	-0.99963	-1.00168	-0.996882	-0.998627	-0.998158	-1.00134	-1.00025	-1.00564	-1.00065	-0.996044	-1.00108	-0.991691	-1.00437	-0.99321	-0.999671	-1.00044	-1.00184	-0.999244	-0.994061	-1.00132
180	-0.98787	-1.00494	-0.996629	-0.994285	-1.00179	-0.996649	-0.998117	-1.00189	-1.00408	-0.998534	-0.996254	-1.00327	-1.00144	-0.993976	-0.998179	-1.00624	-1.00737	-1.00198	-1.00638	-1.00042	-0.996614	-0.999582	-1.00484	-0.994117	-0.995681	-0.996147	-0.99852	-0.995592	-1.0006	-1.00045	-0.997601	-0.995444	-0.998926	-0.996822	-1.00038	-0.997877	-1.00564	-1.00049	-0.996211	-1.00108	-0.990934	-1.0055	-0.99251	-1.00091	-1.00009	-1.00052	-0.997813	-0.992616	-1.00141
181	-0.987157	-1.00438	-0.998589	-0.99246	-1.00454	-0.998424	-0.996506	-1.00145	-1.00229	-0.998617	-0.995927	-1.00076	-1.00605	-0.994422	-0.997249	-1.00575	-1.0084	-1.00295	-1.00411	-0.997375	-0.995911	-0.998461	-1.00234	-0.995806	-0.991153	-0.995175	-0.99875	-0.997345	-1.00031	-0.999151	-0.997927	-0.996594	-0.998103	-0.996989	-1.00078	-0.998942	-1.0052	-1.00025	-0.99738	-1.0003	-0.993755	-1.00332	-0.994889	-0.999878	-0.999521	-1.00034	-0.995218	-0.995434	-1.00404
182	-0.988155	-1.00419	-1.00001	-0.99246	-1.00411	-0.995843	-0.998537	-1.00182	-1.00042	-0.996365	-0.997726	-1.00086	-1.00483	-0.99469	-0.999252	-1.00469	-1.00676	-1.00422	-1.00383	-1.00066	-0.998284	-0.997339	-1.00251	-0.994117	-0.990964	-0.993149	-0.998827	-0.997783	-1.00167	-1.00066	-0.997111	-0.996594	-0.998627	-0.99515	-1.00198	-0.998451	-1.00511	-1.00065	-0.996211	-0.998303	-0.9941	-1.00416	-0.99251	-1.00119	-0.998814	-0.997993	-0.994413	-0.995217	-1.00443
183	-0.987299	-1.00373	-0.999569	-0.992076	-1.002	-0.995923	-1.0012	-1.00093	-1.00221	-0.995197	-0.999035	-1.00132	-1.00735	-0.994779	-0.998537	-1.0025	-1.00594	-1.00325	-1.00493	-0.999217	-0.994504	-1.00014	-1.00409	-0.991583	-0.990587	-0.995094	-0.997217	-0.996906	-1.0045	-1.00141	-0.99556	-0.998249	-0.997281	-0.995234	-1.00406	-0.998451	-1.00448	-1.00025	-0.994459	-0.998824	-0.995476	-1.00247	-0.995169	-1.00126	-1.00023	-0.999868	-0.992266	-0.992544	-1.00453
184	-0.988725	-1.00494	-1.00019	-0.99515	-1.00059	-0.996085	-1.00078	-0.999374	-1.00473	-0.996949	-0.99969	-1.00355	-1.00492	-0.998796	-0.997821	-1.00285	-1.00628	-1.00236	-1.00493	-0.997455	-0.996087	-0.999442	-1.00634	-0.992658	-0.990493	-0.997605	-0.996603	-0.995329	-1.00654	-0.999561	-0.996948	-0.997385	-0.995562	-0.99607	-1.00637	-0.997385	-1.00555	-1.00236	-0.997046	-1.0003	-0.993893	-0.998673	-0.99314	-1.00091	-0.99945	-1.00099	-0.994055	-0.992038	-1.00375
185	-0.989581	-1.00448	-0.999213	-0.99563	-0.999889	-0.996165	-1.00281	-0.999671	-1.00873	-0.999451	-0.998953	-1.00699	-1.00405	-0.998439	-0.995532	-1.00278	-1.00614	-1.00266	-1.00383	-0.997615	-0.993537	-0.998881	-1.00609	-0.991429	-0.991342	-0.99477	-0.99645	-0.997783	-1.00391	-1.00052	-0.997111	-0.9953	-0.99601	-0.997824	-1.00557	-0.998369	-1.00484	-1.00033	-0.995794	-1.0003	-0.99465	-0.999799	-0.9937	-1.00077	-1.00023	-1.00015	-0.99155	-0.992544	-1.00394
186	-0.992433	-1.00223	-0.999836	-0.992364	-1.0013	-0.998908	-1.00232	-1.00034	-1.00522	-0.999785	-0.99789	-1.00337	-1.0064	-1.00022	-0.99403	-1.00158	-1.00573	-1.00325	-1.00342	-0.997375	-0.994768	-0.996778	-1.00568	-0.991199	-0.992851	-0.994851	-0.998137	-1.00024	-1.00547	-1.00086	-0.998988	-0.998536	-0.995113	-0.999078	-1.00717	-0.999434	-1.0044	-1.00033	-0.993374	-0.999692	-0.995063	-0.997266	-0.99335	-0.999395	-0.999026	-1.00071	-0.990209	-0.991099	-0.999759
187	-0.992718	-1.00288	-0.998678	-0.996303	-1.00045	-0.999957	-1.00099	-0.997892	-1.00832	-0.998367	-0.995027	-1.00262	-1.00483	-0.99826	-0.995461	-1.00207	-1.00792	-1.00325	-1.00101	-0.996734	-0.996526	-0.994956	-1.00634	-0.993118	-0.992285	-0.995256	-0.999517	-1.0012	-1.00635	-0.998741	-0.999152	-0.999975	-0.99459	-0.999579	-1.00294	-0.999598	-1.00529	-0.998948	-0.993541	-0.997348	-0.995407	-0.995718	-0.995309	-1.00188	-1.00016	-1.00315	-0.989046	-0.990521	-1.0021
188	-0.992433	-1.00335	-0.994847	-0.99515	-1.00109	-0.99915	-1.00148	-1.00167	-1.00587	-0.998367	-0.992328	-0.999463	-1.00614	-0.997903	-0.996391	-1.00243	-1.00731	-1.00101	-1.00128	-0.997455	-0.997405	-0.995517	-1.00593	-0.992734	-0.992851	-0.996795	-1.00312	-0.998922	-1.00557	-0.998194	-0.996458	-0.99832	-0.996234	-1.00092	-1.00046	-1.00132	-1.00555	-0.997406	-0.993374	-0.998737	-0.997127	-0.996985	-0.996778	-1.00043	-0.999591	-1.00024	-0.987435	-0.989582	-1.00073
189	-0.994572	-1.00373	-0.995114	-0.995822	-1.00073	-0.997214	-1.00092	-1.0016	-1.00473	-0.997783	-0.992083	-1.00067	-1.00457	-0.997725	-0.998608	-1.0025	-1.0086	-1.00243	-1.00046	-0.998496	-0.998372	-0.996358	-1.00226	-0.994193	-0.993606	-0.997362	-1.00212	-0.996205	-1.0043	-1.00141	-0.997193	-0.997817	-0.996309	-1.00209	-1.00142	-0.998451	-1.00618	-0.99838	-0.991788	-0.996219	-0.998434	-0.996985	-0.998178	-0.998293	-1.00037	-1.0009	-0.98663	-0.990088	-1.00443
190	-0.992575	-1.00401	-0.993689	-0.998416	-0.999325	-0.998263	-1.00407	-1.00108	-1.00693	-0.998951	-0.993146	-1.00114	-1.00188	-0.996921	-0.998537	-1.00052	-1.00621	-1.00452	-1.0017	-0.999858	-1.00101	-0.996428	-0.999669	-0.994961	-0.993889	-0.999225	-0.998597	-0.997695	-1.00751	-1.00319	-0.998417	-0.999112	-0.994216	-0.998576	-1.00142	-0.995173	-1.00769	-0.997162	-0.991204	-0.997348	-0.996164	-0.99797	-0.995729	-0.996088	-0.999521	-1.00165	-0.986451	-0.989582	-1.00287
191	-0.992005	-1.00035	-0.99155	-0.996783	-0.996719	-1.00133	-1.0061	-0.999893	-1.00759	-0.998117	-0.99151	-1.00448	-1.00336	-0.996564	-0.999681	-1.00151	-1.00457	-1.0037	-1.00342	-0.998256	-1.00171	-0.995447	-1.00067	-0.993042	-0.992096	-0.997929	-0.99967	-0.996118	-1.00489	-1.00305	-1.00087	-0.999471	-0.995188	-1.00167	-1.00254	-0.994599	-1.00858	-0.996837	-0.990953	-0.996046	-0.993962	-0.995085	-0.994469	-0.995813	-0.997754	-1.00156	-0.98502	-0.990449	-1.00219
192	-0.989296	-0.995201	-0.991016	-0.994573	-0.999044	-0.99907	-1.00638	-1.00063	-1.0093	-0.99845	-0.994455	-1.00439	-1.00579	-0.9971	-0.996033	-1.00129	-1.00819	-1.0049	-1.00128	-0.999378	-1.00119	-0.994676	-1.00167	-0.991506	-0.993794	-0.998091	-1.00021	-0.997345	-1.0043	-1.00469	-1.00193	-1.00055	-0.997206	-1.00267	-1.00398	-0.998451	-1.0068	-0.997324	-0.990202	-0.997608	-0.996164	-0.995014	-0.996358	-0.998362	-0.998885	-0.999024	-0.98672	-0.990232	-1.00248
193	-0.991149	-0.99773	-0.993778	-0.993805	-0.997635	-1.00117	-1.00505	-1.00004	-1.00702	-0.99845	-0.995191	-1.00476	-1.00379	-0.998349	-0.994817	-1.00073	-1.00908	-1.00617	-0.999836	-1.0013	-1.00092	-0.996568	-1.00284	-0.993042	-0.992096	-0.998253	-1.00036	-0.996819	-1.00148	-1.00633	-0.999723	-1.00264	-0.998178	-1.00359	-1.00046	-0.999516	-1.00804	-0.998785	-0.992789	-0.998216	-0.996852	-0.99424	-0.998667	-0.996226	-0.999874	-0.997056	-0.989493	-0.990015	-1.00025
194	-0.990436	-1.00101	-0.991907	-0.993036	-0.997846	-1.00076	-1.0082	-1.0013	-1.00587	-0.997783	-0.996009	-1.00522	-1.00205	-0.998796	-0.999252	-1.00016	-1.00983	-1.00721	-0.99832	-0.998016	-1.00022	-0.995237	-1.0005	-0.99619	-0.992474	-0.995013	-1.00051	-0.997958	-1.00119	-1.00462	-0.998172	-1.00156	-0.998851	-1.00384	-1.00022	-0.997549	-1.00555	-1.00033	-0.995126	-0.99648	-0.994168	-0.994451	-0.999717	-0.993815	-0.99945	-0.995744	-0.989046	-0.991099	-0.998688
195	-0.994429	-1.00373	-0.99066	-0.993997	-0.996931	-1.00278	-1.00827	-1.00086	-1.00579	-1.00029	-0.996009	-1.00513	-1.00214	-0.997457	-0.997392	-1.00045	-1.00573	-1.00609	-0.998251	-0.996894	-0.9989	-0.99825	-0.998083	-0.994885	-0.99304	-0.994284	-1.00274	-0.999185	-1.00343	-1.00421	-0.995968	-1.0017	-0.996234	-1.00183	-0.998862	-0.998615	-1.00626	-0.998055	-0.994375	-1.00316	-0.996645	-0.995155	-1.00231	-0.993401	-0.998673	-0.999024	-0.989582	-0.991894	-1.00132
196	-0.993573	-1.00307	-0.989412	-0.993421	-0.996085	-1.00222	-1.00827	-0.998929	-1.00677	-0.998784	-0.9965	-1.0055	-1.00127	-0.99826	-0.997464	-0.99889	-1.00601	-1.00841	-1.00004	-0.998897	-0.998108	-0.99797	-0.999168	-0.997342	-0.994549	-0.995499	-1.0032	-1.00173	-1.00333	-1.00462	-0.994418	-1.00242	-0.996907	-1.00259	-0.998143	-1.0005	-1.00564	-0.999516	-0.994292	-1.00429	-0.996645	-0.995859	-1.00392	-0.995331	-0.998743	-0.998556	-0.992266	-0.992544	-1.00063
197	-0.993431	-1.00213	-0.989145	-0.992652	-0.997142	-1.00157	-1.00778	-0.996187	-1.00482	-0.999118	-0.997563	-1.00746	-1.00066	-1.00049	-0.999109	-0.997758	-1.00382	-1.00945	-0.999836	-0.998817	-0.99679	-0.99769	-0.999168	-0.996651	-0.992002	-0.994122	-1.00266	-1.00216	-1.00089	-1.00407	-0.994744	-1.00357	-0.994739	-1.00234	-0.995426	-0.999598	-1.00609	-0.999029	-0.992873	-1.00386	-0.995613	-0.994944	-1.00294	-0.994366	-0.999309	-1.00259	-0.991282	-0.992833	-1.00394
198	-0.995142	-1.00007	-0.991372	-0.996399	-0.996297	-1.00302	-1.00799	-0.995964	-1.0053	-0.995364	-0.999035	-1.0042	-1.00179	-1.00165	-0.99868	-0.995496	-1.00307	-1.01027	-1.00052	-0.998496	-0.995383	-0.99839	-1	-0.994347	-0.989738	-0.994041	-1.00427	-1.00094	-0.998169	-1.00599	-0.99556	-1.00429	-0.995038	-1.00083	-0.997264	-1.00165	-1.00698	-0.99911	-0.993958	-1.00733	-0.996645	-0.995648	-1.00336	-0.995468	-0.996412	-1.00174	-0.98994	-0.992111	-1.00141
199	-0.992861	-1.00007	-0.988432	-0.996014	-0.994536	-1.00318	-1.00589	-0.995816	-1.00254	-0.995531	-0.996336	-1.00327	-1.00144	-1.00308	-0.996891	-0.993233	-1.0043	-1.01087	-0.998596	-0.997215	-0.994504	-0.996428	-1.00009	-0.994117	-0.990021	-0.992501	-1.0035	-1.00269	-1.00041	-1.00654	-0.995887	-1.00407	-0.994216	-1.00417	-0.998303	-1.0014	-1.00751	-0.997081	-0.994375	-1.00698	-0.998021	-0.996703	-1.00238	-0.996019	-0.99839	-1.00174	-0.989314	-0.990449	-0.998201
200	-0.993716	-1.00185	-0.989947	-0.992844	-0.993972	-1.00536	-1.00568	-0.994556	-1.00156	-0.996699	-0.995763	-1.00253	-1.00162	-1.00263	-0.995389	-0.993587	-1.00402	-1.01326	-0.999147	-0.998817	-0.996702	-0.996358	-1.0015	-0.99596	-0.993511	-0.993635	-1.00105	-1.00234	-0.998558	-1.00455	-0.998091	-1.00256	-0.993693	-1.00409	-0.999581	-1.00124	-1.01	-0.994971	-0.994125	-1.00516	-0.996714	-0.996703	-1.00287	-0.995399	-1.00002	-0.998368	-0.989403	-0.993194	-0.996644
[truncated: 952 more columns]

## Sheet: fig_1d_3
	STAPSSS	Control 0	Control 1	Control 2	Control 3	Control 4	Control 5	Control 6	Control 7	Control 8	Control 9	Control 10	Control 11	Control 12	Control 13	Control 14	Control 15	Control 16	Control 17	Control 18	Control 19	Control 20	Control 21	Control 22	Control 23	Control 24	Control 25	Control 26	Control 27	Control 28	Control 29	Control 30	Control 31	Control 32	Control 33	Control 34	Control 35	Control 36	Control 37	Control 38	Control 39	Control 40	Control 41	Control 42	Control 43	Control 44	Control 45	Control 46	Control 47
0	-0.972115	-1.00448	-0.998175	-1.00235	-0.996878	-0.992552	-1.00704	-0.993348	-0.99634	-0.999748	-1.00092	-1.00824	-1.00575	-1.00078	-1.00298	-0.999789	-0.98957	-1.00769	-0.997353	-1.00487	-0.999284	-0.997028	-0.99073	-0.999614	-1.00197	-0.996788	-1.00521	-0.99574	-1.00716	-1.0019	-0.990985	-0.999409	-0.996167	-1.00364	-0.991766	-0.997883	-1.0005	-1.0078	-0.993606	-1.00611	-0.996732	-0.999143	-1.00151	-1.00641	-0.990574	-0.994788	-0.997622	-1.00362	-0.995929
1	-0.971057	-1.00133	-0.997316	-1.00393	-0.997305	-0.991545	-1.00432	-0.992234	-0.996628	-1.00118	-1.00049	-1.0081	-1.00315	-1.00248	-1.00614	-0.997793	-0.99285	-1.00627	-0.999504	-1.00458	-0.999999	-0.995892	-0.992883	-0.998464	-1.00298	-0.998514	-1.00319	-0.996457	-1.00831	-1.00303	-0.9917	-1.00083	-0.99329	-1.00392	-0.99049	-0.99817	-0.99636	-1.00794	-0.994913	-1.00525	-0.997875	-0.997994	-1.00381	-1.00727	-0.991288	-0.994069	-0.999072	-1.00461	-0.998495
2	-0.970528	-1.00319	-0.995599	-1.00437	-0.998303	-0.993415	-1.00389	-0.993766	-0.996916	-0.999033	-0.998198	-1.00607	-1.00532	-0.999638	-1.00413	-0.998079	-0.992707	-1.00584	-1.00022	-1.00889	-0.999713	-0.995323	-0.995323	-0.999183	-1.00471	-0.997507	-1.00204	-0.996887	-1.00859	-1.00686	-0.991986	-1.00012	-0.992427	-1.00094	-0.992333	-0.996879	-0.996645	-1.00594	-0.992445	-1.00438	-0.996303	-0.998137	-1.00395	-1.00885	-0.990145	-0.9945	-1.00067	-1.00292	-1.00006
3	-0.970704	-1.00205	-0.997602	-1.00408	-0.99531	-0.994997	-1.0036	-0.989589	-0.998212	-0.995743	-0.997624	-1.00506	-1.00445	-0.996792	-1.00313	-0.999077	-0.995986	-1.00655	-1.00151	-1.00659	-1.00014	-0.995181	-0.995897	-1.00048	-1.00485	-0.998514	-1.00261	-0.994305	-1.01104	-1.00629	-0.9917	-1.00012	-0.991564	-1.00165	-0.991057	-0.996593	-0.997216	-1.00709	-0.992154	-1.0064	-0.996446	-0.999287	-1.00223	-1.00612	-0.990859	-0.994069	-0.997477	-1.00023	-1.00149
4	-0.972292	-1.0009	-0.999892	-1.00422	-0.992744	-0.994709	-1.00274	-0.987361	-0.999508	-0.993598	-0.995185	-1.00506	-1.00344	-0.997219	-1.00413	-0.996083	-0.99342	-1.00712	-1.00266	-1.00731	-1.00029	-0.994613	-0.996758	-1.0012	-1.00889	-1.00168	-1.00175	-0.994305	-1.01261	-1.00573	-0.992415	-1.00012	-0.992427	-1.00236	-0.99361	-0.995015	-0.999071	-1.00952	-0.994332	-1.01086	-0.997303	-0.997132	-1.00237	-1.00799	-0.990859	-0.997377	-0.995881	-1.00009	-1.00192
5	-0.971763	-1.00005	-0.998461	-1.00667	-0.991034	-0.995716	-1.00632	-0.985133	-0.999364	-0.99274	-0.992316	-1.00275	-1.00128	-1.00234	-1.00083	-0.998649	-0.995701	-1.00684	-1.00079	-1.00903	-1.00057	-0.993618	-0.993888	-1.00177	-1.01061	-1.00455	-1.00377	-0.992727	-1.0106	-1.00303	-0.992415	-0.996844	-0.991132	-0.999807	-0.994177	-0.99946	-0.998215	-1.0098	-0.997527	-1.01014	-0.998017	-0.99627	-1.00093	-1.00785	-0.991002	-0.999247	-0.996897	-0.997411	-1.0022
6	-0.969293	-1.0009	-1.00247	-1.00537	-0.991747	-0.999742	-1.00446	-0.984855	-0.998356	-0.992883	-0.993464	-1.00304	-1.002	-1.00134	-1.00069	-0.998506	-0.996129	-1.00584	-0.998931	-1.00731	-1.00315	-0.995039	-0.991879	-1.00091	-1.00701	-1.00542	-1.00305	-0.992297	-1.00931	-0.998636	-0.994131	-0.996702	-0.991995	-0.999949	-0.996729	-1.00032	-0.998072	-1.00894	-0.996946	-1.0087	-1.00088	-0.996126	-1.00036	-1.00583	-0.99386	-1.00126	-0.993706	-0.996423	-1.00291
7	-0.971763	-1.00033	-1.00089	-1.00509	-0.988611	-0.99888	-1.00203	-0.988753	-0.999364	-0.995314	-0.991886	-1.00304	-0.998679	-1.00021	-0.999539	-0.999219	-0.995131	-1.00527	-0.999074	-1.00602	-1.00601	-0.994328	-0.994462	-1.00321	-1.00687	-1.00427	-1.00189	-0.991149	-1.00888	-0.995801	-0.994703	-0.995562	-0.990125	-1.0025	-0.993184	-0.999603	-1.00078	-1.00837	-0.997672	-1.0051	-0.99816	-0.997706	-1.00108	-1.00626	-0.996289	-1.00112	-0.993561	-0.99727	-1.0012
8	-0.972997	-0.999617	-0.99889	-1.00537	-0.989181	-1.00061	-1.00016	-0.988753	-1.00152	-0.994313	-0.993033	-1.00087	-0.996369	-0.998642	-1.00054	-0.999504	-0.991566	-1.00669	-0.999791	-1.00559	-1.00472	-0.994755	-0.994462	-1.00422	-1.00241	-1.00614	-1.00333	-0.992727	-1.00831	-0.994808	-0.993702	-0.995704	-0.98883	-1.00563	-0.995595	-0.9986	-1.00292	-1.00694	-0.997381	-1.00438	-0.99816	-0.999574	-1.0005	-1.00626	-0.998718	-1.00097	-0.994286	-0.995294	-1.00135
9	-0.976702	-0.999188	-1.00089	-1.00494	-0.987328	-0.998017	-0.999589	-0.990006	-1.00095	-0.995314	-0.990738	-1.00072	-0.997235	-0.998784	-1.00011	-1.00121	-0.990854	-1.00726	-0.999504	-1.00544	-1.00243	-0.996176	-0.997476	-1.00393	-1.00485	-1.00714	-1.00175	-0.992871	-1.00486	-0.995233	-0.991986	-0.996417	-0.988974	-1.00392	-0.994461	-0.999317	-1.00407	-1.00752	-0.999995	-1.00784	-0.999875	-0.999287	-1.00136	-1.01158	-1	-0.999535	-0.994431	-0.996282	-1.00106
10	-0.973527	-0.99976	-1.00132	-1.00581	-0.987471	-1.00017	-0.999446	-0.988753	-0.997348	-0.994885	-0.992172	-1.00145	-0.995936	-0.999495	-0.999682	-0.999932	-0.992422	-1.00655	-0.998931	-1.00401	-1.00486	-0.999729	-0.996758	-1.00235	-1.00399	-1.00542	-1.00146	-0.99617	-1.00558	-0.996935	-0.993702	-0.996986	-0.99142	-1.00179	-0.992901	-0.999747	-1.00178	-1.00937	-1.00014	-1.00683	-1.00059	-0.999574	-1.00223	-1.00785	-1.003	-1.00198	-0.993561	-0.994588	-1.00462
11	-0.975114	-1.00262	-1.00032	-1.0048	-0.988468	-0.999311	-0.99916	-0.988196	-0.995188	-0.995171	-0.990594	-1.00289	-0.997235	-1.0012	-1.00227	-1.0025	-0.990283	-1.00499	-0.995919	-1.00171	-1.00386	-1.00058	-0.996184	-1.00364	-1.00514	-1.0057	-1.00232	-0.997174	-1.00716	-0.999913	-0.993416	-0.994849	-0.99142	-1.00009	-0.992759	-0.997883	-1.00292	-1.00909	-1.00058	-1.0028	-1.00002	-0.998856	-1.00495	-1.0031	-1.00086	-1.00601	-0.996026	-0.995012	-1.00334
12	-0.976349	-1.00148	-1.00118	-1.00336	-0.989181	-1.00061	-1.00016	-0.992234	-0.998932	-0.996029	-0.990738	-1.00159	-0.998101	-0.999353	-1.00198	-1.0005	-0.99399	-1.00755	-0.999361	-1.00041	-1.00601	-0.999302	-0.994605	-1.00479	-1.00529	-1.00384	-0.999439	-0.996457	-1.01003	-0.999062	-0.994131	-0.993567	-0.991707	-1.00037	-0.993752	-1.00175	-1.00021	-1.00623	-0.997962	-1.00208	-0.999303	-0.998712	-1.00409	-1.00655	-0.997146	-1.00687	-0.996171	-0.992047	-1.00519
13	-0.977407	-1.00048	-0.998318	-1.00653	-0.989181	-1.00118	-0.999589	-0.994184	-0.996772	-0.999605	-0.993607	-1.00246	-0.998245	-1.00163	-1.00083	-1.00179	-0.996129	-1.00883	-1.00094	-0.999409	-1.00701	-1.00101	-0.997045	-1.00263	-1.00197	-1.0024	-0.999872	-0.999039	-1.01075	-0.997502	-0.993559	-0.994564	-0.990125	-1.00279	-0.993043	-1.00476	-0.999214	-1.00523	-0.995058	-1.00193	-0.999446	-1.0013	-1.00625	-1.00641	-0.995717	-1.00428	-0.997042	-0.990495	-1.00505
14	-0.978113	-1.00033	-0.999176	-1.00552	-0.989751	-1.00391	-0.999016	-0.997108	-0.994324	-1.00104	-0.995042	-1	-0.997668	-1.00234	-1.00169	-1.00193	-0.993705	-1.00499	-1.00108	-0.997111	-1.00286	-1.00044	-0.998193	-0.999902	-1.0014	-1.00398	-1.00074	-1.00119	-1.00989	-1.0002	-0.995275	-0.996132	-0.988399	-0.99924	-0.993043	-1.00247	-1.00036	-1.0038	-0.997962	-1.00179	-1.00188	-1.00087	-1.00495	-1.00655	-0.995574	-1.00457	-0.998782	-0.989224	-1.00291
15	-0.980582	-1.00019	-0.998175	-1.00696	-0.990036	-1.00291	-0.99916	-0.995576	-0.99562	-0.996459	-0.994755	-1.00174	-0.998679	-0.998642	-1.00011	-1.00392	-0.991424	-1.00371	-0.999934	-0.997111	-1.00215	-1.00257	-0.996471	-1.00091	-1.00068	-1.00355	-1.00045	-1.00406	-1.00788	-1.00062	-0.99699	-0.994707	-0.987248	-0.997111	-0.993893	-1.00132	-1.00335	-1.00394	-0.997672	-1.00078	-1.00273	-1.00029	-1.00553	-1.00511	-0.993145	-1.00428	-0.999072	-0.989366	-1.00434
16	-0.98023	-1.00033	-1.00204	-1.0035	-0.990606	-1.00305	-0.995721	-0.995576	-0.998068	-0.996745	-0.994037	-1	-0.998101	-0.999353	-0.999826	-1.00392	-0.990568	-1.00413	-0.999217	-0.995387	-1.00358	-1.00328	-0.999485	-1.00048	-0.998951	-1.00384	-0.998862	-1.00263	-1.00658	-1.00374	-0.995418	-0.998269	-0.988543	-0.997678	-0.993326	-1.00032	-1.00321	-0.999373	-0.997091	-1.00164	-1.00288	-1.00029	-1.00409	-1.00669	-0.99386	-1.00284	-0.997622	-0.991342	-1.0042
17	-0.979348	-1.0009	-1.00232	-1.00422	-0.990749	-1.00377	-0.995291	-0.995019	-0.997348	-0.996602	-0.991599	-1.00203	-0.999256	-0.994942	-0.997817	-1.0025	-0.987717	-1.00513	-0.9985	-0.994669	-0.997996	-1.00172	-1.00207	-0.999039	-0.997367	-1.00614	-0.99915	-1.00162	-1.00572	-1.00587	-0.99456	-0.999409	-0.992283	-0.997253	-0.994461	-1.00276	-1.00193	-0.999516	-1.00087	-0.99905	-1.00245	-1.0013	-1.00452	-1.00957	-0.996289	-1.00083	-0.998927	-0.994165	-1.00348
18	-0.978995	-0.999045	-1.00476	-1.0035	-0.994597	-1.00377	-0.99615	-0.997804	-0.998788	-0.995171	-0.992459	-1.00275	-0.997668	-0.998926	-0.998534	-1.00093	-0.988715	-1.00257	-0.997497	-0.993089	-0.996423	-1.00001	-1.00293	-0.998321	-0.999383	-1.00268	-1.00016	-1.00033	-1.00414	-1.0053	-0.993559	-1.0014	-0.994153	-0.996259	-0.994461	-1.00405	-0.999642	-0.999945	-0.999995	-1.00107	-1.00259	-1.00159	-1.00538	-1.00986	-0.996574	-1.00371	-0.998202	-0.997694	-1.00405
19	-0.978642	-1.00048	-1.00347	-1.00235	-0.99531	-1.00348	-0.99615	-0.998361	-0.999941	-0.99417	-0.99289	-1.00434	-0.997235	-0.999495	-1.00112	-1.00121	-0.991139	-1.00101	-0.992764	-0.992371	-1.00014	-0.998876	-1.00494	-0.998321	-0.998951	-1.00297	-1.00305	-0.999039	-1.00486	-1.00431	-0.993702	-1.00183	-0.994584	-0.99924	-0.993752	-1.0029	-0.999214	-1.00266	-1.00188	-1.00222	-1.00102	-1.00029	-1.00711	-1.00986	-0.997146	-1.00184	-1.00067	-0.997835	-1.00277
20	-0.977231	-1.00262	-1.00376	-1.00264	-0.997163	-0.998592	-0.995147	-1.00142	-0.998644	-0.995457	-0.995472	-1.00651	-0.996657	-0.997646	-1.00327	-1.00478	-0.990141	-0.999726	-0.991044	-0.992371	-0.997281	-0.998734	-1.00307	-0.995733	-1.00097	-1.00585	-1.00579	-0.998466	-1.00299	-1.00459	-0.996847	-1.00368	-0.993721	-0.998814	-0.992475	-1.00276	-0.998215	-1.00252	-1.00043	-1.00064	-1.00259	-1.00216	-1.00696	-1.00828	-0.999003	-1.00284	-1.00052	-1.00009	-1.00234
21	-0.977231	-1.00119	-1.00433	-1.00509	-0.996593	-0.999167	-0.99873	-1.00755	-0.999941	-0.994313	-0.996476	-1.00752	-0.999256	-0.998215	-1.00514	-1.00649	-0.990426	-0.99802	-0.993625	-0.991078	-0.998712	-0.997739	-1.00293	-0.996164	-1.00327	-1.00585	-1.00665	-0.997174	-1.00673	-1.00799	-0.997991	-1.00155	-0.995016	-0.998104	-0.996162	-1.00433	-0.997644	-1.0028	-1.00217	-0.99833	-1.00388	-1.00273	-1.01099	-1.00885	-0.999861	-1.0027	-1.00067	-0.999529	-1.00163
22	-0.981464	-1.0009	-1.00247	-1.00379	-0.99417	-0.999742	-0.995721	-1.00727	-1.00282	-0.99274	-0.997194	-1.00969	-1.00128	-0.999922	-1.00456	-1.00563	-0.995273	-0.997735	-0.992908	-0.992371	-0.998139	-0.99916	-1.00379	-0.994726	-1.00039	-1.00312	-1.00651	-0.996887	-1.00457	-1.00729	-1.00014	-1.00026	-0.997174	-0.999807	-0.998715	-1.00462	-0.998358	-1.00166	-1.00333	-0.99905	-1.00359	-1.00273	-1.00811	-1.00914	-0.998718	-1.00342	-1.00038	-0.999529	-1.00249
23	-0.978642	-1.00019	-1.00061	-1.00523	-0.993885	-1.00118	-0.995721	-1.00644	-1.00325	-0.992168	-0.998628	-1.01142	-1.00099	-1.00049	-1.00212	-1.00307	-0.996271	-0.996313	-0.996493	-0.997255	-0.995564	-0.99845	-1.00336	-0.995445	-0.998951	-1.00053	-1.00867	-0.999757	-1.00199	-1.00743	-1.00443	-1.00026	-0.998037	-1.00037	-0.999991	-1.00405	-0.995789	-1.00237	-1.00784	-0.999627	-1.00373	-1.00317	-1.00639	-1.00856	-0.999003	-1.00327	-1.0011	-1.00066	-1.00291
24	-0.983052	-1.00176	-0.998747	-1.00609	-0.991176	-1.00219	-0.996437	-1.00602	-1.00152	-0.993026	-0.998772	-1.01099	-1.00214	-0.998357	-1.00241	-1.00064	-0.998695	-1.00001	-0.996349	-0.999984	-0.995994	-0.99845	-1.00436	-0.991851	-0.999815	-0.999089	-1.00564	-0.998035	-1.00127	-1.00757	-1.00686	-1.0024	-0.999044	-1.00151	-0.999424	-1.00304	-0.995361	-1.00166	-1.0058	-1.00208	-0.99916	-1.00159	-1.00538	-1.00583	-0.999432	-1.00184	-1.00154	-1.00023	-1.0042
25	-0.98464	-1.00448	-0.999892	-1.00408	-0.992174	-1.0019	-0.997583	-1.00532	-1.00239	-0.992454	-0.998341	-1.00911	-1.00012	-0.997503	-1.00169	-1.00293	-0.999408	-1.00143	-0.996349	-0.998404	-0.998426	-0.99916	-1.00207	-0.993001	-1.00068	-0.997507	-1.00333	-0.995883	-0.999835	-1.00743	-1.00686	-1.00083	-0.999763	-1.00293	-1.00141	-1.00304	-0.995361	-1.00209	-1.00406	-1.0002	-1.00116	-1.00001	-0.999928	-1.00799	-1	-1.00212	-1.00589	-0.998964	-1.00562
26	-0.983405	-1.00649	-1.00089	-1.00566	-0.992887	-1.00262	-0.999876	-1.00755	-1.00527	-0.992597	-1.00006	-1.00896	-1.00099	-1.00035	-1.00026	-1.00264	-0.996556	-1.00214	-0.996206	-0.997685	-1.00043	-0.998307	-1.00451	-0.99372	-1.00154	-0.994343	-1.00247	-0.996744	-0.996245	-1.00785	-1.00357	-1.0014	-1.00034	-1.00279	-1.00084	-1.00362	-0.999357	-0.999802	-1.00261	-0.998618	-1.0023	-1.00087	-1.00108	-1.00885	-0.999289	-1.00342	-1.00676	-0.997976	-1.00348
27	-0.981994	-1.00434	-0.998032	-1.00422	-0.995452	-1.00233	-1.00102	-1.00811	-1.00268	-0.990451	-0.999919	-1.01027	-1.002	-1.00234	-1.0027	-1.00164	-1.0014	-0.998731	-0.997927	-0.994095	-0.999856	-0.99646	-1.00436	-0.993001	-0.999959	-0.993768	-1.0029	-0.996457	-0.99883	-1.007	-1.00085	-1.0024	-1.0025	-1.00108	-0.999849	-1.00261	-0.998786	-0.998516	-1.00043	-0.997321	-1.00216	-0.999718	-0.998779	-1.00655	-0.99586	-1.00169	-1.00313	-1.0008	-1.00135
28	-0.981641	-1.00577	-0.996458	-1.00509	-0.99588	-1.00046	-0.999016	-1.01061	-1.00253	-0.992454	-0.998341	-1.01157	-0.9994	-1.00263	-1.00241	-1.00022	-0.998837	-0.998589	-0.999074	-0.997542	-0.998855	-0.995607	-1.00494	-0.996739	-0.997943	-0.991755	-1.00232	-0.995453	-0.998399	-1.00473	-1.00342	-1.00126	-0.999763	-1.00165	-1.0024	-1.00448	-0.998072	-1.00194	-1.00275	-0.998618	-1.00102	-0.996845	-1.00007	-1.00871	-0.99686	-1.00126	-1.004	-1.00263	-1.00363
29	-0.981464	-1.00477	-0.99517	-1.00422	-0.99588	-1.00291	-0.998873	-1.00853	-1.00426	-0.992597	-0.998054	-1.01186	-1.00041	-1.00248	-1.00298	-1.00107	-1.00012	-0.9993	-0.998931	-0.996824	-0.999856	-0.993902	-1.00623	-0.993576	-1.0014	-0.992617	-1.0016	-0.996314	-1.00127	-1.00629	-1.00099	-1.00169	-1.00336	-1.0008	-0.999565	-1.00175	-0.999357	-0.999516	-1.00014	-1.00308	-1.00173	-0.998568	-1.00366	-1.00885	-0.999861	-0.996658	-1.00415	-1.00249	-1.00163
30	-0.981994	-1.00234	-0.998318	-1.00437	-0.992602	-1.00276	-1.00117	-1.00769	-1.00282	-0.993169	-0.999059	-1.01113	-1.00214	-1.00348	-1.00356	-1.00093	-0.998267	-0.997166	-0.99764	-0.995675	-0.998712	-0.994044	-1.00566	-0.992714	-0.997799	-0.995638	-1.00377	-0.995166	-0.999261	-1.00743	-1.00242	-1.00425	-1.00393	-1.00179	-1.00127	-1.00061	-0.997359	-1.00166	-1.00145	-1.00236	-1.00016	-0.997994	-1.00438	-1.01216	-0.999146	-0.999966	-1.00531	-1.00179	-1.00135
31	-0.982876	-1.00133	-0.995027	-1.00422	-0.993457	-1.00305	-1.00289	-1.00894	-1.00354	-0.992454	-0.999059	-1.00925	-1.00185	-1.00163	-1.0037	-1.0005	-0.997839	-0.997877	-0.996493	-0.995244	-0.99771	-0.993618	-1.00451	-0.991851	-1.00097	-0.995062	-1.00276	-0.99574	-1.00041	-1.00885	-0.997991	-1.00155	-1.00221	-1.00208	-0.999424	-1.00204	-0.997787	-1.00166	-1.00188	-1.00236	-1.00188	-0.996701	-1.00524	-1.01	-1.00243	-0.999966	-1.00241	-1.0015	-1.00306
32	-0.985874	-0.998043	-0.992594	-1.00523	-0.996878	-1.00161	-1.00331	-1.00964	-1.00498	-0.993884	-1.00408	-1.00896	-1.00113	-1.00006	-1.00112	-1.00022	-0.996841	-0.997877	-0.996493	-0.998978	-0.999856	-0.99106	-1.00365	-0.995733	-1.00428	-0.995925	-1.00232	-0.992297	-1.0017	-1.00828	-0.997562	-1.00183	-1.00192	-1.0025	-1.00013	-1.00132	-0.998786	-1.0018	-1.00261	-1.00179	-1.00373	-0.998137	-1.00754	-1.01058	-1.00015	-0.997809	-1.00415	-1.00249	-1.00163
33	-0.986933	-0.999188	-0.992308	-1.00336	-0.996735	-1.00075	-1.0016	-1.00825	-1.0057	-0.995171	-1.00308	-1.00781	-1.00027	-0.997503	-1.00284	-0.999362	-0.995844	-0.998162	-0.9985	-1.00128	-1.00257	-0.992339	-1.00307	-0.997602	-1.00197	-0.996213	-1.00045	-0.990862	-1.0007	-1.0087	-0.997991	-1.00226	-1.00494	-1.00321	-0.999424	-1.00218	-0.996931	-1.00194	-1.00217	-1.00251	-1.00302	-1.00044	-1.00797	-1.01058	-1.00143	-0.998959	-1.00487	-0.99967	-1.00249
34	-0.985522	-1.00248	-0.994741	-1.00249	-0.999871	-0.998448	-1.00317	-1.00797	-1.00599	-0.995743	-1.00566	-1.00766	-1.002	-0.998215	-1.00241	-0.996796	-0.997697	-0.995744	-0.998357	-0.999696	-1.00029	-0.994755	-1.00293	-0.994295	-1.00327	-0.995062	-1.00131	-0.989428	-0.997681	-1.00842	-0.999707	-1.00311	-1.00523	-1.00492	-1.00042	-1.00261	-0.996788	-1.00209	-1.00435	-1.0038	-1.00273	-0.998856	-1.0061	-1.00828	-0.999289	-0.998816	-1.00589	-0.999529	-1.00291
35	-0.985698	-1.00362	-0.993024	-1.00595	-0.998161	-0.998592	-1.00274	-1.00894	-1.00729	-0.9956	-1.00551	-1.01055	-1.0007	-0.99665	-0.998821	-0.995655	-1.00098	-0.997166	-0.997783	-1.00027	-0.998426	-0.997597	-1.0035	-0.99372	-1.00183	-0.992617	-1.00463	-0.987276	-0.99725	-1.00743	-0.998849	-1.00026	-1.0071	-1.00662	-1.00084	-0.9986	-0.998786	-1.0028	-1.00479	-1.00164	-1.00088	-0.99785	-1.00323	-1.00598	-0.996432	-0.999103	-1.00487	-1.00052	-1.00434
36	-0.988873	-1.00133	-0.993453	-1.0048	-0.995737	-0.998161	-1.00188	-1.01061	-1.00253	-0.995171	-1.00795	-1.00824	-1.00157	-0.995654	-0.999252	-0.995227	-1.00183	-1.00229	-0.99678	-0.999984	-0.997567	-0.996602	-1.00365	-0.99372	-1.00126	-0.996069	-1.00781	-0.985411	-0.998543	-1.00785	-1.00071	-1.00311	-1.00854	-1.00563	-1.00368	-0.998743	-0.998072	-1.00237	-1.00595	-0.998762	-1.00045	-0.994115	-1.0051	-1.00583	-0.99486	-0.999966	-1.00357	-1.00136	-1.00334
37	-0.987991	-1.00019	-0.995742	-1.00422	-0.993742	-0.996579	-1.00102	-1.00866	-1.00282	-0.993598	-1.00838	-1.01084	-1.002	-0.998926	-1.00126	-0.999362	-1.0024	-1.003	-1.00008	-0.998116	-0.998855	-0.997028	-1.00451	-0.993001	-1.00428	-0.997363	-1.00506	-0.98828	-0.997394	-1.00573	-1.00142	-1.00368	-1.00767	-1.00307	-1.0024	-0.997883	-0.998501	-1.00109	-1.00696	-0.997033	-0.999446	-0.995121	-1.00438	-1.00583	-0.996289	-1.00212	-0.999942	-0.999529	-1.00063
38	-0.989402	-0.996898	-0.996028	-1.00336	-0.996308	-0.994134	-0.999446	-1.00588	-1.00354	-0.993455	-1.00695	-1.01084	-1.00359	-0.997788	-1.00571	-0.996938	-1.00269	-1.00328	-1.00036	-0.998116	-0.999713	-0.992765	-1.00164	-0.990413	-1.00701	-0.998945	-1.00622	-0.986702	-0.999835	-1.00516	-0.998134	-1.00269	-1.01026	-1.00265	-0.999565	-0.994729	-0.999499	-1.00123	-1.00595	-0.997754	-1.00002	-0.996845	-1.00467	-1.00554	-0.998003	-1.00126	-1.00023	-0.998541	-1.00106
39	-0.989755	-0.996755	-0.996028	-1.00091	-0.99645	-0.994853	-0.998586	-1.00616	-1.00455	-0.992454	-1.00465	-1.00853	-1.00084	-0.998642	-1.007	-0.998791	-1.00126	-1.00485	-0.998787	-0.998547	-1.00143	-0.995892	-1.00365	-0.991707	-1.00701	-1.00283	-1.00593	-0.985124	-0.998973	-1.00544	-0.996418	-0.998839	-1.00724	-1.00577	-1.00311	-0.994012	-0.996503	-1.00037	-1.00624	-1.00035	-0.998446	-0.996126	-1.00452	-1.00554	-0.999146	-1.00011	-0.999507	-0.993883	-1.0012
40	-0.984287	-0.994036	-0.994884	-1.00019	-0.996165	-0.998017	-0.99744	-1.00685	-1.00397	-0.991882	-1.00422	-1.00622	-1.0007	-1.00092	-1.00227	-0.996653	-1.00012	-1.00485	-0.9985	-0.998691	-1.00129	-0.997171	-1.0025	-0.990701	-1.00471	-1.00369	-1.00593	-0.98455	-0.998112	-1.00261	-0.997705	-0.998839	-1.00825	-1.00137	-1.00254	-0.994299	-0.993934	-0.998088	-1.00479	-1.0002	-0.999732	-0.996845	-1.00424	-1.00468	-0.998861	-0.998528	-0.997622	-0.995718	-1.00434
41	-0.981817	-0.996755	-0.996458	-1.00019	-0.996878	-0.999599	-0.997297	-1.0024	-1.00556	-0.99274	-1.0015	-1.00564	-1.00258	-1.00177	-1.00514	-0.99651	-0.999408	-1.00669	-0.999934	-1.00113	-1.00172	-0.995465	-1.00135	-0.989263	-1.00284	-1.00067	-1.0055	-0.983116	-0.996532	-1.00246	-0.997991	-0.998839	-1.00681	-1.00222	-1.00453	-0.990284	-0.992222	-0.996516	-1.00217	-1.00049	-1.00102	-0.998999	-1.00653	-1.00569	-0.996432	-0.99824	-0.997187	-0.996706	-1.0022
42	-0.980935	-0.996612	-0.996744	-1.00149	-0.99759	-1.00377	-0.995577	-1.0017	-1.00801	-0.993455	-1.00049	-1.00333	-1.00315	-0.99793	-1.00341	-0.996083	-0.995273	-1.00541	-0.998644	-1.00085	-0.999713	-1.0003	-1.00063	-0.989838	-1.00298	-1.00038	-1.00622	-0.987419	-0.994953	-1.00204	-0.998706	-0.997699	-1.00825	-1.00208	-1.00354	-0.991144	-0.992935	-0.996945	-1.00522	-1.00107	-0.999732	-0.996701	-1.0061	-1.00468	-0.997575	-1.00069	-0.994721	-0.996847	-1.00405
43	-0.979348	-1.00019	-0.999749	-1.00221	-1.00001	-1.00348	-0.993714	-1.00198	-1.00685	-0.993884	-1.00293	-1.00217	-1.00099	-0.996507	-1.0004	-0.998934	-0.995844	-1.00527	-1.00036	-1.00099	-0.998712	-1.00243	-1.0035	-0.99142	-1.00298	-0.999664	-1.00593	-0.987132	-0.997394	-1.00034	-0.998849	-0.997984	-1.00767	-1.00307	-1.00183	-0.993152	-0.989796	-0.998945	-1.00856	-0.999338	-0.997446	-0.99627	-1.00438	-1.00411	-0.997432	-0.999966	-0.993271	-0.995859	-1.00548
44	-0.978642	-0.999331	-1.00318	-0.998173	-0.999586	-1.00219	-0.995004	-1.00616	-1.00714	-0.998318	-1.00279	-1.00203	-1.00388	-0.994658	-0.999539	-0.997651	-0.999693	-1.00456	-0.999648	-1.00243	-1.00315	-1.00271	-1.00465	-0.991707	-1.00226	-0.999377	-1.00723	-0.98828	-0.997107	-1.00232	-1.00071	-1.00098	-1.00839	-1.00336	-1.00339	-0.992435	-0.990366	-1.00166	-1.00914	-0.997321	-1.00045	-1.00058	-1.00481	-1.00252	-0.997146	-0.998528	-0.994721	-0.997129	-1.00434
45	-0.975291	-0.99976	-1.00218	-0.995293	-0.998446	-1.00391	-0.996294	-1.00504	-1.00801	-0.998604	-1.00221	-1.00203	-1.00474	-0.99665	-0.999682	-0.998649	-0.99898	-1.0047	-1.00094	-1.00314	-1.00358	-1.00399	-1.00652	-0.993001	-1.00255	-0.998514	-1.00319	-0.986845	-0.997681	-1.00176	-1.00214	-1.00155	-1.00681	-1.00265	-0.999849	-0.989854	-0.988511	-0.999516	-1.00842	-0.998474	-0.998875	-0.999574	-1.00495	-1.00094	-0.998146	-1.00198	-0.996171	-0.997553	-1.00306
46	-0.970175	-0.9979	-1.0039	-0.994285	-1.00001	-1.00578	-0.996867	-1.00504	-1.01117	-0.99889	-0.999919	-1.00145	-1.00388	-1.00163	-1.0004	-1.00121	-0.997269	-1.00314	-1.00022	-1.00329	-1.00472	-1.00101	-1.00236	-0.994008	-1.00183	-0.997651	-1.00247	-0.987132	-0.999835	-1.00034	-1.00056	-1.00112	-1.00537	-1.00165	-1.00084	-0.989567	-0.988654	-0.999945	-1.00784	-0.99905	-0.998446	-1.00101	-1.00136	-1.00065	-0.999003	-0.999966	-0.996751	-0.999811	-1.0022
47	-0.966824	-0.998758	-1.00161	-0.994429	-0.998161	-1.00391	-0.997727	-1.00421	-1.01117	-0.999605	-1.00265	-1.00188	-1.00489	-0.997219	-0.997099	-1.00207	-0.996271	-1.00357	-1.0028	-1.00228	-1.00486	-1.00101	-1.00164	-0.995158	-1.00169	-0.999377	-1.0029	-0.989858	-0.99725	-1.00176	-0.999707	-1.00226	-1.0048	-1.00336	-1.00212	-0.992005	-0.989653	-1.00394	-1.00813	-0.99905	-0.999303	-0.999287	-1.00294	-1.00252	-1.00072	-1.00212	-0.997622	-1.00066	-1.00876
48	-0.963472	-1.00162	-1.00247	-0.994717	-0.999016	-1.00204	-1.00045	-1.00477	-1.01002	-1.00218	-1.00322	-1.00174	-1.00431	-0.997503	-0.996238	-0.998221	-0.996984	-1.00456	-1.00166	-1.00214	-1.00658	-0.999018	-0.997763	-0.996164	-1.00183	-1.00024	-1.00305	-0.99244	-0.997825	-1.00516	-0.999421	-1.00254	-1.00178	-1.00307	-1.00254	-0.992865	-0.990366	-1.00452	-1.00682	-0.998906	-1.00188	-1.00101	-1.00495	-1.00152	-0.998861	-1.00299	-0.997622	-0.998682	-1.00904
49	-0.96259	-0.999903	-1.00347	-0.992988	-0.999016	-1.00219	-1.00389	-1.00644	-1.01146	-1.00175	-1.00279	-0.999713	-1.0059	-1.00134	-0.998678	-0.996225	-0.997412	-1.00485	-1.0028	-1.00214	-1.00501	-0.998876	-0.99805	-0.995877	-1.00269	-1.0024	-1.00002	-0.992153	-0.996102	-1.00374	-1.00085	-1.00425	-1.00509	-1.00023	-1.00254	-0.992005	-0.990366	-1.00052	-1.00856	-0.999915	-0.998732	-1.0036	-1.00553	-0.999792	-0.999718	-1.00342	-0.997042	-0.999105	-1.00662
50	-0.955711	-0.999903	-1.0029	-0.99054	-1.00016	-1.00636	-1.0016	-1.01061	-1.01161	-1.00432	-1.00379	-0.998412	-1.00546	-0.99793	-0.996525	-0.999789	-0.996699	-1.0047	-1.00524	-1.00113	-1.00386	-0.998165	-0.998193	-0.995158	-1.00269	-0.998658	-1.00348	-0.993444	-0.996102	-1.00275	-1.00157	-1.00326	-1.00523	-0.995408	-1.00183	-0.993152	-0.990937	-0.999087	-1.00682	-0.998042	-0.999732	-1.00173	-1.00467	-0.999648	-1.00058	-1.00414	-0.995301	-1.00094	-1.00462
51	-0.9543	-0.999331	-1.00247	-0.992268	-0.996023	-1.00564	-1.00303	-1.01284	-1.0129	-1.00275	-0.999202	-0.996533	-1.00373	-0.997646	-1.00069	-0.999219	-0.998552	-1.00456	-1.0071	-1.00415	-1.00243	-0.996602	-0.999772	-0.997602	-1.00413	-0.998658	-1.00333	-0.99158	-0.994809	-1.00232	-1.00371	-1.00497	-1.00408	-0.996969	-1.00127	-0.994299	-0.991223	-0.998373	-1.00929	-0.996601	-0.999446	-1.00144	-1.00582	-0.996053	-1.00143	-1.00601	-0.991676	-1.00306	-1.00306
52	-0.948478	-0.998615	-1.00676	-0.992556	-0.997875	-1.00391	-1.0036	-1.0141	-1.01204	-1.00204	-1.00035	-0.995087	-1.002	-0.997219	-0.998965	-0.997793	-0.998837	-1.00513	-1.00753	-1.003	-1.00157	-0.997313	-1.00049	-0.997889	-0.999527	-0.997363	-1.00146	-0.990862	-0.99524	-1.00317	-1.00428	-1.00197	-1.00494	-0.996969	-1.00013	-0.992578	-0.991793	-0.999373	-1.0103	-0.996457	-1.00059	-1.00489	-1.00381	-0.996053	-0.998575	-1.00443	-0.993996	-1.00334	-0.999921
53	-0.942834	-1.00048	-1.00519	-0.991692	-1.00016	-1.00262	-1.00289	-1.01284	-1.00988	-1.00247	-0.999346	-0.995955	-1.00373	-0.99665	-1.00212	-0.998791	-1.00012	-1.00442	-1.01083	-1.00243	-1.00272	-1.00087	-0.999772	-0.997027	-0.99708	-1.00024	-0.999872	-0.994305	-0.993948	-1.00686	-1.00385	-1.00041	-1.00264	-0.996827	-1.00013	-0.993295	-0.991936	-0.99723	-1.00885	-0.996025	-1.00273	-1.00561	-1.00337	-0.995477	-0.998718	-1.00198	-0.996171	-1.00532	-1.00078
54	-0.944069	-1.00248	-1.0029	-0.991404	-1.0003	-1.00262	-1.0016	-1.01103	-1.0093	-1.00332	-0.998772	-0.993208	-1.00445	-0.994658	-1.00054	-0.996368	-1.0014	-1.00328	-1.00825	-0.99984	-1.00272	-1.00101	-0.999055	-0.999902	-0.995352	-0.999521	-0.997275	-0.991866	-0.997825	-1.00955	-1.00342	-0.999979	-0.999907	-0.994982	-0.998289	-0.992865	-0.995789	-0.998945	-1.00725	-0.998618	-1.0013	-1.00647	-1.00065	-0.998354	-0.997718	-1.00083	-0.996171	-1.00447	-1.00092
55	-0.940188	-1.00133	-1.0029	-0.996157	-1.00001	-1.00118	-1.00231	-1.01256	-1.00628	-1.00347	-1.00164	-0.993497	-1.00445	-0.997219	-1.00126	-0.996083	-1.00098	-1.00385	-1.00553	-0.999265	-1.00401	-1.00072	-0.997906	-1.0012	-0.994056	-1.00153	-0.997131	-0.993875	-0.999261	-1.00317	-1.00328	-0.998981	-0.998612	-0.998814	-0.997297	-0.991144	-0.996503	-0.998373	-1.00725	-0.998762	-1.00059	-1.00446	-1.00165	-0.997491	-0.997146	-1.0004	-0.997622	-1.00221	-1.00049
56	-0.933308	-1.00205	-1.0019	-0.996157	-1.00215	-1.00075	-1.00102	-1.01215	-1.00714	-1.00475	-1.00265	-0.996533	-1.00431	-0.998073	-0.998104	-0.996368	-1.00112	-1.0047	-1.00395	-0.999409	-1.00515	-0.998307	-0.995897	-1.00393	-0.995928	-0.999952	-0.997275	-0.995023	-0.998543	-1.00488	-1.00099	-0.997556	-0.997605	-0.997253	-0.999424	-0.991288	-0.998358	-0.997659	-1.00551	-0.998474	-1.00002	-1.00029	-1.00179	-0.998497	-0.995717	-0.999535	-0.996751	-1.00122	-0.998068
57	-0.928899	-1.00176	-1.00104	-0.995869	-0.999871	-1.00233	-1.00117	-1.01117	-1.007	-1.00447	-1.00422	-0.994076	-1.00503	-0.996365	-0.999252	-0.996225	-1.00055	-1.00285	-1.00639	-0.997973	-1.00229	-0.997881	-0.997763	-1.00249	-0.994488	-1.00225	-0.995976	-0.995453	-1.00055	-1.00573	-1.00428	-0.995419	-0.999619	-0.996685	-1.00084	-0.990141	-0.997787	-0.999659	-1.00464	-0.99905	-1.00116	-0.996557	-0.999784	-1.00037	-0.994574	-1.00212	-0.995591	-1.00122	-1.00063
58	-0.925371	-1.00262	-1.00333	-0.997453	-1.00001	-1.00262	-1.00131	-1.01117	-1.00541	-1.00247	-1.00265	-0.996388	-1.00445	-0.998073	-0.999682	-0.996653	-1.00368	-1.00229	-1.00682	-0.999122	-1.00143	-0.997739	-1.00049	-1.0035	-0.995208	-0.999952	-0.997275	-0.996887	-1.00084	-1.00374	-1.00414	-0.997841	-1.00163	-0.996401	-0.999849	-0.993008	-0.995361	-0.997802	-1.00362	-0.998618	-1.00116	-0.996414	-0.999928	-1.00137	-0.995574	-1.00342	-0.996606	-1.00334	-0.999208
59	-0.917256	-1.00262	-1.00275	-0.995725	-1.00272	-0.999742	-1.0026	-1.00894	-1.0057	-1.00104	-1.00379	-0.996533	-1.00474	-0.999922	-0.998965	-0.995512	-1.0014	-1.00115	-1.00639	-0.999984	-0.999856	-0.996602	-1.00049	-1.00249	-0.992472	-0.999521	-0.998862	-0.997031	-1.00299	-1.00218	-1.00514	-0.998696	-1.00149	-0.996543	-1.00183	-0.996449	-0.995076	-0.997373	-1.00406	-0.99588	-0.99816	-0.995552	-1.00007	-1.00166	-0.996146	-1.00184	-0.996897	-1.0032	-0.999493
60	-0.914081	-1.00262	-0.999463	-0.997453	-1.00258	-0.99888	-1.00016	-1.00797	-1.00455	-1.00118	-1.00135	-0.997834	-1.00748	-0.998357	-0.999539	-0.993944	-1.00311	-1.00314	-1.00581	-1.00314	-0.998139	-0.99646	-1.00293	-1.00019	-0.990888	-0.998945	-0.997852	-0.997461	-1.00141	-1.0019	-1.00485	-0.997699	-1.00149	-0.997395	-1.00013	-0.99817	-0.992364	-0.998802	-1.0013	-0.994584	-1.00116	-0.996701	-0.998923	-1.00353	-0.997003	-0.999679	-0.995446	-1.00306	-0.999921
61	-0.907908	-1.0009	-0.999033	-0.995149	-1.00372	-0.996291	-0.998443	-1.01034	-1.00455	-1.00018	-1.00293	-0.996677	-1.00763	-1.00334	-0.999395	-0.998221	-1.00468	-1.002	-1.00381	-1.00444	-0.997424	-0.996176	-1.00307	-1.00163	-0.99348	-1.00168	-0.998717	-1.00004	-1.00027	-1.00275	-1.00543	-0.997556	-1.00149	-0.998672	-1.00042	-1.00032	-0.993363	-0.999659	-1.00217	-0.996601	-1.00245	-0.996557	-0.998923	-1.00137	-0.997575	-0.998816	-0.994431	-1.00348	-0.99935
62	-0.90632	-1.0009	-1.00232	-0.997741	-1.00358	-0.998448	-1.00289	-1.01187	-1.00325	-1.00189	-1.00322	-0.999569	-1.00763	-1.00291	-1.00183	-1.00193	-1.00297	-1.00044	-1.00438	-1.00386	-0.997138	-0.99916	-1.00379	-1.0012	-0.993768	-1.0024	-0.996986	-1.00033	-1.00185	-1.00473	-1.00671	-1.00041	-1.0012	-1.00052	-1.00113	-1.00075	-0.994077	-0.997516	-1.00014	-0.996169	-1.00145	-0.994402	-0.999353	-0.998641	-0.998861	-0.999823	-0.994576	-1.00461	-1.00078
63	-0.901028	-1.00105	-1.00075	-0.999757	-1.00301	-0.994997	-1.00059	-1.00797	-1.00282	-1.00032	-1.00609	-1.00304	-1.00777	-1.00021	-1.00083	-1.00107	-1.00411	-1.00129	-1.00266	-1.00357	-0.99957	-0.999302	-1.00379	-0.999183	-0.994056	-1.00384	-0.99814	-1.00205	-1.00055	-1.00601	-1.00342	-0.998126	-0.999619	-0.998388	-1.0024	-1.00061	-0.996645	-0.998945	-1.00145	-0.994152	-0.998732	-0.99469	-0.997199	-1.00022	-1.00029	-1.00212	-0.996461	-1.00419	-1.00149
64	-0.89997	-1.00005	-0.999892	-0.998173	-1.00244	-0.994134	-0.999303	-1.00964	-1.00181	-0.99889	-1.00508	-1.00463	-1.00748	-1.00021	-0.997386	-1.00107	-1.00611	-0.998162	-1.00438	-1.00401	-0.998139	-0.999586	-1.00279	-0.99717	-0.994056	-1.00585	-1.00016	-1.00277	-0.999691	-1.00445	-1.00443	-0.997984	-1.00264	-0.998672	-1.00254	-1.00333	-0.997074	-0.996945	-1.00464	-0.995592	-0.997589	-0.992822	-0.999066	-1.00022	-1.003	-1.00356	-1.0011	-1.00292	-0.99935
65	-0.892032	-0.999188	-1.00132	-0.996013	-1.00115	-0.997154	-0.997153	-1.00755	-1.00023	-1.00218	-1.00451	-1.00275	-1.00806	-0.997788	-1.0004	-0.997366	-1.00611	-0.995602	-1.00596	-1.00271	-0.999713	-1.00015	-1.00422	-0.997027	-0.990888	-0.999233	-0.999583	-1.00234	-0.994235	-1.00388	-1.00414	-0.996986	-1.00422	-0.999523	-1.00382	-1.0039	-0.997074	-0.997088	-1.00377	-0.997898	-0.99416	-0.995264	-0.994471	-1.00281	-1.00158	-1.00284	-1.00038	-1.00405	-1.0042
66	-0.887093	-1.00062	-1.00089	-0.994573	-1.00172	-0.997729	-0.99701	-1.00992	-1.00311	-1.00404	-1.00422	-1.00246	-1.00821	-0.998642	-0.999969	-0.997793	-1.00682	-0.996029	-1.00696	-1.00329	-0.999141	-1.00001	-1.00264	-0.994583	-0.992904	-0.997651	-0.997563	-1.00722	-0.994522	-1.00332	-1.00214	-0.996274	-1.00465	-1.00123	-1.00524	-1.00462	-0.993791	-0.996659	-1.00217	-0.99905	-0.998589	-0.995264	-0.997917	-1.00238	-1.00429	-1.00256	-1.00197	-1.00673	-1.00291
67	-0.883212	-0.999617	-1.00275	-0.996877	-1.00016	-0.996003	-0.996007	-1.00839	-1.00527	-1.00304	-1.00437	-1.00289	-1.00979	-0.997219	-0.999969	-0.995227	-1.00696	-0.997877	-1.00252	-1.00429	-0.997424	-1.00072	-1.00465	-0.992857	-0.993336	-1.00211	-0.996409	-1.00937	-0.994091	-1.00091	-1.00185	-0.995134	-1.00206	-1.00052	-1.00524	-1.00405	-0.994648	-0.996373	-1.00087	-0.999915	-0.995874	-0.997994	-0.997774	-1.00065	-1.00215	-1.00443	-1.00473	-1.00786	-1.00263
68	-0.880213	-0.998043	-1.00132	-1.00077	-0.999871	-0.992984	-0.995291	-1.00866	-1.00527	-1.00218	-1.00107	-1.00246	-1.00619	-0.998784	-1.00112	-0.9948	-1.00611	-0.996455	-1.00309	-1.00429	-0.999284	-1.00214	-1.00236	-0.993864	-0.992472	-1.00153	-0.996554	-1.01295	-0.994809	-1.0002	-1.00157	-0.994564	-1.00221	-1.00179	-1.00354	-1.00304	-0.998072	-0.99623	-1.00029	-1.00064	-0.995731	-1.00087	-0.998348	-1.00166	-1.00343	-1.00256	-1.004	-1.00814	-1.0022
69	-0.878097	-1.00019	-1.00232	-1.00206	-0.999728	-0.994422	-0.995004	-1.0102	-1.007	-1.00189	-1.00021	-1.00535	-1.00546	-1.00234	-1.00298	-0.997366	-1.00597	-0.996455	-1.00194	-1.00559	-1.00157	-1.00158	-1.00035	-0.99372	-0.993192	-1.00024	-0.998285	-1.0108	-0.99323	-1.00119	-1.00171	-0.995989	-1.00293	-1.00123	-1.0007	-1.00735	-0.99793	-0.994659	-0.999705	-0.998042	-0.992302	-0.998999	-0.998923	-1.00123	-1.00243	-1.00327	-1.00647	-1.00518	-1.00448
70	-0.875098	-1.0009	-1.00161	-1.00321	-0.999158	-0.99701	-0.995577	-1.00797	-1.00455	-1.00332	-0.998485	-1.00636	-1.00113	-1.00149	-1.00471	-0.99651	-1.00568	-0.997735	-1.00309	-1.00659	-1.00229	-1.00001	-0.999198	-0.99602	-0.996072	-1.0011	-0.997131	-1.01052	-0.994235	-1.00161	-0.999564	-0.996986	-1.00365	-1.00293	-1.00013	-1.00663	-1.00107	-0.994088	-0.997817	-0.999771	-0.990731	-0.998712	-0.996481	-1.00037	-1.00129	-1.00212	-1.00806	-1.00263	-1.00405
71	-0.876686	-1.0009	-1.00003	-1.00293	-0.996023	-0.998017	-1.00002	-1.00672	-1.00224	-1.00347	-0.999346	-1.00578	-1.00084	-1.00035	-1.00198	-0.994657	-1.00269	-0.999157	-1.00567	-1.00731	-1.00401	-1.00015	-0.997476	-0.996308	-0.999383	-1.00153	-0.997131	-1.00851	-0.996245	-1.00346	-0.998134	-0.998554	-1.00365	-1.00052	-1.00098	-1.00577	-0.999357	-0.993802	-0.998543	-1.00121	-0.990445	-0.999861	-0.996194	-0.99936	-0.999432	-1.0027	-1.00676	-1.00278	-1.00591
72	-0.877038	-1.00176	-1.00161	-1.00336	-0.998588	-0.996003	-0.997727	-1.00407	-1.00095	-1.00247	-1.00265	-1.00275	-1.0007	-0.999495	-1.00241	-0.996653	-1.00226	-0.999726	-1.0071	-1.0053	-1.00415	-1.00328	-0.998193	-0.997745	-0.999239	-0.998945	-0.99915	-1.00707	-0.998686	-1.00431	-0.996704	-0.999694	-1.00293	-0.998956	-0.999282	-1.00462	-0.996931	-0.993088	-0.998253	-0.998906	-0.991159	-1.00015	-0.997199	-0.998066	-0.99786	-1.00457	-1.00502	-1.00249	-1.00776
73	-0.872628	-1.00062	-0.999749	-1.00321	-0.998588	-0.999455	-0.993714	-1.00337	-1.0021	-1.00318	-1.00178	-1.00289	-0.997524	-1.00092	-1.00241	-0.997223	-1.00297	-1.00044	-1.00481	-1.00602	-1.00515	-1.00428	-0.997476	-0.999327	-0.997655	-1.00096	-0.996986	-1.00277	-0.997825	-1.0036	-0.995704	-0.999266	-1.00077	-1.00108	-0.998856	-1.00448	-0.994933	-0.993659	-0.997236	-0.998906	-0.990302	-1.0023	-0.997917	-0.996772	-0.997575	-1.005	-1.0056	-1.00263	-1.00519
74	-0.873158	-0.997757	-0.999606	-1.00005	-0.999158	-1.00032	-0.993141	-1.00003	-0.998356	-1.00175	-1.00221	-1.00304	-0.99839	-0.999638	-1.00514	-0.999789	-1.00468	-0.998731	-1.00323	-1.00817	-1.00529	-1.0057	-0.995754	-1.00091	-0.998087	-1.00053	-0.996986	-1.00535	-0.995671	-1.00246	-0.996275	-0.999409	-1.00221	-1.00435	-0.99914	-1.00606	-0.997502	-0.993088	-0.998833	-1.00006	-0.990873	-1.00115	-0.997056	-0.997059	-0.998289	-1.00428	-1.00777	-1.00221	-1.00149
75	-0.875804	-1.00191	-0.998604	-1.00235	-0.999301	-1.00075	-0.992282	-1.00045	-0.998212	-1.00432	-1.0025	-1.00029	-0.999545	-1.00035	-1.00571	-1.00093	-1.00397	-1.00015	-1.00209	-1.00673	-1.00658	-1.00612	-0.996615	-0.997745	-0.996216	-1.00153	-0.995111	-1.0075	-0.992943	-1.00105	-0.997991	-0.997841	-1.00005	-1.00477	-0.998289	-1.00362	-0.997644	-0.992945	-0.997236	-1.00193	-0.991445	-0.997419	-0.995476	-0.997778	-1.00058	-1.00414	-1.00792	-1.00038	-0.998638
76	-0.879861	-1.0009	-0.998604	-1.00437	-1.00144	-1.00147	-0.992425	-0.997804	-0.995476	-1.00118	-1.00422	-1.00116	-0.997091	-1.00163	-1.00069	-0.999077	-1.00753	-0.995744	-0.999934	-1.00817	-1.00558	-1.00627	-0.99561	-0.995301	-0.995064	-1.00024	-0.995544	-1.00722	-0.992225	-1.00275	-0.997991	-0.998126	-1.0012	-1.00392	-1.00013	-1.00677	-0.997359	-0.995659	-1.00116	-1.0015	-0.994017	-0.993971	-0.997056	-0.998641	-0.996146	-1.00299	-1.00734	-1.00108	-0.999208
77	-0.885505	-1.00377	-1.00118	-1.00321	-1.00201	-1.00032	-0.994001	-0.998222	-0.996628	-0.998318	-1.00322	-0.998701	-0.996224	-1.00063	-1.00384	-0.998221	-1.00853	-0.997309	-0.997066	-1.00544	-1.00615	-1.00612	-0.995897	-0.993432	-0.998663	-0.999233	-0.99814	-1.00736	-0.992943	-1.00232	-0.995847	-0.997699	-1.00365	-1.00265	-1.00113	-1.00763	-0.998072	-0.999659	-1.00116	-1.0028	-0.99316	-0.993971	-0.99763	-1.00367	-0.999575	-1.00184	-1.00661	-0.998964	-1.00206
78	-0.892738	-1.00133	-1.00118	-1.00451	-1.00215	-0.997298	-0.995434	-0.996412	-0.998068	-0.999462	-1.00035	-0.998701	-0.995647	-0.998642	-1.00427	-0.997793	-1.00996	-0.998446	-0.994629	-1.00544	-1.00558	-1.00797	-0.995036	-0.99487	-1.00068	-0.998082	-0.997996	-1.00722	-0.992943	-1.00204	-0.998134	-0.999551	-1.00293	-1.00705	-0.999707	-1.00706	-0.998786	-0.996945	-1.0013	-1.0038	-0.994303	-0.994977	-0.996769	-1.00339	-1.00186	-1.00313	-1.0069	-1.00009	-0.999635
79	-0.899264	-1.00076	-0.999892	-1.00307	-1.00258	-0.996435	-0.995004	-0.995994	-0.998788	-0.998461	-1.00035	-1.00015	-0.996802	-0.99978	-1.00356	-1.00093	-1.00839	-0.996029	-0.993481	-1.00645	-1.00629	-1.00868	-0.995323	-0.995877	-1.00111	-0.997939	-0.999006	-1.00865	-0.997681	-1.00289	-0.99699	-1.00212	-1.00465	-1.00463	-0.995879	-1.00534	-1.00121	-0.991945	-0.998253	-1.00308	-0.994874	-0.993253	-0.994758	-1.00497	-1.00058	-1.00155	-1.00647	-1.00009	-0.99821
80	-0.904909	-0.999474	-0.999319	-1.00293	-1.00172	-0.993846	-0.993714	-0.995298	-1.00369	-0.998461	-1.00049	-0.995955	-0.998823	-1.00263	-1.00026	-0.998649	-1.00739	-0.99674	-0.991044	-1.00587	-1.00544	-1.00783	-0.996615	-0.993289	-1.00169	-1.00067	-0.99814	-1.00851	-1.0007	-1.00161	-0.999421	-0.999551	-1.0048	-1.00719	-0.996162	-1.00376	-1.00078	-0.991374	-0.998253	-1.00006	-0.992016	-0.994977	-0.992604	-1.00252	-1.00043	-1.00284	-1.00516	-0.999105	-1.00035
81	-0.916727	-0.996612	-0.998318	-1.00048	-0.998303	-0.997298	-0.995004	-0.994741	-1.0034	-0.996745	-1.00164	-0.998123	-0.997091	-1.0012	-1.0004	-0.998649	-1.00953	-0.996455	-0.992478	-1.00573	-1.00329	-1.00285	-0.997763	-0.994439	-1.00255	-1.00297	-0.997275	-1.00607	-0.999117	-1.00204	-0.999421	-1.00098	-1.00465	-1.00676	-0.998998	-1.00548	-0.999642	-0.991231	-0.997527	-1.00049	-0.996874	-0.998137	-0.993178	-0.999792	-0.994288	-1.0014	-1.00284	-1.00066	-1.00092
82	-0.925723	-0.996469	-0.999606	-1.00221	-0.998161	-0.995572	-0.992425	-0.995298	-1.00369	-0.997317	-0.996763	-0.998701	-0.99377	-0.999353	-1.00255	-1.00022	-1.00853	-0.999015	-0.989896	-1.00788	-1.00401	-1.003	-0.998624	-0.996595	-1.00126	-0.999521	-0.999727	-1.00564	-0.997537	-1.00317	-1.00185	-1.00098	-1.00465	-1.00406	-0.998998	-1.00448	-1.00121	-0.990517	-0.999269	-1.0002	-0.996303	-0.999861	-0.99246	-0.996772	-0.993574	-1.00414	-1.00313	-0.998541	-1.00006
83	-0.939306	-0.998043	-0.99889	-1.00293	-0.998303	-0.997585	-0.992138	-0.992374	-0.998644	-0.995743	-0.998915	-0.997689	-0.993915	-1.00049	-1.00183	-1.00107	-1.00625	-0.999868	-0.991617	-1.00602	-1.00443	-1.00257	-1.00063	-0.998033	-1.00341	-0.999089	-1.00478	-1.00334	-0.996963	-1.00289	-1.00028	-1.00055	-1.00796	-1.00151	-0.997155	-1.00362	-0.999357	-0.990088	-0.997817	-1.00006	-0.996303	-1.00216	-0.990306	-0.993752	-0.993288	-1.00155	-1.00284	-0.996423	-0.995787
84	-0.952359	-0.996469	-0.997889	-1.00293	-0.996308	-0.999023	-0.993141	-0.994462	-0.995764	-0.994599	-0.998054	-1.00072	-0.995936	-1.00049	-1.0014	-1.00179	-1.00853	-0.999726	-0.993912	-1.00472	-1.003	-1.00158	-0.999916	-0.995733	-1.00097	-0.999952	-1.00622	-1.00205	-0.993948	-1.0019	-1.00085	-0.997271	-1.00652	-1.00236	-0.995879	-1.00476	-1.00021	-0.991516	-0.994187	-0.997177	-0.997303	-0.998568	-0.989301	-0.994615	-0.997575	-1.00025	-1.00603	-0.99727	-0.994504
85	-0.96506	-0.996325	-0.997889	-1.0035	-0.999443	-0.998017	-0.993141	-0.993488	-0.996628	-0.996888	-0.998772	-0.998268	-0.996657	-1.00049	-1.00356	-1.00164	-1.00867	-1.0003	-0.992334	-1.00616	-0.998855	-1.00072	-0.997476	-1.00105	-1.00241	-1.00139	-1.00204	-1.00234	-0.99366	-1.00105	-1.00257	-0.996702	-1.00782	-1.00194	-0.995737	-1.0039	-1.00021	-0.993231	-0.992154	-0.992999	-0.997446	-0.997994	-0.989875	-0.995909	-0.997575	-0.999535	-1.00429	-0.996141	-0.994789
86	-0.983405	-0.996469	-0.999749	-1.00537	-1.0013	-0.998161	-0.992568	-0.993627	-0.994468	-0.999033	-0.997767	-0.996244	-0.997957	-1.00078	-1.00471	-1.00121	-1.00924	-1.00157	-0.992478	-1.0007	-0.996852	-0.999586	-0.998193	-1.00091	-1.0073	-1.00225	-1.0003	-1.00478	-0.994378	-1.00048	-1.00157	-0.994137	-1.00696	-0.999807	-0.999991	-1.00104	-1.00135	-0.993802	-0.990267	-0.994007	-0.998875	-0.998856	-0.991455	-0.996916	-0.998289	-1.00112	-1.00197	-0.997835	-0.997782
87	-0.998222	-0.996898	-0.99703	-1.00537	-1.00201	-1.00061	-0.991565	-0.996551	-0.995188	-0.999891	-1.00135	-0.998557	-0.999112	-1.0022	-1.00427	-1.00378	-1.01138	-1.00214	-0.992478	-0.998978	-0.998712	-1.00072	-0.997045	-0.999183	-1.00831	-1.00384	-0.998573	-1.00306	-0.996532	-0.998211	-1.004	-0.993994	-1.00552	-1.00279	-0.998715	-1.00089	-0.997216	-0.994231	-0.991719	-0.99588	-1.00088	-1.00115	-0.99246	-0.995334	-0.998289	-1.0027	-1.00415	-0.995718	-0.99707
88	-1.0148	-0.998186	-0.994598	-1.00192	-1.00301	-1.00247	-0.992568	-0.998361	-0.993748	-1.00204	-0.999919	-0.999279	-0.997091	-1.00177	-1.00284	-1.00735	-1.00967	-0.998304	-0.991044	-0.999696	-0.99957	-0.999444	-0.996471	-0.999183	-1.00845	-1.00614	-0.997131	-1.00234	-0.998399	-1.00034	-1.00714	-0.995562	-1.00739	-1.00449	-0.995595	-0.999747	-0.999071	-0.995659	-0.994187	-0.995736	-0.999446	-0.999718	-0.992317	-0.994758	-0.999289	-1.00198	-1.00705	-0.995718	-0.99935
89	-1.0328	-0.998043	-0.995742	-1.00105	-1.00115	-1.00463	-0.993428	-1.00087	-0.992595	-0.998461	-0.998198	-1.00072	-0.995214	-1.00106	-0.998104	-1.00863	-1.00782	-0.999015	-0.990757	-0.998116	-0.996566	-1.00072	-0.998911	-0.999471	-1.0086	-1.00499	-0.996842	-1.0042	-0.998973	-1.00246	-1.00628	-0.999551	-1.00839	-1.00563	-0.996871	-0.99774	-1.00135	-0.997659	-0.995639	-0.994296	-1.00202	-1.00273	-0.990163	-0.99634	-1.00115	-1.00558	-1.00922	-0.997694	-0.998495
90	-1.05079	-0.996755	-0.998461	-1.00077	-1.00201	-1.00305	-0.994431	-1.00337	-0.992307	-0.999319	-0.997481	-1.00029	-0.99608	-0.999353	-0.999252	-1.00806	-1.00597	-0.999726	-0.99004	-0.999553	-0.995994	-0.999302	-0.998481	-0.999327	-1.00658	-1.00642	-0.99915	-1.0022	-1.00012	-1.00005	-1.00543	-0.997984	-1.00523	-1.00336	-0.998289	-0.997596	-1.0015	-0.997945	-0.996946	-0.993575	-1.00145	-1.00302	-0.988727	-0.99821	-0.998718	-1.00514	-1.00806	-0.997129	-1.0022
91	-1.06702	-0.996469	-0.999319	-1.00005	-1.00486	-1.00176	-0.995004	-1.00393	-0.990579	-0.997889	-0.998628	-0.999135	-0.999256	-1.0022	-0.999252	-1.00977	-1.00668	-1.00101	-0.988606	-1.00013	-1.00014	-0.999586	-0.999055	-1.0012	-1.0037	-1.00729	-1.00103	-1.00148	-1.00027	-0.997077	-1.00557	-1.00026	-1.0094	-0.998672	-1.00084	-0.998887	-1.00121	-0.997373	-0.997381	-0.993719	-1.0023	-1.00044	-0.992173	-0.999217	-0.999146	-1.00514	-1.00603	-0.996141	-0.998923
92	-1.08607	-0.994894	-0.998175	-0.999901	-1.00415	-1.00276	-0.999303	-1.00296	-0.991443	-0.999319	-1.00207	-0.999858	-0.996657	-1.00049	-1.00241	-1.00849	-1.00711	-1.00143	-0.991761	-1.00056	-0.99628	-1.00229	-1.00121	-1.00191	-1.00356	-1.00858	-0.999006	-1.0009	-0.997681	-0.996793	-1.00242	-1.00041	-1.00595	-0.996827	-1.00027	-0.997453	-1.00335	-0.99923	-0.99622	-0.995304	-1.00245	-0.997419	-0.98887	-0.99519	-0.999575	-1.00299	-1.00603	-0.998541	-0.99707
93	-1.09771	-0.996039	-0.998032	-1.00077	-1.00486	-1.00521	-0.998586	-1.00421	-0.992307	-1.0039	-1.00207	-1	-0.99839	-0.999495	-0.999539	-1.00934	-1.00511	-1.00385	-0.995489	-1.00041	-0.997281	-1.00087	-0.999485	-1.00105	-1.00284	-1.01103	-1.00247	-0.997461	-1.00156	-0.997927	-1.00314	-1.00098	-1.00566	-0.995975	-0.997155	-0.997309	-1.00107	-0.999802	-0.996655	-0.995304	-1.00159	-0.999574	-0.990593	-0.995334	-0.999861	-1.00256	-1.00632	-0.99727	-0.999778
94	-1.11253	-0.997184	-0.996172	-1.00293	-1.00315	-1.00276	-0.999733	-1.00504	-0.991011	-1.00375	-1.00351	-1.00405	-0.998823	-1.00163	-0.998678	-1.01205	-1.00739	-0.999868	-0.995919	-1.00113	-0.995707	-1.00257	-0.998481	-1.0012	-1.00543	-1.00872	-0.998862	-0.997031	-1.00386	-0.99495	-1.00271	-0.999694	-1.00322	-0.998814	-1.00056	-0.995876	-1.00121	-0.997516	-0.992445	-0.994152	-1.00002	-0.998856	-0.993035	-0.993176	-0.999289	-1.00414	-1.00792	-0.995859	-0.999778
95	-1.12717	-0.999474	-0.997173	-1.0012	-1.004	-1.00219	-0.998443	-1.00379	-0.988275	-1.00475	-1.00064	-1.00709	-0.995214	-1.00078	-0.996812	-1.01176	-1.0091	-0.999584	-0.989896	-0.99826	-0.995135	-1.00271	-0.998337	-1.00062	-1.00457	-1.00499	-1.0003	-0.999326	-1.00472	-0.994524	-1.00185	-0.997556	-1.00135	-0.999807	-1.00098	-0.997309	-1.00392	-1.00123	-0.992009	-0.998618	-1.00102	-0.998425	-0.993322	-0.993895	-0.998146	-1.00514	-1.00879	-0.997553	-1.00049
96	-1.1374	-0.998329	-0.996601	-0.997453	-1.00244	-1.00147	-0.999016	-1.00407	-0.988563	-1.00289	-0.999919	-1.00578	-0.995936	-1.0012	-0.994516	-1.00934	-1.00996	-0.995033	-0.99047	-0.998834	-0.995278	-1.00456	-0.997619	-0.999183	-1.00399	-1.00326	-0.999583	-0.999039	-1.00342	-0.995517	-1.00428	-0.999979	-0.998468	-0.999381	-1.00113	-0.998026	-1.00378	-1.00194	-0.990993	-0.997754	-1.00073	-0.998137	-0.996338	-0.995765	-0.996289	-1.00615	-1.0085	-0.998682	-1.00135
97	-1.14304	-0.998758	-0.996601	-0.996013	-1.00315	-1.00262	-1.00016	-1.00658	-0.992163	-0.999176	-0.999059	-1.00694	-0.995358	-1.00006	-0.994372	-1.01176	-1.00867	-0.995318	-0.99133	-0.997973	-0.994134	-1.00243	-0.99561	-0.998464	-1.005	-1.00326	-1.00045	-0.998179	-1.00027	-0.995233	-1.00414	-1.0024	-0.999332	-1.00137	-1.00339	-0.99817	-1.00492	-1.00252	-0.994042	-0.995736	-0.998446	-0.996845	-0.998061	-0.995621	-0.99786	-1.0073	-1.00734	-0.997835	-0.99935
98	-1.14816	-0.998758	-0.998604	-0.995869	-0.999301	-1.00233	-1.00016	-1.00421	-0.991155	-0.997889	-0.997337	-1.00506	-0.997668	-1.00021	-0.992937	-1.01262	-1.00568	-0.994322	-0.991187	-0.996536	-0.994706	-1.00371	-0.994605	-0.99717	-1.00399	-1.00225	-0.999583	-1.00019	-0.998973	-0.994666	-1.00414	-1.00411	-0.999763	-1.00265	-1.0041	-1.00046	-1.00478	-1.00123	-0.994042	-0.996457	-0.999875	-0.994115	-0.994902	-0.99634	-0.99786	-1.00788	-1.00806	-0.999529	-0.997212
99	-1.15151	-1.00348	-0.999463	-0.995725	-0.995595	-1.00276	-1.00117	-1.00031	-0.989859	-1.00003	-0.997337	-1.00246	-0.999545	-1.00049	-0.992937	-1.01205	-1.00197	-0.996029	-0.994915	-1.00027	-0.994563	-1.00513	-0.994175	-0.999614	-1.00269	-1.00211	-1.0003	-0.998609	-0.998543	-0.992398	-1.00328	-1.00269	-0.997174	-1.00463	-1.00354	-0.9986	-1.00421	-1.00223	-0.993461	-0.995736	-1.00245	-0.99354	-0.993753	-0.992457	-0.996717	-1.00946	-1.00879	-1.00038	-0.995359
100	-1.15116	-1.00162	-0.99889	-0.998605	-0.997733	-1.00549	-1.00475	-1.00045	-0.991731	-1.00104	-0.999202	-1.00217	-0.999545	-0.998926	-0.991933	-1.01005	-1.00297	-0.997735	-0.993768	-1.00056	-0.991559	-1.00271	-0.996471	-1.00148	-1.00169	-1.00081	-0.99915	-0.995453	-0.999548	-0.992823	-1.00071	-1.00098	-0.998612	-1.00378	-1.00198	-0.998313	-1.00364	-1.0018	-0.994187	-0.997754	-1.00316	-0.993971	-0.995189	-0.995765	-0.998289	-1.00745	-1.00618	-1.00249	-0.995359
101	-1.14816	-1.00219	-1.00247	-0.996733	-0.99531	-1.00722	-1.0016	-0.997386	-0.991155	-1.00232	-0.998054	-1.00116	-0.997957	-0.998073	-0.991502	-1.0082	-1.0054	-0.998304	-0.996206	-0.999265	-0.990986	-0.999871	-1.00063	-1.00163	-1.00169	-1.00168	-0.997275	-0.99574	-0.999548	-0.99183	-0.99985	-0.998696	-0.996598	-1.00194	-0.999282	-0.99817	-1.00235	-1.00609	-0.997527	-0.994584	-1.00202	-0.99196	-0.995476	-0.994471	-0.996289	-1.00615	-1.00777	-1.00165	-0.997497
102	-1.14622	-1.00377	-1.00261	-0.997885	-0.994455	-1.00434	-1.00403	-0.996551	-0.992883	-1.00375	-0.999632	-1.00203	-0.997668	-0.998215	-0.992937	-1.00663	-1.00625	-0.998162	-0.994629	-0.999984	-0.994277	-1.00044	-1.0002	-1.0022	-0.999095	-1.00312	-0.99814	-0.996601	-0.997825	-0.992539	-1.00314	-0.999836	-1.00091	-1.0025	-1.00198	-0.99903	-1.00292	-1.00709	-0.996655	-0.991126	-1.00516	-0.992247	-0.996338	-0.993895	-0.999146	-1.00399	-1.01053	-1.00193	-0.997212
103	-1.14322	-1.00305	-1.00261	-0.999757	-0.994027	-1.00276	-1.00532	-0.995576	-0.996772	-1.00332	-0.996333	-1.00231	-0.996657	-0.997788	-0.994229	-1.00335	-1.0044	-0.9993	-0.996493	-0.994382	-0.994849	-1.00015	-0.997763	-1.00177	-0.999239	-1.00427	-1.00002	-0.998466	-0.997537	-0.991972	-1.00357	-0.999979	-0.998468	-1.00619	-1.00651	-1.00003	-1.00135	-1.00666	-0.993606	-0.988388	-1.00473	-0.995408	-0.996194	-0.994615	-0.99686	-1.00514	-1.00951	-1.00179	-0.997212
104	-1.13422	-1.00248	-1.00046	-0.996445	-0.993885	-1.00377	-1.0046	-0.995715	-0.997924	-1.0039	-0.997767	-0.998557	-0.994636	-0.99793	-0.98935	-1.00392	-1.00682	-0.998589	-0.99807	-0.992802	-0.993132	-1.00087	-1.00092	-1.00278	-1.00025	-1.00168	-0.999294	-0.99947	-0.996245	-0.993107	-1.00185	-1.00112	-0.999044	-1.00477	-1.00949	-0.99989	-1.00107	-1.0058	-0.994187	-0.991558	-1.00488	-0.994977	-0.998923	-0.997059	-0.998289	-1.00342	-1.00951	-1.00179	-0.997925
105	-1.13034	-1.00234	-1.00647	-0.996589	-0.993029	-1.00305	-1.00432	-0.994184	-1.00037	-1.00618	-0.997337	-0.996099	-0.997379	-0.999211	-0.989206	-1.00421	-1.00611	-0.995744	-0.998644	-0.994813	-0.993562	-1.00129	-1.0002	-1.00393	-1.00154	-1.00182	-1.0003	-1.00033	-0.995096	-0.993957	-1.00014	-1.00026	-0.996167	-1.00364	-1.00751	-1.00247	-1.00093	-1.00566	-0.99622	-0.991702	-1.00273	-0.997563	-1.00179	-0.998354	-0.999146	-1.00371	-1.00879	-0.999388	-0.99764
106	-1.12611	-1.00434	-1.00676	-0.996301	-0.993029	-1.00521	-1.0036	-0.996551	-1.00037	-1.00475	-0.997911	-0.9974	-0.997379	-0.998215	-0.987054	-1.00521	-1.00226	-0.996029	-1.00022	-0.995387	-0.991559	-0.999586	-0.999055	-1.00105	-1.00097	-1.0011	-0.999727	-0.998179	-0.994953	-0.992398	-1.00142	-0.998839	-0.997749	-1.00094	-1.00666	-0.99946	-1.00036	-1.0038	-0.998543	-0.994584	-1.0023	-0.99785	-0.99763	-0.999648	-0.999861	-1.00399	-1.00864	-1.00009	-0.995644
107	-1.12117	-1.00563	-1.00662	-0.998317	-0.993599	-1.00506	-1.0036	-0.995298	-1.0008	-1.00432	-0.997767	-0.9974	-0.993626	-0.997077	-0.990498	-1.00221	-1.00055	-0.997024	-0.999504	-0.995818	-0.99256	-1.00087	-1.00006	-1.0045	-1.00269	-0.997651	-1.0003	-1.00105	-0.995527	-0.995092	-0.997848	-0.998696	-0.996023	-0.998246	-1.00453	-0.99817	-0.997216	-1.00152	-1.00014	-0.993863	-1.00245	-0.998856	-0.997199	-0.999073	-1.00158	-1.00342	-1.00792	-0.996141	-0.996785
108	-1.11376	-1.00448	-1.00304	-1.00048	-0.992174	-1.00478	-1.00246	-0.998361	-0.998212	-1.0039	-0.998054	-0.995955	-0.99276	-0.996507	-0.989063	-1.0035	-0.998695	-1.00129	-1.00108	-0.996249	-0.994277	-1.00186	-1.00149	-1.00666	-0.999671	-0.998082	-0.995111	-1.00162	-0.997537	-0.997644	-0.999421	-0.996417	-0.9989	-0.997962	-1.00439	-1.00046	-0.999785	-1.00266	-0.999995	-0.996025	-1.00116	-1.00058	-0.995189	-0.997347	-1.00129	-1.00184	-1.00705	-1.00009	-0.99935
109	-1.10865	-1.00319	-1.00218	-0.999757	-0.992887	-1.00607	-1.00274	-0.995158	-0.999508	-1.00547	-0.999059	-0.996967	-0.993193	-0.996365	-0.988345	-1.0015	-0.994275	-1.00371	-1.00022	-0.995962	-0.992131	-1.002	-0.999772	-1.00493	-1.00097	-0.99722	-0.993236	-1.00133	-0.999261	-0.994666	-0.997991	-0.995134	-0.997749	-0.999523	-1.0058	-0.99946	-0.999785	-1.00237	-0.998398	-0.991126	-1.00045	-0.995695	-0.994902	-1.00267	-1.004	-1.0027	-1.00502	-0.999811	-0.999065
110	-1.10318	-1.00133	-1.00089	-1.00077	-0.993029	-1.00521	-1.00632	-0.991538	-1.00008	-1.00747	-0.999632	-0.99422	-0.993048	-0.995796	-0.989063	-0.999504	-0.995558	-1.00357	-0.998787	-0.995675	-0.991416	-1.00143	-0.999342	-1.00278	-1.00197	-0.997076	-0.994822	-1.00105	-1.00213	-0.994524	-0.996847	-0.996702	-0.998037	-0.999807	-1.0058	-0.996162	-1.00036	-1.00266	-1.00174	-0.99055	-1.00173	-0.995121	-0.993178	-1.0008	-1.00386	-0.999247	-1.00415	-0.998823	-0.995359
111	-1.09736	-0.999474	-0.99889	-1.00033	-0.994027	-1.00434	-1.00675	-0.988057	-1.00181	-1.00876	-0.999346	-0.994076	-0.990739	-0.9948	-0.987484	-0.997223	-0.99399	-1.003	-1.00137	-0.996824	-0.993418	-1.00044	-0.998481	-1.00048	-0.998087	-0.994919	-0.995832	-1.00148	-1.00228	-0.996793	-0.994989	-0.997699	-0.995735	-0.997253	-1.00651	-0.994299	-1.0005	-1.00294	-1.00174	-0.988965	-0.998875	-0.992822	-0.993896	-1.00037	-1.003	-0.999679	-1.00444	-0.995012	-0.994789
112	-1.08871	-1.00119	-0.998032	-0.999469	-0.99588	-1.00478	-1.00933	-0.990703	-1.00354	-1.00504	-0.998628	-0.995666	-0.990594	-0.996223	-0.988202	-0.997223	-0.994418	-1.00214	-1.00295	-0.997542	-0.993132	-1.00015	-0.999342	-1.00005	-0.996504	-0.996644	-0.997708	-1.0009	-1.00027	-0.99651	-0.995561	-0.998981	-0.998612	-0.999949	-1.00637	-0.993868	-1.00264	-1.00294	-0.99985	-0.989829	-0.999018	-0.993253	-0.996625	-0.997203	-1.00515	-0.999391	-1.00531	-0.995576	-0.993649
113	-1.08448	-1.00033	-0.999176	-1.00062	-0.996593	-1.00449	-1.00833	-0.988196	-1.00224	-1.00318	-0.998341	-0.994798	-0.99045	-0.995512	-0.989206	-0.994087	-0.99399	-1.00058	-1.00796	-0.999696	-0.991845	-1.00413	-0.998768	-1.00134	-0.996648	-0.996069	-0.996842	-1.00162	-1.00386	-0.996226	-0.994846	-0.998411	-0.9989	-0.998246	-1.00595	-0.995446	-1.00321	-1.0038	-0.996801	-0.991126	-0.999303	-0.992966	-0.999066	-0.99821	-1.00372	-0.99824	-1.00154	-0.994306	-0.991368
114	-1.0813	-0.999188	-0.999033	-0.998605	-0.999871	-1.00478	-1.00776	-0.987918	-0.998644	-1.00175	-1.00221	-0.991474	-0.989873	-0.995938	-0.988489	-0.995227	-0.998125	-0.999584	-1.01055	-1.00099	-0.993562	-1.0047	-0.996902	-1.00062	-0.994488	-0.994775	-0.995255	-0.999757	-1.00759	-0.992398	-0.995847	-0.997129	-1.00019	-0.994414	-1.00453	-0.996593	-1.00335	-1.00237	-0.997091	-0.992855	-1.00102	-0.998568	-0.997199	-0.996484	-1.00529	-0.997233	-1.00067	-0.995576	-0.992936
115	-1.07989	-1.00176	-0.997745	-0.997021	-1.00115	-1.00593	-1.00847	-0.98931	-1.00066	-1.00089	-1.00494	-0.99422	-0.99045	-0.997361	-0.988345	-1.00007	-0.995986	-1.0003	-1.0094	-1.00056	-0.995421	-1.00428	-0.996328	-0.999471	-0.993336	-0.996357	-0.994967	-0.9999	-1.00357	-0.991263	-0.996704	-0.996417	-1.00077	-0.99186	-1.0041	-0.998456	-1.00378	-1.00109	-0.99651	-0.994007	-0.998303	-0.997419	-0.995189	-0.99936	-1.00715	-0.992774	-0.999942	-0.996988	-0.991083
116	-1.07319	-1.00162	-0.996315	-1.00033	-1.00187	-1.00909	-1.0079	-0.99112	-1.00023	-1.00075	-1.00638	-0.994076	-0.987996	-1.00092	-0.98935	-0.999647	-0.998552	-1.00072	-1.00667	-0.998978	-0.995994	-1.00328	-0.997476	-1.00005	-0.992616	-0.996213	-0.993524	-1.00004	-1.0017	-0.99495	-0.99456	-0.996702	-0.999332	-0.987602	-1.00354	-1.00018	-1.00292	-0.997945	-0.994332	-0.992711	-1.00002	-0.995983	-0.996338	-0.99821	-1.00558	-0.992487	-1.00038	-0.996847	-0.990655
117	-1.06613	-1.00305	-0.995885	-1.00062	-1.00115	-1.00377	-1.00761	-0.992374	-0.998932	-1.00104	-1.00365	-0.995666	-0.987707	-1.00177	-0.991072	-0.996225	-0.997127	-1.00257	-1.00624	-0.998691	-0.995707	-1.00513	-0.999772	-0.99602	-0.993768	-0.998945	-0.992947	-0.998466	-1.00314	-0.996226	-0.995132	-0.995704	-0.997318	-0.991434	-1.00339	-1.00018	-0.999499	-1.00052	-0.99622	-0.992711	-0.997589	-0.997419	-0.995045	-0.997778	-1.00543	-0.994644	-1.0011	-0.996988	-0.989943
118	-1.06455	-1.00348	-0.999176	-1.00019	-1.00286	-1.00233	-1.00704	-0.992234	-1.00037	-0.999033	-1.00695	-1.00072	-0.990306	-1.00049	-0.992507	-0.996368	-0.996699	-1.0003	-1.00409	-0.997255	-0.998998	-1.00598	-0.995897	-0.996595	-0.993912	-0.997939	-0.994822	-0.998322	-1.00299	-0.997218	-0.992701	-0.996274	-1.00048	-0.991292	-1.0041	-0.99903	-0.999357	-1.00123	-0.995929	-0.993719	-0.998589	-0.99943	-0.99562	-0.996196	-1.00558	-0.995795	-0.999072	-0.996564	-0.991368
119	-1.0649	-1.00448	-0.998175	-0.999613	-1.00244	-1.00305	-1.00661	-0.992791	-1.00369	-0.999319	-1.00767	-0.997545	-0.992327	-1.0022	-0.99265	-0.994657	-0.998125	-0.999442	-1.00596	-0.996967	-1.00071	-1.00428	-0.996471	-0.998177	-0.993336	-0.998082	-0.995688	-1.00105	-1.00271	-0.997218	-0.988984	-0.997841	-0.997893	-0.995692	-1.00595	-0.996593	-0.999499	-0.998802	-0.996365	-0.994152	-0.999018	-1.00259	-0.996769	-0.993464	-1.00486	-0.994357	-1.00125	-0.997129	-0.993506
120	-1.0589	-1.00277	-0.998175	-1.00249	-1.00329	-1.00147	-1.00561	-0.995298	-1.00325	-0.997603	-1.00781	-0.996388	-0.994203	-1.00163	-0.994372	-0.996368	-0.999123	-1.0003	-1.00209	-0.995962	-0.999141	-1.00214	-0.993027	-0.99602	-0.995064	-0.999521	-0.994967	-1.00291	-1.00529	-0.997644	-0.988984	-0.995847	-0.997174	-0.995975	-1.00609	-0.996162	-0.997502	-0.999087	-0.995058	-0.995304	-1.00002	-1.00216	-0.999353	-0.990875	-1.00443	-0.995651	-0.999942	-0.993741	-0.9965
121	-1.0552	-1.00377	-0.999319	-1.00192	-1.004	-0.999886	-1.00417	-0.992513	-1.00152	-0.999891	-1.00867	-0.995666	-0.997668	-1.00376	-0.992937	-1.0005	-0.999978	-1.00015	-1.0028	-0.995962	-0.99442	-1.00328	-0.993027	-0.997314	-0.992328	-0.998802	-0.996265	-1.00004	-1.00529	-0.995801	-0.992844	-0.993852	-0.998037	-0.996543	-1.00481	-0.998313	-1.00064	-0.998945	-0.99651	-0.997898	-1.00002	-1.00331	-0.998348	-0.991594	-1.00486	-0.995939	-1.0027	-0.992471	-0.994647
122	-1.04761	-1.00334	-1.00204	-1.00177	-1.006	-1.0042	-1.00546	-0.994044	-0.9985	-0.998604	-1.00924	-0.996388	-0.997091	-1.00447	-0.995664	-0.998649	-1.00041	-0.999726	-1.0028	-0.997111	-0.994563	-1.00499	-0.993457	-0.997458	-0.993768	-0.999808	-0.994967	-1.00291	-1.00716	-0.996084	-0.993273	-0.991999	-0.997605	-0.996543	-1.0058	-0.997166	-1.0025	-0.997945	-0.995639	-0.996025	-0.998732	-1.00503	-1.00007	-0.994039	-1.00415	-0.99522	-0.998057	-0.990071	-0.994647
123	-1.04179	-1.00434	-1.00247	-1.00163	-1.00671	-1.00089	-1.00575	-0.992791	-1.00066	-0.998604	-1.00681	-0.997689	-0.995214	-1.00291	-0.998534	-0.999362	-1.00012	-0.998731	-1.00323	-0.997973	-0.998569	-1.00413	-0.992453	-0.995014	-0.991032	-0.999233	-0.993813	-1.0022	-1.0096	-0.99651	-0.99456	-0.991857	-1.00005	-0.996259	-1.00396	-0.996879	-1.00321	-1.00123	-0.994332	-0.999194	-1.00073	-1.00216	-1.00467	-0.995477	-1.00515	-0.995795	-0.995301	-0.991059	-0.992508
124	-1.03915	-1.00377	-1.00175	-1.00422	-1.00301	-1.0019	-1.0079	-0.993209	-0.997348	-0.995457	-1.00724	-0.995232	-0.994348	-1.0012	-0.999395	-0.997793	-1.00112	-0.996029	-1.00252	-0.997685	-1.00029	-1.00257	-0.990156	-0.99372	-0.991464	-1.00096	-0.996986	-1.00277	-1.01075	-0.995659	-0.995561	-0.990432	-1.0012	-0.996969	-1.00637	-0.993152	-1.00421	-1.00009	-0.992009	-0.999771	-1.00045	-1.00345	-1.00567	-0.995765	-1.00972	-0.995651	-0.994431	-0.994729	-0.992366
125	-1.03756	-1.00262	-1.00275	-1.00552	-1.00614	-0.999742	-1.00876	-0.995994	-0.998644	-0.998461	-1.00681	-0.994509	-0.998679	-1.00006	-0.998678	-0.998079	-1.00069	-0.995176	-1.00122	-0.997111	-1.00043	-1.00015	-0.988865	-0.990988	-0.991608	-0.996932	-0.997563	-1.00234	-1.00759	-0.998778	-0.997133	-0.992427	-1.00278	-0.996543	-1.00495	-0.993582	-1.00235	-0.999659	-0.991573	-1.00136	-0.997446	-1.0023	-1.00251	-0.997059	-1.00815	-0.998096	-0.994286	-0.993741	-0.992366
126	-1.03509	-1.00305	-1.00318	-1.00609	-1.00857	-0.997442	-1.00532	-0.997247	-0.998212	-0.999033	-1.00551	-0.994509	-0.999112	-0.999922	-0.99796	-0.999647	-1.00197	-0.998162	-0.998357	-0.996536	-1.00129	-1.00399	-0.9903	-0.991276	-0.990744	-0.999664	-1.00002	-1.0032	-1.00816	-1.00005	-0.997133	-0.991572	-1.00566	-0.996969	-1.00368	-0.996019	-1.00321	-0.99823	-0.994042	-1.00424	-0.998446	-1.0046	-1.00366	-0.995765	-1.00986	-0.996802	-0.996751	-0.992047	-0.991226
127	-1.03332	-1.00062	-1.00333	-1.00451	-1.008	-0.996866	-1.00604	-0.997247	-0.998932	-1.00146	-1.00638	-0.992919	-0.996946	-0.998926	-1.0004	-1.00064	-1.00169	-0.999442	-0.999504	-0.995531	-1.00071	-1.00513	-0.991735	-0.987394	-0.99132	-1.00096	-1.00146	-1.00033	-1.01075	-0.997786	-0.997991	-0.994707	-1.00192	-0.994414	-1.0007	-0.99903	-1.00606	-0.995659	-0.994913	-1.00553	-0.998875	-1.0013	-1.00639	-0.994615	-1.00829	-0.996658	-0.996751	-0.995294	-0.992651
128	-1.02592	-1.00105	-1.00347	-1.00638	-1.006	-0.998304	-1.00503	-1.00031	-0.998068	-0.999748	-1.00465	-0.99422	-0.997524	-1.00035	-1.00183	-0.999504	-1.00483	-0.996455	-1.00051	-0.993951	-1.00114	-1.00555	-0.989582	-0.98725	-0.99276	-0.999664	-0.999294	-0.998609	-1.01003	-0.995233	-0.996132	-0.994564	-1.00163	-0.996543	-0.998431	-0.996736	-1.00535	-0.994516	-0.996655	-1.0064	-0.99916	-1.00029	-1.00467	-0.992601	-1.01072	-0.99522	-0.998492	-0.995859	-0.994647
129	-1.02133	-1.00219	-1.00318	-1.00667	-1.008	-0.995572	-1.00532	-0.998918	-0.99778	-1.00089	-1.00365	-0.996967	-0.998534	-0.999638	-1.00255	-1.0015	-1.0044	-0.998162	-0.9985	-0.994525	-1.00257	-1.00229	-0.991448	-0.989407	-0.993768	-0.997651	-1.00319	-0.999757	-1.01118	-0.996084	-0.998706	-0.996274	-1.00307	-0.995975	-1.00056	-0.995732	-1.00606	-0.995802	-0.996655	-1.00798	-1.00016	-0.999861	-1.00452	-0.996628	-1.009	-0.995795	-1.00009	-0.996282	-0.993079
130	-1.01815	-1.00248	-0.999606	-1.00681	-1.00743	-0.996723	-1.00532	-0.996133	-0.998212	-1.00161	-1.00422	-0.998701	-0.998967	-0.999638	-1.00227	-1.00093	-1.0044	-0.998731	-0.999791	-0.998404	-1.00172	-1.00143	-0.987716	-0.99257	-0.990456	-0.999377	-1.00362	-0.99947	-1.00845	-0.996793	-1.00257	-0.995989	-1.00235	-0.996401	-1.00297	-0.996162	-1.00435	-0.996945	-0.99622	-1.0064	-0.999446	-1.00001	-1.00582	-0.997203	-1.00972	-0.994932	-1.00009	-0.996282	-0.992936
131	-1.01586	-1.00548	-1.00218	-1.00581	-1.00785	-0.996003	-1.00661	-0.999753	-0.996628	-1.00089	-1.00752	-0.99899	-0.998679	-1.00035	-1.00514	-1.00036	-1.00568	-0.996171	-1.00122	-0.996536	-1.00372	-1.00484	-0.987573	-0.993145	-0.993192	-0.99837	-1.00449	-0.999183	-1.00845	-0.996935	-1.00357	-0.995704	-0.997893	-0.998814	-1.00198	-0.996162	-1.00521	-0.999802	-0.996075	-1.00294	-0.998446	-0.997275	-1.00424	-0.997635	-1.01129	-0.995076	-0.998347	-0.992047	-0.993221
132	-1.01339	-1.0072	-1.00003	-1.00566	-1.00785	-0.995284	-1.00862	-1.00129	-0.998788	-0.997889	-1.00638	-0.998701	-0.997957	-0.999495	-1.00714	-1.00207	-1.0054	-0.993753	-1.00122	-0.998404	-1.00229	-1.00172	-0.990156	-0.991276	-0.990312	-0.993768	-1.00218	-0.998466	-1.01348	-0.998495	-1.00285	-0.996417	-0.998181	-0.997678	-1.00424	-0.996879	-1.00364	-0.997945	-0.99651	-1.00208	-1.0023	-0.998281	-1.00395	-0.997347	-1.01258	-0.995364	-0.997767	-0.994306	-0.993506
133	-1.00704	-1.00649	-0.999176	-1.00465	-1.00842	-0.992984	-1.00718	-1.0017	-0.9985	-0.99746	-1.00795	-0.998701	-0.99507	-0.997646	-1.00671	-1.00164	-1.0081	-0.9929	-1.00008	-0.99984	-1.00029	-1.00072	-0.990156	-0.993576	-0.993336	-0.995781	-1.00117	-0.997748	-1.01477	-1.00062	-1.00557	-0.996702	-0.996311	-0.998388	-1.00439	-0.998887	-1.00435	-0.998659	-0.996946	-1.00035	-1.00145	-0.995695	-1.00639	-0.99634	-1.01443	-0.997521	-0.999797	-0.995294	-0.992651
134	-1.00616	-1.00634	-0.999319	-1.00638	-1.01028	-0.992984	-1.00933	-0.998222	-0.999508	-1.00003	-1.00695	-0.99581	-0.997091	-0.996792	-1.00514	-1.0035	-1.00554	-0.993185	-0.999361	-1.00099	-0.997138	-1.00001	-0.991017	-0.995301	-0.991752	-0.995494	-1.00088	-0.998035	-1.01247	-1.0019	-1.00614	-0.998411	-0.99703	-0.997253	-1.00297	-0.999317	-1.0005	-1.00052	-0.996075	-0.999194	-1.00402	-0.994546	-1.00883	-0.99821	-1.01515	-0.999535	-1.00038	-0.992894	-0.993649
135	-1.00228	-1.00677	-0.998461	-1.00854	-1.00928	-0.991833	-1.01005	-0.995158	-0.99706	-1.00146	-1.00365	-0.997256	-0.997091	-0.995085	-1.00772	-1.00164	-1.00426	-0.992758	-0.996349	-1.00185	-0.998139	-0.999018	-0.988865	-0.994439	-0.993624	-0.999089	-1.00478	-1.00004	-1.01261	-1.00388	-1.00871	-0.998839	-0.996886	-0.998956	-1.00368	-1.0029	-0.996788	-0.999373	-0.998398	-1.00236	-1.00402	-0.992822	-1.00467	-0.99936	-1.01329	-0.998672	-0.998637	-0.994729	-0.992794
136	-1.00175	-1.00506	-1.00032	-1.00653	-1.00828	-0.993271	-1.00919	-0.995298	-0.99634	-1.00003	-1.00451	-0.997834	-0.998534	-0.995227	-1.00614	-1.00378	-1.00126	-0.989061	-0.995776	-1.0007	-1.001	-1.00129	-0.989439	-0.993576	-0.995784	-1.0001	-1.00247	-0.9999	-1.01175	-1.00105	-1.009	-0.998126	-0.995879	-1.00009	-1.00424	-0.999747	-0.998929	-0.999373	-1.00101	-0.999482	-1.00188	-0.993109	-1.00725	-0.999504	-1.01243	-1.00011	-0.998202	-0.995294	-0.990798
137	-1.00087	-1.00377	-1.00089	-1.00825	-1.00971	-0.991689	-1.00561	-0.995994	-0.997204	-1.00003	-1.00178	-0.997256	-0.998245	-0.9948	-1.00571	-0.999932	-1.0014	-0.990056	-0.999934	-1.00171	-1.00315	-1.00456	-0.989008	-0.99602	-0.993912	-0.999808	-0.999439	-1.00177	-1.01247	-1.00105	-1.00714	-0.995704	-0.994297	-1.00137	-1.00666	-1.00089	-0.996503	-0.999659	-1.00072	-0.997754	-1.00016	-0.99627	-1.00754	-0.997778	-1.00943	-1.00011	-0.997767	-0.997553	-0.987947
138	-1.00263	-1.00348	-1.00075	-1.00782	-1.00486	-0.989532	-1.00589	-0.99669	-0.997636	-1.00275	-1.00064	-0.998268	-0.998245	-0.992239	-1.00571	-0.999362	-1.00069	-0.989914	-0.999648	-1.00286	-1.002	-1.00342	-0.992453	-0.998896	-0.99276	-0.999664	-1.00175	-1.00363	-1.01218	-1.0019	-1.00628	-0.996986	-0.996886	-1.00165	-1.00311	-1.00247	-0.995646	-0.999516	-1.00087	-1.0015	-1.00102	-0.996701	-1.01055	-0.997778	-1.01058	-0.997953	-0.999072	-0.999105	-0.987377
139	-0.998222	-0.998758	-1.0019	-1.00523	-1.00358	-0.987663	-1.00575	-0.995855	-0.996196	-1.00347	-0.998341	-0.997545	-0.998245	-0.99352	-1.00614	-0.999789	-0.999265	-0.99034	-0.997066	-1.00444	-1.00143	-1.00001	-0.992883	-0.997027	-0.994488	-1.00182	-1.00261	-1.00636	-1.01261	-1.00062	-1.00614	-0.997841	-0.993865	-0.998956	-1.0041	-1.00591	-0.995218	-1.00137	-1.00116	-1.00107	-1.00188	-0.997419	-1.01027	-1.00065	-1.00943	-0.999823	-0.996606	-0.998682	-0.987662
140	-0.998928	-0.999903	-1.00218	-1.00566	-1.00415	-0.987087	-1.00432	-0.997943	-0.9949	-1.00447	-0.99705	-0.999279	-1.00027	-0.995938	-1.00714	-0.999647	-0.999265	-0.991763	-0.998644	-1.00659	-1.00372	-0.997313	-0.995036	-0.996739	-0.993192	-1.0011	-1.00305	-1.00607	-1.01032	-0.999487	-1.00643	-1.00197	-0.991276	-0.996827	-1.00595	-1.00563	-0.995076	-1.00409	-1.00087	-1.00049	-1.00088	-0.995839	-1.01285	-1.00037	-1.00886	-0.999679	-1.00038	-0.99967	-0.989515
141	-0.997693	-0.99976	-1.00218	-1.00365	-1.00443	-0.989532	-1.00031	-0.996829	-0.995476	-1.00661	-0.995902	-1	-0.9994	-0.998784	-1.00758	-0.994942	-0.997697	-0.987923	-0.998787	-1.00487	-1.00315	-1.00229	-0.995467	-0.99717	-0.994776	-1.00081	-0.998862	-1.00607	-1.00974	-0.999629	-1.00686	-1.00397	-0.99142	-0.996117	-1.00481	-1.00448	-0.994219	-1.00052	-0.999995	-0.999338	-1.00145	-0.994115	-1.01055	-1.00209	-1.00743	-0.995795	-1.00183	-1.00221	-0.989515
142	-0.99487	-0.997613	-1.00275	-1.0048	-1.00657	-0.986368	-0.998443	-0.996551	-0.995044	-1.00719	-0.997624	-0.999713	-0.997668	-0.997788	-1.00815	-0.991236	-0.994846	-0.98707	-0.994915	-1.00975	-1.00114	-1.00499	-0.99518	-0.997314	-0.997655	-1.0024	-0.997852	-1.00593	-1.00759	-0.998353	-1.00829	-1.0044	-0.986673	-0.998246	-1.00481	-1.00591	-0.994219	-1.00037	-0.999559	-0.998906	-1.00188	-0.994259	-1.00969	-1.00396	-1.00643	-0.993494	-0.998782	-1.00108	-0.992508
143	-0.992401	-0.995753	-1.00261	-1.00134	-1.00529	-0.985362	-0.99701	-0.995576	-0.997636	-1.00661	-0.997194	-0.998412	-0.999112	-0.998215	-1.00815	-0.989382	-0.993562	-0.988918	-0.993195	-1.00875	-0.998426	-1.00328	-0.99561	-1.00148	-0.998951	-1.0011	-0.996409	-1.00506	-1.00587	-1.00005	-1.01	-1.00368	-0.988111	-0.996401	-1.00666	-1.00591	-0.99479	-1.00037	-0.998543	-1.00035	-0.998875	-0.996845	-1.00768	-1.0054	-1.00329	-0.993206	-0.997477	-1.00405	-0.996072
144	-0.996458	-0.993893	-1.00247	-1.00307	-1.00757	-0.989532	-0.998156	-0.99307	-0.998932	-1.00776	-0.998054	-0.998412	-0.996802	-0.993947	-1.00729	-0.994515	-0.992422	-0.990767	-0.99004	-1.00961	-1.00129	-0.99916	-0.994749	-1.00306	-1.00111	-1.00024	-0.993813	-1.00263	-1.00716	-1.00062	-1.00829	-1.00482	-0.989694	-0.993137	-1.00552	-1.00419	-0.993363	-0.999373	-0.99985	-1.00078	-0.996446	-0.996126	-1.00639	-1.00497	-1.001	-0.993494	-0.997767	-1.00038	-0.996215
145	-0.995752	-0.992891	-1.00218	-1.00192	-1.00415	-0.990107	-0.997153	-0.995019	-0.999652	-1.00504	-0.992603	-0.998557	-0.998245	-0.997077	-1.00643	-0.991663	-0.990568	-0.994322	-0.989753	-1.00745	-0.999713	-0.997313	-0.993314	-1.0035	-1.00197	-0.999233	-0.995688	-1.00636	-1.00716	-0.999913	-1.00614	-1.00468	-0.991707	-0.99186	-1.00609	-1.00333	-0.994077	-1.00009	-0.997817	-1.00035	-0.996017	-1.00144	-1.00337	-1.00468	-1.00015	-0.99148	-0.996751	-1.00108	-0.994362
146	-0.995223	-0.99103	-1.00175	-1.00321	-1.00429	-0.992696	-0.99787	-0.995298	-0.998356	-1.00618	-0.991886	-0.994365	-1.00431	-0.998357	-1.00571	-0.988812	-0.991281	-0.997309	-0.9909	-1.0086	-0.999284	-0.996034	-0.994318	-1.00321	-1.00313	-1.00297	-0.997419	-1.00994	-1.00701	-1.00119	-1.00686	-1.00155	-0.990557	-0.993989	-1.00453	-1.00089	-0.994219	-0.999087	-0.999414	-1.00121	-0.996017	-0.99785	-1.00165	-1.00454	-1.00058	-0.992774	-0.999072	-1.00108	-0.995359
147	-0.996811	-0.995467	-0.998747	-1.00393	-1.00087	-0.98982	-0.996437	-0.994323	-0.997348	-1.00933	-0.991455	-0.999569	-1.00128	-0.99665	-1.00327	-0.988955	-0.99285	-0.993611	-0.9909	-1.00587	-0.998139	-0.998165	-0.997906	-1.00134	-1.00241	-1.00168	-0.99915	-1.0065	-1.00486	-0.999062	-1.00614	-1.00554	-0.990844	-0.992853	-1.00269	-1.00161	-0.995218	-0.99823	-1.00145	-1.00107	-0.994445	-1.00159	-0.999353	-1.00569	-1.00086	-0.993925	-0.995301	-1.00193	-0.996785
148	-1.00052	-0.995324	-0.999892	-1.00091	-0.996735	-0.990251	-0.995864	-0.995576	-0.995908	-1.00747	-0.992603	-1.00376	-1.00041	-1.00149	-1.00298	-0.991948	-0.991139	-0.996882	-0.992334	-1.00372	-0.997567	-0.997739	-1.00049	-1.0022	-1.0014	-1.00024	-0.999583	-1.00937	-1.00285	-1.00034	-1.00843	-1.00497	-0.991851	-0.995692	-1.00212	-1.00147	-0.997074	-0.998516	-1.00232	-1.00121	-0.996446	-1.0046	-1.00007	-1.00598	-0.999289	-0.99148	-0.994576	-0.99967	-1.00149
149	-1.00104	-0.993893	-0.998175	-0.997453	-0.992032	-0.990539	-0.992568	-0.997108	-0.99778	-1.0069	-0.991599	-1.00203	-0.9994	-1.00362	-1.00341	-0.991521	-0.991852	-0.997024	-0.989753	-1.00616	-0.997853	-0.999018	-0.998768	-1.00033	-1.00399	-0.997651	-1.00016	-1.00894	-1.00012	-1.00048	-1.00586	-1.00725	-0.991995	-0.996827	-1.00524	-1.00061	-0.997787	-1.00237	-1.00319	-1.0015	-0.999303	-1.0036	-1.00065	-1.00684	-0.995289	-0.99148	-0.995301	-1.00136	-1.00149
150	-0.99981	-0.994608	-0.998318	-0.999037	-0.995025	-0.993271	-0.992282	-0.997386	-0.994756	-1.00804	-0.992316	-0.999569	-0.997812	-1.00391	-1.00442	-0.992376	-0.99342	-0.997451	-0.9909	-1.00573	-0.995564	-0.99845	-0.998337	-1.00019	-1.00687	-0.997363	-1.00016	-1.00707	-1.00055	-1.00204	-1.005	-1.00653	-0.993721	-0.993705	-1.0051	-1.00147	-1.00107	-1.00052	-1.00362	-1.00438	-1.00073	-1.00072	-1.00165	-1.00554	-0.994003	-0.99335	-0.996171	-1.00207	-1.00277
151	-1.00263	-0.997184	-1.00147	-0.998749	-0.99588	-0.997585	-0.990849	-0.999475	-0.994756	-1.00819	-0.991886	-0.998412	-1.00012	-1.00519	-1.00198	-0.991236	-0.99399	-0.997593	-0.991617	-1.00587	-0.99771	-0.998876	-0.998768	-1.00048	-1.00644	-0.998658	-0.999006	-1.00793	-1.00027	-1.00275	-1.00242	-1.00554	-0.99516	-0.992569	-1.00467	-1.00161	-1.00235	-1.00409	-1.00101	-1.00568	-1.0013	-0.999718	-1.00108	-1.00569	-0.996003	-0.995651	-0.996171	-1.00433	-1.0032
152	-1.00193	-0.997041	-1.00018	-1.00019	-0.992744	-0.996003	-0.987696	-0.998639	-0.992739	-1.00776	-0.992746	-0.999713	-1.00315	-1.0022	-1.00298	-0.990808	-0.995273	-0.99802	-0.994055	-1.00128	-0.995994	-0.997455	-1.0002	-0.999614	-1.00586	-0.998945	-0.99814	-1.00808	-0.998255	-1.00332	-1.00185	-1.00511	-0.993578	-0.993847	-1.00254	-1.00118	-1.00307	-1.00437	-1.00203	-1.00453	-1.00073	-1.00202	-1.00309	-1.00382	-0.997432	-0.995651	-0.997477	-1.00235	-1.00519
153	-0.99981	-0.998472	-0.999176	-0.994285	-0.99474	-0.992552	-0.987266	-0.997804	-0.995044	-1.00418	-0.992603	-1.00087	-1.00315	-1.0022	-1.0014	-0.989525	-0.996984	-0.998589	-0.994342	-1.00357	-0.992417	-0.999586	-0.999916	-1.00105	-1.00385	-1.00067	-0.997419	-1.00879	-0.99725	-1.00402	-1.00042	-1.00596	-0.994153	-0.993421	-1.00013	-1.00018	-1.00235	-1.00566	-1.00261	-1.00236	-1.00188	-1.00159	-1.00108	-1.00468	-0.993288	-0.996658	-0.996751	-1.00532	-1.00648
154	-1.00228	-0.996469	-0.997459	-0.995293	-0.996878	-0.993127	-0.98784	-0.997526	-0.994468	-1.00161	-0.992746	-1.00029	-1.00157	-1.00021	-1.00183	-0.986959	-0.994418	-1.00157	-0.993912	-1.00444	-0.995278	-0.998307	-1.00236	-1.00235	-1.00543	-1.00139	-0.999439	-1.01037	-0.99725	-1.00488	-0.99985	-1.00497	-0.994153	-0.996117	-1.00013	-0.998743	-1.00407	-1.00509	-1.00261	-1.00236	-1.00159	-1.00245	-1.00266	-1.00483	-0.993003	-1.0004	-0.996026	-1.00179	-1.00491
155	-1.00704	-0.99332	-0.997173	-0.996733	-0.998161	-0.991977	-0.988413	-0.998222	-0.996196	-1.00247	-0.991742	-1.00029	-1.00258	-1.00006	-1.00155	-0.989525	-0.993705	-0.998589	-0.995059	-1.00415	-0.994277	-1.00243	-1.0058	-1.0022	-1.00356	-1.00197	-0.999872	-1.00951	-0.996532	-1.00473	-0.997848	-1.00454	-0.998756	-0.994698	-1.00056	-0.998743	-1.00364	-1.00437	-1.00348	-1.00251	-0.998589	-1.0046	-1.00582	-1.00166	-0.990716	-1.0014	-0.993851	-1.00235	-1.00591
156	-1.01322	-0.992605	-0.998318	-0.996157	-0.996735	-0.991258	-0.987553	-1.00142	-0.996772	-1.00189	-0.991312	-0.998268	-1.00084	-0.999353	-1.00198	-0.991948	-0.994133	-0.997877	-0.996636	-1.00501	-0.994849	-1.00214	-1.00623	-1.00306	-1.00471	-0.997795	-0.999583	-1.00994	-0.997394	-1.00346	-0.998849	-1.00511	-0.997893	-0.994698	-0.996162	-0.998743	-1.00449	-1.0038	-1.00348	-1.00453	-0.998446	-1.00618	-1.00395	-1.00324	-0.991431	-1.00399	-0.991531	-1.00447	-1.00448
157	-1.01286	-0.995037	-0.997602	-0.994861	-0.998731	-0.99097	-0.989559	-1.00031	-0.99562	-1.00475	-0.994898	-0.995666	-1.00041	-0.997788	-0.998391	-0.993089	-0.991852	-0.998589	-0.99678	-1.00559	-0.995564	-0.999586	-1.00795	-1.00177	-1.00529	-0.997363	-0.998429	-1.00851	-0.998112	-1.00473	-0.998706	-1.00311	-0.998037	-0.995692	-0.996729	-1.00061	-1.00521	-1.00366	-1.00682	-1.00236	-0.99916	-1.00575	-1.00237	-1.0008	-0.994146	-1.00716	-0.988486	-1.00235	-1.0032
158	-1.01516	-0.995467	-0.995027	-0.99414	-1.00172	-0.994422	-0.98741	-1.00296	-0.997492	-1.00432	-0.994468	-0.9974	-1.00157	-0.998499	-0.996956	-0.993089	-0.990854	-1.00086	-0.997066	-1.0076	-0.994992	-0.99845	-1.00652	-0.999614	-1.00514	-0.998082	-1.00074	-1.00722	-1.00299	-1.00643	-1.00328	-1.00596	-1.0012	-0.998388	-0.998856	-1.00061	-1.00721	-1.00509	-1.00537	-1.00395	-1.00288	-1.00503	-1.00251	-1.00181	-0.996146	-1.00658	-0.987181	-1.0063	-1.00505
159	-1.01339	-0.995181	-0.998318	-0.996013	-1.00415	-0.997729	-0.989273	-1.00115	-0.99706	-1.00289	-0.996763	-0.997111	-1.00128	-1.00206	-0.999108	-0.991663	-0.992137	-1.00157	-0.999934	-1.00788	-1.00043	-0.996744	-1.00795	-0.999039	-1.00399	-1.0001	-1.00131	-1.00736	-1.00156	-1.00615	-1.00171	-1.00682	-0.999188	-0.995975	-1.00013	-0.996306	-1.00792	-1.00509	-1.00406	-1.00597	-1.00159	-1.00273	-1.00165	-1.0031	-0.996432	-1.00601	-0.989936	-1.0039	-1.00833
160	-1.01392	-0.995896	-0.997602	-0.996445	-1.00286	-0.996723	-0.989702	-1.00184	-0.993748	-1.00547	-0.997337	-0.9974	-1.00243	-1.0022	-0.999539	-0.99095	-0.990711	-1.0047	-1.00352	-1.00415	-1.002	-0.998876	-1.00724	-1.00292	-1.00169	-0.999808	-1.00247	-1.00722	-0.998686	-1.00729	-0.99985	-1.00924	-0.999044	-0.998246	-0.998147	-0.995302	-1.00421	-1.0058	-1.00595	-1.00712	-1.00302	-1.0013	-1.00151	-0.997778	-0.996003	-1.00514	-0.992111	-1.0032	-1.00933
161	-1.01269	-0.997327	-0.993024	-0.997453	-0.999301	-1.00046	-0.986263	-0.999893	-0.996052	-1.00375	-0.997911	-0.9974	-1.0033	-1.00191	-1.00083	-0.994942	-0.991852	-1.00456	-1.00352	-1.00286	-1.00086	-1.00172	-1.00767	-1.00393	-1.00284	-0.998514	-1.00218	-1.00894	-0.999548	-1.00516	-1.00271	-1.0091	-1.0012	-0.998246	-0.99758	-0.996019	-1.00735	-1.00709	-1.00725	-1.00525	-1.00459	-1.00202	-1.00309	-0.993176	-0.995431	-1.00299	-0.992256	-1.00207	-1.00976
162	-1.01374	-0.994322	-0.994741	-0.997741	-1.00016	-0.997729	-0.989702	-0.997943	-0.996916	-1.00032	-0.998915	-0.994509	-1.00027	-0.999495	-0.999826	-0.99537	-0.992279	-1.00271	-1.00065	-1.00113	-1.00272	-1.00001	-1.00738	-1.00321	-0.999671	-0.997507	-1.00261	-1.0065	-0.996245	-1.00615	-1.00271	-1.00682	-1.00135	-0.998956	-0.996304	-0.994155	-1.00977	-1.00752	-1.00551	-1.00553	-1.00073	-1.00388	-1.00266	-0.991163	-0.994003	-0.999247	-0.992981	-1.00503	-1.0079
163	-1.01569	-0.996898	-0.995742	-0.997453	-1.00073	-0.997729	-0.991708	-0.996551	-1.00066	-1.00089	-0.998772	-0.994654	-1.0033	-0.999068	-1.00155	-0.996083	-0.995131	-1.00357	-0.999504	-1.00171	-1.00372	-1.00072	-1.00781	-1.00493	-0.997367	-1.00067	-1.0029	-1.00492	-0.994522	-1.00516	-1.00285	-1.0081	-0.999619	-0.998956	-0.995737	-0.997023	-1.0092	-1.00923	-1.00406	-1.00741	-1.00216	-1.00446	-1.00266	-0.991163	-0.992574	-0.999391	-0.993706	-1.00376	-1.00847
164	-1.01604	-0.997613	-0.99703	-0.998749	-1.00058	-0.999599	-0.994144	-0.996412	-1.00095	-1.00247	-0.99705	-0.994798	-1.00142	-0.998926	-1.00169	-0.996796	-0.995558	-1.00243	-0.999074	-1.00199	-1.00572	-1.00115	-1.0058	-1.00522	-0.999383	-1.00297	-1.0042	-1.00277	-0.995096	-1.00516	-1.00142	-1.00767	-1.00091	-1.00023	-0.996729	-0.999173	-1.00721	-1.0068	-1.00537	-1.00899	-1.00202	-1.00618	-1.00409	-0.992601	-0.994574	-0.998959	-0.993126	-1.00207	-1.00919
165	-1.01445	-0.998186	-0.99703	-0.997021	-1.0003	-1.00017	-0.99615	-0.995298	-1.00268	-1.00046	-1.00064	-0.997834	-1.00575	-0.997788	-1.00097	-0.998506	-0.994133	-1.00129	-1.00008	-1.003	-1.00186	-1.00058	-1.00666	-1.00436	-1.00111	-1.00398	-1.00348	-1.00205	-0.994091	-1.00473	-0.999135	-1.00582	-0.999763	-1.00165	-0.994461	-0.998026	-1.0092	-1.00652	-1.0058	-1.00899	-1.00145	-1.00475	-1.00323	-0.990588	-0.994288	-0.998672	-0.993706	-1.00235	-1.01161
166	-1.01498	-0.999188	-0.997602	-0.998029	-0.999871	-1.00032	-0.996867	-0.996551	-1.00037	-0.998461	-0.999489	-0.999279	-1.00416	-0.997646	-0.999826	-0.998506	-0.994418	-1.00143	-1.00065	-1.00027	-1.00386	-0.999586	-1.00795	-1.0058	-1.00082	-1.00053	-1.00348	-0.9999	-0.996102	-1.00105	-0.996704	-1.0044	-0.997174	-1.00165	-0.996304	-0.99946	-1.00863	-1.00552	-1.0029	-1.00625	-0.999875	-1.00791	-1.00811	-0.990588	-0.994717	-1.00011	-0.993561	-1.00419	-1.00876
167	-1.01604	-1.00019	-0.995885	-0.997309	-1.00272	-1.0019	-0.999446	-0.997804	-1.0008	-0.997174	-1.00078	-0.999279	-1.00229	-0.997361	-1.00069	-0.999219	-0.994275	-1.00485	-0.998931	-0.99984	-1.00501	-1.002	-1.00609	-1.00407	-0.999815	-1.00283	-1.00305	-0.999326	-0.996532	-1.00417	-0.996132	-0.999836	-1.00019	-0.998814	-1.00013	-0.99989	-1.00906	-1.0068	-1.00174	-1.00539	-0.998732	-1.00762	-1.00481	-0.991882	-0.99486	-1.00184	-0.993271	-1.00263	-1.00719
168	-1.01339	-0.999045	-0.998032	-0.994861	-1.00358	-1.00334	-0.999589	-0.996551	-0.999797	-0.998747	-1.00049	-0.999713	-1.00388	-1.00035	-1.00069	-0.999362	-0.99399	-1.00157	-1.00252	-0.995962	-1.00458	-1.00129	-1.00652	-1.00335	-1.00082	-1.00268	-1.00261	-0.999757	-0.994953	-1.00431	-0.997848	-1.00354	-0.998468	-0.997395	-0.997438	-0.996879	-1.00906	-1.00652	-1.00479	-1.00553	-1.00045	-1.0102	-1.00136	-0.996053	-0.998003	-0.998528	-0.993271	-1.00278	-1.00363
169	-1.01075	-0.998043	-0.995599	-0.993276	-1.00514	-1.00478	-0.9983	-0.997665	-0.997924	-1.00189	-0.999346	-0.999279	-1.00474	-1.00049	-1.00198	-1.00093	-0.99342	-1.0003	-1.00223	-0.991078	-1.00343	-1.00172	-1.00738	-1.00493	-1.00039	-1.00312	-1.0055	-0.997031	-0.992943	-1.00445	-0.995704	-1.00468	-0.999188	-0.995975	-1.00098	-0.99817	-1.00963	-1.00709	-1.00566	-1.00337	-0.999732	-1.00776	-0.998348	-0.993895	-0.994717	-0.999966	-0.995156	-1.00348	-1.00519
170	-1.00986	-0.999045	-0.996315	-0.994573	-1.00429	-1.00391	-1.00016	-0.998639	-0.996484	-0.999605	-0.997624	-0.999713	-1.00936	-1.00078	-0.999682	-1.00079	-0.992707	-1.00243	-0.999791	-0.990647	-1.00286	-1.00072	-1.00709	-1.00321	-0.998087	-1.00067	-1.00204	-0.998466	-0.991794	-1.00133	-0.996418	-1.00582	-1.00149	-0.995408	-1.00098	-0.998456	-1.01149	-1.00752	-1.00362	-1.0038	-0.997732	-1.00575	-1.00065	-0.993895	-0.993431	-1.00212	-0.997332	-1.00221	-1.00619
171	-1.00757	-0.998043	-0.996744	-0.991836	-1.00372	-1.00621	-0.999733	-0.9985	-0.995908	-0.999605	-0.998628	-0.995666	-1.00777	-1.00134	-0.997817	-1.0035	-0.994133	-1.00371	-0.998214	-0.989786	-1.00401	-1.00598	-1.0048	-1.00206	-0.994344	-1.00024	-1.00074	-0.99947	-0.99323	-0.998211	-0.997133	-1.00682	-1.00307	-0.995834	-0.999849	-0.997453	-1.01049	-1.00609	-1.00537	-1.00424	-1.00259	-1.00475	-1.00007	-0.996772	-0.994003	-0.999535	-0.999507	-1.00292	-1.00947
172	-1.0081	-0.996612	-0.998032	-0.991836	-1.00058	-1.00593	-1.00016	-1.00003	-0.995188	-0.999462	-0.999632	-0.993497	-1.00893	-1.0012	-0.99796	-1.00592	-0.994846	-1.002	-0.99764	-0.988206	-1.00772	-1.00555	-1.00623	-1.00393	-0.995064	-1.00081	-0.999727	-1.00377	-0.992655	-0.997218	-0.995989	-1.00625	-1.00206	-0.996259	-0.998856	-0.996162	-1.00949	-1.00437	-1.00348	-1.00539	-1.00616	-1.00719	-1.00108	-0.995909	-0.994003	-0.998959	-1.00009	-1.0008	-1.0089
173	-1.00986	-0.99561	-0.998747	-0.99414	-1.00101	-1.00593	-1.00045	-1.00031	-0.995476	-0.996315	-0.998054	-0.993642	-1.00806	-1.00191	-0.996238	-1.00606	-0.996984	-1.0003	-1.00051	-0.989786	-1.00372	-1.00314	-1.01054	-1.00393	-0.994488	-1.00081	-1.0016	-1.00406	-0.989927	-0.997218	-0.997133	-1.00326	-1.00408	-0.997253	-0.99914	-0.997453	-1.01092	-1.00109	-1.00566	-1.00726	-1.00616	-1.00733	-0.998492	-0.994902	-0.995146	-0.997521	-1.00212	-1.00461	-1.00691
174	-1.00898	-0.994894	-0.999749	-0.991692	-1.00215	-1.00492	-1.0016	-0.999753	-0.995332	-0.995457	-1.00035	-0.992775	-1.00604	-1.00334	-0.994659	-1.00677	-0.997982	-0.9993	-1.00137	-0.989642	-1.003	-1.00271	-1.00738	-1.00537	-0.995352	-1.00283	-1.0016	-1.00263	-0.98964	-0.998636	-0.997133	-1.00254	-1.00379	-0.997395	-0.997864	-0.998313	-1.00606	-0.999373	-1.00638	-1.00424	-1.00473	-1.00647	-0.998205	-0.996916	-0.994717	-0.998528	-1.00096	-1.00221	-1.00505
175	-1.00969	-0.996325	-1.00161	-0.991692	-1.007	-1.00851	-1.00088	-1.00031	-0.99778	-0.997031	-1.00064	-0.995087	-1.00633	-1.00277	-0.99796	-1.00535	-0.997839	-1.00314	-1.00467	-0.987487	-1.00157	-1.00413	-1.00408	-1.00752	-0.996072	-1.00081	-0.997996	-1.00248	-0.987055	-0.998778	-0.998706	-1.00012	-1.00278	-0.998814	-0.996871	-0.998456	-1.00478	-0.998802	-1.00711	-1.00352	-1.00059	-1.00561	-0.997917	-0.996772	-0.998718	-0.998528	-1.00052	-1.00433	-1.00249
176	-1.00845	-0.997757	-1.00261	-0.990828	-1.00928	-1.00909	-1.00174	-1.00142	-0.998356	-1.00003	-1.00021	-0.9974	-1.00474	-1.0012	-0.997243	-1.0025	-0.998552	-1.00442	-1.00538	-0.987344	-1.00286	-1.00143	-1.00221	-1.00752	-0.998087	-1.00081	-0.996409	-1.00119	-0.988778	-0.997077	-0.999564	-0.996844	-1.00106	-0.999665	-0.99758	-0.999747	-1.00535	-0.995373	-1.0045	-1.00236	-0.999732	-1.00532	-0.998923	-0.996196	-0.999575	-1.00184	-1.00096	-1.00503	-1.00021
177	-1.01163	-0.999045	-1.00104	-0.989964	-1.00885	-1.0088	-1.00274	-0.999753	-0.999364	-1.00118	-1.00322	-0.9974	-1.00561	-1.00134	-0.998965	-1.00492	-0.999693	-1.00584	-1.00481	-0.989642	-1.00014	-1.00271	-1.0035	-1.00795	-0.999959	-1.00197	-0.996842	-0.999613	-0.990071	-0.998069	-0.997276	-0.998411	-0.999475	-1.00137	-0.995028	-1.00089	-1.00564	-0.995802	-1.00479	-1.00136	-0.998303	-1.00503	-1.00179	-0.995046	-1.001	-1.00126	-1.00038	-1.00278	-1.00348
178	-1.01198	-0.998043	-1.00032	-0.9927	-1.00714	-1.00923	-1.00403	-0.998918	-1.00109	-1.00204	-1.00451	-0.996967	-1.00575	-1.00447	-0.999108	-1.0035	-0.999265	-1.00371	-1.00624	-0.990791	-1.00172	-0.998023	-1.00393	-1.01112	-0.999815	-1.00182	-0.995976	-0.99947	-0.989209	-0.998069	-0.999564	-0.998126	-1.00034	-1.00194	-0.997297	-1.00261	-1.00778	-0.996945	-1.0029	-0.996169	-0.996732	-1.00518	-1.00294	-0.994327	-0.999432	-1.00112	-1.00096	-1.00165	-1.00291
179	-1.0141	-1.00076	-1.00261	-0.989964	-1.005	-1.00607	-1.00604	-0.998361	-0.9985	-1.00075	-0.999776	-0.995521	-1.00691	-1.00547	-1.00112	-1.00378	-0.99955	-1.00314	-1.00596	-0.989642	-1.00086	-0.999729	-1.0058	-1.01241	-1.00183	-1.00398	-0.996986	-1.00234	-0.989783	-0.992965	-1.00028	-0.997271	-1.0048	-1.0035	-0.998715	-1.0019	-1.00649	-0.998516	-1.00232	-0.995448	-0.99616	-1.00273	-1.00079	-0.993464	-0.998432	-0.998528	-1.00154	-0.999811	-1.00534
180	-1.01798	-1.00048	-1.00046	-0.99054	-1.00586	-1.00348	-1.00503	-1.00031	-0.999364	-0.996888	-1.0015	-0.997689	-1.00315	-1.00689	-1.00284	-1.00521	-1.00126	-1.003	-1.00538	-0.992084	-1.00401	-1.00115	-1.00652	-1.00953	-1.00197	-1.00153	-0.994967	-1.00177	-0.989066	-0.99495	-1.00014	-0.997984	-1.0035	-1.0025	-0.997155	-1.00491	-1.00878	-0.994659	-0.997527	-0.996025	-0.997446	-1.00288	-0.998205	-0.992313	-0.998289	-1.00011	-0.999217	-1.00094	-1.0042
181	-1.01868	-1.00176	-1.00218	-0.992556	-1.006	-1.00319	-1.00489	-1.00282	-1.00167	-0.998175	-0.998341	-0.998557	-0.998679	-1.00732	-1.00313	-1.00378	-1.00112	-1.00385	-1.00682	-0.993089	-1.00229	-1.00001	-1.00824	-1.00925	-1.00284	-0.998945	-0.99814	-1.00277	-0.989066	-0.994666	-0.998134	-0.997699	-1.00307	-1.00179	-0.998289	-1.00634	-1.00535	-0.991802	-0.999269	-0.996601	-0.998732	-1.00561	-0.996338	-0.993608	-0.998289	-1.00083	-1.00255	-0.998964	-1.00306
182	-1.01974	-1.00305	-1.00175	-0.992556	-1.00828	-1.00363	-1.0079	-1.00323	-1.00152	-0.996888	-0.997911	-0.997256	-0.997668	-1.00746	-1.00542	-1.00421	-1.0014	-1.00172	-1.0061	-0.993233	-1.001	-0.99916	-1.00824	-1.0127	-1.00356	-0.999664	-0.996986	-1.00133	-0.988922	-0.993532	-0.997991	-0.996702	-1.00235	-1.0035	-0.99914	-1.0062	-1.00549	-0.990517	-1.00058	-0.995736	-0.999589	-1.00345	-0.994758	-0.996196	-1.00058	-0.99709	-1.00386	-0.998541	-1.00092
183	-1.02098	-1.00205	-1.00218	-0.992556	-1.00985	-1.00391	-1.00733	-1.00337	-1.0008	-0.996172	-0.998198	-0.996388	-0.997091	-1.00732	-0.999969	-1.00364	-1.00026	-1.00143	-1.0094	-0.991509	-0.999713	-1.00044	-1.00996	-1.01227	-1.00485	-0.998658	-0.996554	-1.00291	-0.990645	-0.992823	-0.996418	-0.997414	-1.00422	-1.00293	-0.999424	-1.00548	-1.00207	-0.991516	-1.00072	-0.996169	-1.00102	-1.00489	-0.996625	-0.99332	-0.997003	-0.997521	-1.00429	-0.99967	-1.0012
184	-1.01815	-0.999474	-1.00318	-0.993276	-1.01056	-1.00434	-1.00589	-1.00017	-0.999652	-0.997317	-0.998054	-0.998268	-0.995647	-1.00917	-1.00069	-1.00335	-1.00197	-1.00527	-1.00868	-0.988493	-0.997138	-1.00044	-1.00795	-1.01284	-1.0073	-0.999233	-0.997996	-1.00636	-0.990501	-0.992823	-0.996561	-0.996274	-1.00509	-1.00066	-0.998289	-1.00476	-0.99793	-0.989088	-1.00101	-0.997898	-1.0023	-1.00618	-0.99404	-0.990156	-0.999718	-0.996227	-1.00038	-1.00518	-0.999635
185	-1.01692	-1.00005	-1.00046	-0.992124	-1.01199	-1.00492	-1.00561	-1.00184	-1.00066	-1.00003	-1.00121	-0.996533	-0.994348	-1.00988	-1.00054	-1.00407	-1.00411	-1.00285	-1.00653	-0.990504	-0.998998	-0.997881	-1.00551	-1.01485	-1.00701	-0.999233	-0.996842	-1.00076	-0.990214	-0.992681	-0.998277	-0.998411	-1.00451	-1.00194	-0.998006	-1.00347	-0.99322	-0.989517	-1.00159	-0.999915	-1.00373	-1.00618	-0.992748	-0.989437	-1.00215	-0.997377	-1.00023	-1.00814	-0.996785
186	-1.01904	-1.00033	-0.998604	-0.991404	-1.00985	-1.00506	-1.00446	-1.00045	-0.999797	-1.00189	-1.00236	-0.999424	-0.994925	-1.00903	-0.999682	-1.00407	-1.00411	-1.0003	-1.00596	-0.992227	-0.998855	-0.996318	-1.00924	-1.01385	-1.00356	-0.999233	-0.995255	-0.999613	-0.990214	-0.996226	-0.998277	-0.998839	-1.00437	-0.999665	-0.996871	-1.00405	-0.996217	-0.988802	-0.999559	-0.999915	-1.00216	-1.00489	-0.992748	-0.989869	-1.002	-0.998528	-1.00125	-1.00941	-0.99707
187	-1.01798	-1.00448	-0.99889	-0.990828	-1.00999	-1.00406	-1.00618	-1.00059	-0.999076	-1.00218	-1.00193	-1	-0.996657	-1.00405	-0.99796	-1.00592	-1.00354	-1.0003	-1.00739	-0.994095	-0.997281	-0.994186	-1.01154	-1.01485	-1.00399	-1.0024	-0.996842	-0.998752	-0.991219	-0.994383	-1.00157	-0.998839	-1.00523	-1.00108	-0.998998	-1.00448	-0.997074	-0.989517	-0.996801	-0.997898	-1.00045	-1.0036	-0.992604	-0.991882	-1.00358	-0.999535	-1.00009	-1.00842	-0.99764
188	-1.01674	-1.0042	-0.999606	-0.992844	-1.00771	-1.00305	-1.00776	-1.00031	-0.999076	-1.0049	-0.998054	-0.997978	-0.997668	-1.00419	-0.998678	-1.00464	-1.00326	-0.998589	-1.00868	-0.993089	-0.998139	-0.997171	-1.01097	-1.01543	-1.00529	-0.996932	-0.997708	-1.00019	-0.991794	-0.991972	-1.00185	-0.999836	-1.00293	-1.00378	-0.996446	-1.00591	-0.993934	-0.993374	-0.996655	-0.996889	-1.00059	-1.00273	-0.994184	-0.99332	-1.002	-0.998816	-0.999217	-1.00673	-0.995502
189	-1.01957	-1.00277	-0.999892	-0.993708	-1.00557	-0.999886	-1.00675	-0.999614	-1.00253	-1.00432	-0.999202	-0.99581	-1.00027	-1.00376	-0.998678	-1.00364	-1.00582	-0.99674	-1.0084	-0.993951	-0.997281	-0.998023	-1.01111	-1.01471	-1.00572	-0.995781	-0.996265	-0.999326	-0.992081	-0.991405	-1.00242	-1.00155	-1.00437	-1.00265	-0.996871	-1.00591	-0.995932	-0.996659	-0.997236	-1.00092	-1.0023	-1.00503	-0.992173	-0.993895	-1.00343	-0.997809	-0.996751	-1.00405	-0.995074
190	-1.01868	-1.00219	-1.00247	-0.994285	-1.00415	-1.00104	-1.00675	-0.999893	-1.00268	-1.00204	-1.00092	-0.994365	-0.999689	-1.00277	-0.999969	-1.00307	-1.00711	-0.997451	-1.01083	-0.995675	-1.00014	-0.99916	-1.01054	-1.01759	-1.00385	-0.993768	-0.997275	-0.999326	-0.995814	-0.993532	-1.003	-1.00254	-1.00451	-1.0008	-0.997722	-1.00476	-0.998072	-0.996945	-0.994913	-1.00308	-1.00388	-1.00173	-0.99246	-0.992745	-1.00729	-0.996946	-0.996606	-1.00193	-0.998353
191	-1.01815	-1.00176	-1.00404	-0.995437	-1.00686	-1.00377	-1.00246	-1.00337	-1.00325	-0.999748	-1.00107	-0.996388	-0.996657	-1.00191	-0.999682	-1.0015	-1.00597	-0.998162	-1.00883	-0.995387	-0.999141	-0.999729	-1.00666	-1.01399	-1.00615	-0.995494	-0.998429	-1.00263	-0.993804	-0.991547	-1.00271	-1.00368	-1.00365	-1.0025	-0.995595	-1.00534	-0.999357	-0.998088	-0.996075	-1.0038	-1.00373	-1.00159	-0.994184	-0.995909	-1.00786	-0.994644	-0.996461	-1.00278	-0.99878
192	-1.01763	-0.999903	-1.00647	-0.996733	-1.00686	-1.00478	-1.00174	-1.00184	-1.00498	-0.999176	-1.00379	-0.996388	-0.998534	-1.00078	-0.999969	-1.00293	-1.00554	-0.998446	-1.0084	-0.995675	-1.00086	-0.999018	-1.00307	-1.01155	-1.00572	-0.993193	-0.999439	-1.00205	-0.995958	-0.991689	-1.00028	-1.00425	-1.00422	-1.00392	-0.994602	-1.00505	-0.99793	-0.99623	-0.995203	-1.00337	-1.00373	-1.0013	-0.991599	-0.996484	-1.00958	-0.9945	-0.998492	-1.00263	-0.998495
193	-1.01674	-0.997041	-1.00504	-0.997453	-1.00301	-1.00478	-1.00303	-1.00003	-1.00469	-0.999891	-1.00265	-0.995232	-0.998534	-1.00191	-0.996956	-1.00421	-1.00654	-0.995602	-1.00667	-0.997685	-1.003	-0.994471	-1.00465	-1.01054	-1.00039	-0.990604	-1.00059	-1.00019	-0.997681	-0.990129	-1.00228	-1.00297	-1.0035	-1.00208	-0.997297	-1.00491	-0.999928	-0.995373	-0.997527	-1.00179	-1.00116	-0.999861	-0.992891	-0.997059	-1.01072	-0.997233	-0.997912	-1.00348	-0.998068
194	-1.01163	-0.998186	-1.00476	-1.00221	-1.00358	-1.00736	-1.00059	-1.00129	-1.00498	-1.00175	-1.00494	-0.992196	-0.999978	-1.00063	-0.999108	-1.00449	-1.01053	-0.992474	-1.00696	-1.00013	-1.00229	-0.99646	-1.00322	-1.00982	-0.999815	-0.991323	-0.998717	-0.998752	-0.996389	-0.986726	-1.00314	-1.00212	-1.00379	-1.00336	-0.994035	-1.00778	-1.00292	-0.996516	-0.993461	-1.00222	-1.0033	-1.00259	-0.991455	-0.996484	-1.01029	-0.99522	-0.997912	-1.0039	-0.997355
195	-1.00792	-0.994608	-1.00361	-1.00048	-1.00172	-1.00593	-1.00002	-0.999753	-1.00397	-1.00347	-1.00537	-0.991763	-1.00243	-1.00191	-1.00026	-1.00236	-1.01124	-0.995176	-1.0084	-1.00214	-1.00243	-0.994897	-1.00106	-1.00882	-1.00068	-0.991179	-1.00088	-0.999183	-0.993517	-0.985875	-0.998992	-1.00169	-1.00192	-1.00435	-0.994744	-1.00978	-1.00535	-0.996516	-0.993171	-1.00424	-1.00288	-1.00431	-0.988583	-0.99821	-1.00558	-0.994213	-0.998347	-1.00405	-0.993221
196	-1.00986	-0.995467	-1.00261	-0.998605	-0.999586	-1.00434	-0.99873	-1.00017	-1.00484	-0.999033	-1.00322	-0.994943	-1.00315	-1.00049	-0.999252	-1.00464	-1.01096	-0.996455	-1.00811	-1.00271	-1.00157	-0.995607	-1.00006	-1.00652	-0.997799	-0.992042	-1.00103	-0.998896	-0.992512	-0.988569	-0.997276	-1.00197	-1.00221	-1.0079	-0.992192	-1.00663	-1.00407	-0.996088	-0.995058	-1.00107	-1.00188	-1.00503	-0.988152	-0.997635	-1.005	-0.992343	-0.998057	-1.00235	-0.994076
197	-1.00986	-0.997184	-1.00476	-1.00033	-0.997448	-1.00233	-0.998443	-1.00184	-1.00599	-1.00118	-1.00365	-0.99581	-1.00258	-1.00078	-0.999108	-1.00221	-1.01096	-0.994749	-1.00696	-1.003	-1.00186	-0.997171	-0.999055	-1.0081	-0.995784	-0.991467	-0.999294	-1.00076	-0.995671	-0.98545	-0.997705	-1.00411	-1.00264	-1.01003	-0.994461	-1.00663	-1.0005	-0.993516	-0.994332	-1.00352	-1.00073	-1.00589	-0.989875	-0.997491	-1.00458	-0.991192	-0.998057	-1.00348	-0.995929
198	-1.01004	-0.997327	-1.00533	-1.00177	-0.999301	-1.0042	-1.00131	-1.00268	-1.00412	-1.00032	-1.00164	-0.995087	-1.00272	-1.00348	-0.996525	-0.998506	-1.0091	-0.998446	-1.0084	-1.00444	-1.00343	-0.994044	-1.00035	-1.00752	-0.998087	-0.993912	-0.995976	-0.99947	-0.996102	-0.98545	-0.999278	-1.00283	-1.00192	-1.0096	-0.991199	-1.00405	-1.00135	-0.993231	-0.99288	-1.00438	-1.00345	-1.00173	-0.990593	-1.00022	-1.00415	-0.992487	-0.997767	-1.00532	-0.996927
199	-1.00563	-0.9979	-1.00218	-1.00293	-0.999301	-1.00348	-1.00074	-1.00156	-1.00052	-1.00046	-1.00308	-0.996967	-1.00445	-1.00206	-0.99796	-1.0005	-1.00839	-1.00157	-1.00868	-1.00487	-1.002	-0.990065	-0.999055	-1.00249	-1.00097	-0.996788	-0.998717	-1.00162	-0.99366	-0.985733	-0.99842	-1.00611	-1.00293	-1.00889	-0.992901	-1.00304	-1.00193	-0.995802	-0.994623	-1.00453	-1.00659	-1.00216	-0.990019	-1.00425	-1.00372	-0.991768	-0.996461	-1.00574	-0.994789
200	-0.999986	-0.998329	-1.00232	-1.00321	-0.997875	-1.00391	-1.00246	-0.999753	-1.00167	-1.00089	-0.999919	-0.994654	-1.00243	-1.00376	-0.996956	-0.998649	-1.00896	-0.999442	-1.00739	-1.00199	-1.00257	-0.98637	-0.999916	-1.00422	-1.00327	-0.997507	-0.996986	-1.00119	-0.998399	-0.988569	-1.00099	-1.00568	-1.00106	-1.00917	-0.996729	-1.00247	-1.00178	-0.995231	-0.994332	-1.00294	-1.00659	-1.00317	-0.989445	-1.00483	-1.00472	-0.992055	-0.997042	-1.00659	-0.997355
[truncated: 952 more columns]

## Sheet: fig_1d_4
	STAPSSS	Control 0	Control 1	Control 2	Control 3	Control 4	Control 5	Control 6	Control 7	Control 8	Control 9	Control 10	Control 11	Control 12	Control 13	Control 14	Control 15	Control 16	Control 17	Control 18	Control 19	Control 20	Control 21	Control 22	Control 23	Control 24	Control 25	Control 26	Control 27	Control 28	Control 29	Control 30	Control 31	Control 32	Control 33	Control 34	Control 35	Control 36	Control 37	Control 38	Control 39	Control 40	Control 41	Control 42	Control 43	Control 44	Control 45	Control 46	Control 47
0	-0.998053	-1.00237	-0.995928	-1.00281	-1.00589	-0.990181	-1.01192	-1.00407	-0.998685	-0.999036	-1.01306	-0.988288	-1.0016	-1.00994	-0.99213	-0.98213	-0.986676	-1.00269	-1.00397	-0.995622	-1.01869	-0.988068	-0.992086	-0.99679	-1.00412	-0.998432	-1.00747	-1.01114	-1.0091	-0.995982	-0.989769	-0.996835	-1.002	-0.998799	-0.994449	-1.0058	-0.991436	-0.994141	-0.998743	-0.997535	-0.995272	-0.992358	-1.00971	-0.996827	-0.986718	-0.995068	-0.994585	-0.983792	-0.999434
1	-0.999487	-1.00198	-0.994549	-1.00689	-1.00866	-0.991358	-1.0131	-1.00131	-1.00103	-1.00021	-1.01583	-0.98927	-0.997094	-1.00777	-0.991149	-0.977591	-0.989788	-1.00132	-1.00299	-0.994271	-1.01986	-0.988068	-0.991506	-0.997952	-1.00412	-1.00062	-1.00553	-1.00861	-1.00588	-0.997167	-0.988997	-0.995489	-0.999055	-0.997257	-0.995226	-1.00502	-0.989082	-0.997597	-0.998166	-0.999258	-0.996055	-0.991004	-1.00853	-0.999754	-0.987303	-0.995868	-0.99871	-0.987827	-0.995483
2	-0.998883	-1.0047	-0.994746	-1.00592	-1.00866	-0.993713	-1.01134	-1.0019	-1.00435	-0.999232	-1.01563	-0.991824	-0.995919	-1.01171	-0.992719	-0.979959	-0.988815	-1.00367	-1.00612	-0.998131	-1.01869	-0.989872	-0.994214	-0.995628	-1.00471	-1.0022	-1.00126	-1.01231	-1.00853	-0.998548	-0.989769	-0.995489	-1.00102	-0.997643	-0.992701	-1.0062	-0.988493	-0.996061	-0.99605	-1.00366	-0.994294	-0.987522	-1.01148	-0.99995	-0.988082	-0.995868	-0.996549	-0.988211	-0.998446
3	-1.00039	-1.00295	-0.993958	-1.00612	-1.00569	-0.991554	-1.01094	-0.998749	-1.00201	-1.00197	-1.01898	-0.99536	-0.996311	-1.00994	-0.993504	-0.986275	-0.992316	-1.00328	-1.00065	-0.998517	-1.01595	-0.994082	-0.993827	-0.99679	-1.00312	-1.00201	-1.00087	-1.01114	-1.01005	-0.998153	-0.991504	-0.996451	-1.00318	-1.00092	-0.988814	-1.00541	-0.987316	-0.996637	-0.994895	-1.0006	-0.994685	-0.985007	-1.0103	-1.00463	-0.988862	-0.996068	-0.996942	-0.984368	-0.999236
4	-1.00001	-1.00451	-0.991594	-1.00962	-1.00668	-0.988807	-1.01369	-1.00013	-1.00162	-0.998058	-1.01484	-0.997324	-0.99161	-1.00777	-0.995662	-0.986867	-0.989204	-1.00152	-1.00065	-0.999868	-1.01693	-0.993481	-0.995374	-0.998921	-1.00352	-1.0034	-1.00476	-1.00997	-1.00834	-0.997759	-0.991119	-0.997413	-1.00592	-0.997257	-0.987066	-1.00345	-0.990848	-1.00029	-0.992202	-1.00156	-0.996055	-0.985781	-1.00853	-1.00288	-0.990032	-0.998466	-0.997531	-0.984368	-0.999829
5	-0.998732	-1.00315	-0.993564	-1.01371	-1.00529	-0.987041	-1.01819	-1.00033	-1.00201	-0.99571	-1.01385	-0.997521	-0.988281	-1.00974	-0.997429	-0.987459	-0.98901	-1.00249	-0.998692	-1.00276	-1.01498	-0.992879	-0.990926	-0.998921	-1.00213	-1.00181	-1.00359	-1.00978	-1.01364	-0.999929	-0.993819	-0.997797	-1.00062	-1.00073	-0.992506	-1.00679	-0.993791	-1.00489	-0.991047	-1.00232	-0.993707	-0.988876	-1.00971	-1.0021	-0.992371	-0.999465	-0.997924	-0.983023	-0.997458
6	-0.998204	-1.00081	-0.990609	-1.01487	-1.00311	-0.988022	-1.01584	-0.999734	-1.00123	-0.992971	-1.01287	-0.996145	-0.988281	-1.00777	-0.998017	-0.988644	-0.998345	-1.00445	-0.994195	-1.00469	-1.01556	-0.994282	-0.987638	-0.998533	-1.00412	-1.00161	-1.00456	-1.00939	-1.01232	-1.00052	-0.989769	-0.99722	-1.00357	-0.999763	-0.992895	-1.00954	-0.990259	-1.00393	-0.993933	-1.00251	-0.993511	-0.989456	-1.0105	-0.997803	-0.989057	-1.00126	-0.998513	-0.986866	-0.99489
7	-0.996545	-1.00042	-0.990806	-1.01293	-1.0047	-0.986648	-1.01506	-0.996975	-1.00259	-0.987297	-1.01247	-0.995163	-0.989456	-1.00777	-0.996055	-0.985486	-0.998734	-1.00523	-0.995563	-1.00643	-1.01341	-0.996487	-0.988799	-0.996209	-1.00292	-1.00697	-1.00611	-1.01289	-1.00948	-0.998351	-0.993626	-0.995104	-1.00043	-1.00034	-0.993089	-1.00816	-0.990063	-1.00547	-0.992971	-1.00175	-0.994294	-0.983653	-1.00676	-1.00034	-0.987887	-0.999665	-0.998513	-0.989172	-0.996471
8	-0.99579	-1.00042	-0.988836	-1.00923	-1.00054	-0.98449	-1.01565	-0.995201	-1.00377	-0.986123	-1.00872	-0.994181	-0.989848	-1.01151	-0.993504	-0.984696	-0.996984	-1.00406	-0.993608	-1.00798	-1.01146	-0.995686	-0.989959	-1.00008	-1.00412	-1.00995	-1.00534	-1.00919	-1.00702	-0.995193	-0.989383	-0.997605	-1.00141	-1.00073	-0.991146	-1.00974	-0.98712	-1.00873	-0.997204	-0.999258	-0.997034	-0.987908	-1.00971	-0.999169	-0.992176	-0.998066	-1.00087	-0.991478	-0.998051
9	-0.994131	-1.00315	-0.991988	-1.00767	-0.99895	-0.988611	-1.01662	-0.996383	-0.999272	-0.983971	-1.0103	-0.996538	-0.990435	-1.01151	-0.991542	-0.984696	-0.998929	-1.00073	-0.994781	-1.00624	-1.00795	-0.993681	-0.9917	-0.996984	-1.00392	-1.00995	-1.0034	-1.00822	-1.0091	-0.99539	-0.991504	-0.997413	-1.00278	-0.998799	-0.98998	-1.00679	-0.984765	-1.00777	-0.995472	-1.00404	-0.999186	-0.987328	-1.00991	-0.996827	-0.991786	-0.996667	-1.00048	-0.991478	-1.00042
10	-0.993603	-1.00334	-0.993761	-1.00514	-1.00153	-0.989003	-1.01584	-0.996975	-1.00064	-0.984753	-1.01089	-0.994378	-0.991219	-1.00915	-0.99684	-0.985288	-0.998734	-1.00289	-0.995954	-1.00489	-1.00267	-0.992679	-0.993053	-0.999114	-1.0059	-1.00717	-1.00262	-1.00822	-1.00532	-0.997956	-0.989962	-0.995489	-0.999644	-1.00034	-0.992895	-1.00659	-0.979664	-1.00566	-0.993933	-1.00041	-1.00349	-0.983266	-1.00813	-0.996047	-0.987303	-0.996867	-1.00146	-0.987443	-0.997853
11	-0.991792	-1.00354	-0.991594	-1.00612	-0.997562	-0.989788	-1.01329	-0.996186	-1.00103	-0.98671	-1.0105	-0.993788	-0.99161	-1.0064	-0.997232	-0.987262	-1.00107	-1.00289	-0.999083	-1.00605	-1.00209	-0.988469	-0.991893	-1.00105	-1.00789	-1.00995	-0.997574	-1.0053	-1.00286	-1.00151	-0.994012	-0.995681	-0.999251	-0.998992	-0.989592	-1.00777	-0.980056	-1.00777	-0.994895	-1.00615	-1.00251	-0.983846	-1.00774	-0.998974	-0.988472	-0.997666	-0.999889	-0.98629	-1.00042
12	-0.992547	-0.998868	-0.987654	-1.00475	-0.999148	-0.990966	-1.01075	-1.00131	-1.00611	-0.989449	-1.00951	-0.993395	-0.991806	-1.00462	-0.995859	-0.986473	-1.00262	-1.00269	-0.994781	-1.00585	-1.0017	-0.986264	-0.989959	-0.999889	-1.00749	-1.00419	-0.997574	-1.0055	-0.999259	-1.0023	-0.993819	-0.992987	-0.993756	-0.999956	-0.987454	-1.00836	-0.979271	-1.00777	-0.997204	-1.00979	-0.999186	-0.980171	-1.00518	-0.998779	-0.984769	-1.00186	-0.999299	-0.990133	-1.00022
13	-0.992547	-1.00256	-0.992382	-1.00047	-0.998553	-0.993517	-1.00781	-1.00111	-1.00807	-0.991014	-1.00951	-0.996538	-0.993961	-1.00285	-0.996251	-0.988841	-0.999707	-1.0021	-0.994977	-1.0045	-1.00541	-0.985262	-0.988219	-0.996209	-1.0061	-1.0028	-0.99738	-1.00394	-0.997934	-1.0021	-0.992083	-0.994527	-0.996896	-1.00111	-0.986288	-1.00404	-0.981037	-1.00662	-0.993741	-1.00883	-0.997425	-0.979784	-1.00459	-0.996242	-0.987303	-1.00306	-0.999692	-0.989172	-0.999829
14	-0.993829	-1.00315	-0.990609	-0.998719	-0.999544	-0.991947	-1.00585	-1.00249	-1.0069	-0.993167	-1.00616	-0.99536	-0.995528	-1.00049	-0.994485	-0.990223	-0.998929	-1.00269	-0.991458	-1.00218	-1.00306	-0.986464	-0.991119	-0.997371	-1.00352	-1.00677	-0.996604	-1.00219	-1.0038	-1.00605	-0.992662	-0.996643	-1.00357	-1.00015	-0.989203	-1.00109	-0.979468	-1.00777	-0.990278	-1.00538	-1.00016	-0.980945	-1.00262	-0.997217	-0.990227	-1.00486	-0.996353	-0.991862	-1.00161
15	-0.993301	-1.00373	-0.991594	-0.999303	-1.00034	-0.992535	-1.00663	-0.998749	-1.00807	-0.995123	-1.00714	-0.998306	-0.996115	-0.999505	-0.993112	-0.988644	-1.00126	-1.00445	-0.993608	-1.00103	-1.00346	-0.990875	-0.989379	-0.999695	-0.99955	-1.00816	-1.00068	-0.999859	-1.00532	-1.00822	-0.994205	-1.0003	-1.00239	-0.99745	-0.98726	-1.00286	-0.977898	-1.01162	-0.992009	-1.00883	-1.00525	-0.980558	-0.999469	-0.996437	-0.991201	-1.00426	-0.997335	-0.992054	-1.0022
16	-0.994961	-1.00354	-0.992185	-0.999887	-0.99895	-0.992535	-1.00957	-1.00466	-1.01041	-0.997862	-1.00971	-1.00007	-0.994157	-0.997734	-0.992523	-0.99042	-1.00165	-1.00719	-0.995954	-0.999482	-1.00248	-0.992278	-0.988992	-1.00531	-1.00193	-1.00935	-0.998739	-1.00122	-1.00437	-1.00585	-0.994976	-1.00049	-1.00435	-0.998799	-0.986677	-1.00187	-0.982999	-1.00739	-0.991817	-1.00596	-1.00623	-0.983266	-0.997696	-0.995851	-0.991786	-1.00366	-1.00028	-0.994168	-0.998644
17	-0.996017	-1.00451	-0.992579	-0.997746	-1.00073	-0.99646	-1.01036	-1.00584	-1.01237	-1.00197	-1.00991	-0.999289	-0.994157	-1.00443	-0.995662	-0.990025	-0.999512	-1.00328	-0.994195	-0.997938	-1.00287	-0.99328	-0.989572	-1.00802	-1.00054	-1.00975	-0.998545	-0.997525	-1.00286	-1.00289	-0.992276	-1.00049	-1.00318	-0.999956	-0.984345	-1.00128	-0.983195	-1.00701	-0.994703	-1.00538	-1.00545	-0.983072	-0.998287	-0.995266	-0.992761	-1.00526	-1.00126	-0.991478	-1.00141
18	-0.995489	-0.998673	-0.993761	-0.998913	-1.00311	-0.994498	-1.00683	-1.00683	-1.00905	-0.999428	-1.00675	-0.999289	-0.997094	-1.00718	-0.997821	-0.991012	-0.996984	-1.0023	-0.995954	-0.996587	-1.00033	-0.995686	-0.989766	-1.00493	-1.00392	-1.00915	-1.00184	-0.99558	-1.00304	-1.0023	-0.990926	-1.0028	-1.00278	-1.00497	-0.988814	-1.00325	-0.987512	-1.00221	-0.990855	-1.00404	-1.00427	-0.983846	-0.995333	-0.997217	-0.995684	-1.00406	-1.00048	-0.990325	-0.999236
19	-0.993905	-0.994589	-0.990806	-0.999497	-1.00252	-0.992535	-1.00546	-1.00742	-1.00846	-0.997471	-1.00576	-1.00125	-0.991806	-1.0062	-1.00312	-0.989236	-0.993483	-1.0023	-0.995368	-0.996394	-1.00014	-0.998693	-0.988412	-1.00686	-1.00471	-1.00796	-1.00223	-0.994608	-1.00002	-1.00249	-0.992083	-1.00299	-1.00239	-1.00477	-0.990175	-1.00325	-0.990651	-1.00144	-0.989508	-1.00672	-1.00427	-0.984233	-1.00104	-1.00053	-0.995295	-1.00946	-1.00087	-0.990325	-1.00259
20	-0.99134	-0.9942	-0.992579	-0.999497	-1.0049	-0.993517	-1.00605	-1.00663	-1.00572	-1.00021	-1.00418	-0.999289	-0.992786	-1.006	-1.00155	-0.988052	-0.992899	-1.00113	-0.992435	-0.994078	-0.998183	-0.999093	-0.989766	-1.00183	-1.00054	-1.00876	-0.998933	-0.996358	-0.996987	-1.00624	-0.99324	-1.00472	-1.00239	-0.998799	-0.995226	-1.00246	-0.988689	-0.998749	-0.986814	-1.01017	-1.00467	-0.982299	-1.00183	-0.997608	-0.992371	-1.00686	-1.00126	-0.991286	-1.0022
21	-0.992924	-0.9907	-0.997307	-0.998719	-1.0045	-0.995871	-1.0037	-1.00663	-1.00494	-0.997275	-1.00675	-1.00106	-0.98926	-1.00896	-1.00332	-0.983117	-0.993094	-1.00015	-0.989698	-0.997359	-1.00053	-0.993481	-0.990926	-1.00357	-0.997961	-1.00915	-1.00165	-0.992857	-0.999827	-1.00249	-0.993433	-1.00242	-1.00396	-0.997257	-0.992312	-1.00207	-0.991044	-0.999518	-0.987392	-1.00806	-1.00701	-0.985587	-1.00636	-0.997413	-0.989447	-1.00766	-1.00048	-0.991286	-1.00082
22	-0.992396	-0.990116	-1.00184	-0.999303	-1.00014	-0.995871	-1.00389	-1.00446	-1.00865	-0.999819	-1.00714	-1.00361	-0.987889	-1.01112	-1.00606	-0.989038	-0.99251	-1.00152	-0.991458	-0.997938	-0.997598	-0.992879	-0.992667	-1.00473	-1.00173	-1.01312	-1.00165	-0.994608	-0.996987	-1.00309	-0.992083	-1.00338	-1.00357	-0.994752	-0.993478	-1.00011	-0.992025	-0.999902	-0.990278	-1.00711	-1.00545	-0.989649	-1.00242	-0.99429	-0.987498	-1.00686	-1.00519	-0.993015	-1.0022
23	-0.99232	-0.991283	-1.00144	-1.00417	-0.999941	-0.990966	-1.00193	-1.00821	-1.0069	-1.00138	-1.00675	-1.00204	-0.99259	-1.00777	-1.00489	-0.990223	-0.994455	-1.00171	-0.991653	-0.998324	-1.00072	-0.990875	-0.993247	-1.00822	-1.00094	-1.01709	-1.00476	-0.99383	-0.995284	-1.00447	-0.994012	-1.00607	-1.0069	-0.996679	-0.990369	-1.00128	-0.993398	-0.998749	-0.993356	-1.00998	-1.00799	-0.985974	-1.00498	-0.993705	-0.986913	-1.01046	-1.00519	-0.992823	-1.00832
24	-0.990435	-0.99245	-0.997701	-1.00436	-1.00529	-0.988807	-1.00135	-1.01156	-1.00533	-1.0006	-1.00537	-1.00047	-0.992786	-1.00876	-0.998017	-0.987065	-0.992899	-1.00445	-0.993413	-0.999868	-1.00053	-0.990073	-0.9917	-1.00919	-1.00273	-1.01868	-1.00262	-0.996747	-0.992823	-1.00348	-0.990154	-1.00376	-1.01103	-0.999763	-0.993478	-0.998337	-0.993398	-0.997021	-0.993548	-1.01151	-1.00623	-0.988295	-1.00341	-0.989997	-0.984964	-1.00966	-1.00303	-0.995513	-1.00714
25	-0.991038	-0.991089	-0.996716	-1.00242	-1.00331	-0.991162	-1.00056	-1.01471	-1.0022	-0.998841	-1.00339	-0.999289	-0.99161	-1.00994	-0.999195	-0.988644	-0.990566	-1.00504	-0.99048	-1.00161	-1.00014	-0.992679	-0.996341	-1.00861	-1.00372	-1.01551	-0.999515	-0.998886	-0.991119	-1.00782	-0.986683	-1.00492	-1.0122	-1.00304	-0.995421	-0.994406	-0.994183	-0.997213	-0.998743	-1.014	-1.0078	-0.98462	-0.999863	-0.987265	-0.987303	-1.01066	-1.00421	-0.995897	-1.00734
26	-0.990586	-0.992644	-1.00085	-1.00553	-0.999148	-0.992535	-0.998799	-1.01393	-0.999272	-1.00041	-1.00655	-0.998896	-0.990631	-1.00738	-0.998802	-0.992394	-0.995039	-1.00191	-0.993608	-0.998324	-0.998769	-0.991275	-1.00098	-1.01074	-1.00551	-1.0167	-0.999515	-0.999275	-0.989605	-1.00861	-0.983597	-1.0078	-1.0124	-1.00555	-0.996587	-0.994799	-0.995949	-0.999133	-0.997012	-1.01419	-1.00917	-0.986748	-1.00085	-0.984337	-0.988667	-1.01026	-1.00578	-0.994552	-1.00714
27	-0.993754	-0.995367	-1.00125	-1.00456	-1.00192	-0.992143	-0.99449	-1.01294	-0.996926	-0.999036	-1.00991	-1.00007	-0.992002	-1.00443	-0.99841	-0.992394	-0.993288	-1.00347	-0.993999	-0.995236	-0.993107	-0.992879	-0.997888	-1.01325	-1.00273	-1.01551	-0.995634	-0.996552	-0.99093	-1.0023	-0.98514	-1.00838	-1.01181	-1.00863	-0.996587	-0.99421	-0.99693	-0.998365	-0.998166	-1.00921	-1.00838	-0.989263	-0.999469	-0.982191	-0.992371	-1.01006	-1.00323	-0.993976	-1.00773
28	-0.992245	-0.991478	-1.00401	-1.00222	-1.0047	-0.992535	-0.998016	-1.01294	-0.996926	-1.00099	-1.0101	-0.998896	-0.994352	-1.00285	-0.997036	-0.999499	-0.991732	-1.00034	-0.997128	-0.999289	-0.996621	-0.989271	-0.995761	-1.01752	-1.00491	-1.00796	-0.995634	-0.997914	-0.989605	-1.00447	-0.984947	-1.01069	-1.01083	-1.00709	-0.994255	-1.0007	-0.996145	-0.996061	-0.998358	-1.01132	-1.00799	-0.990617	-0.998287	-0.985313	-0.989837	-1.00846	-1.00166	-0.996666	-1.00773
29	-0.990359	-0.993228	-1.0042	-1.0067	-1.0045	-0.992339	-0.996253	-1.01294	-0.997121	-0.999819	-1.01661	-0.998896	-0.993961	-1.00187	-0.998017	-0.999499	-0.996206	-1.00308	-1.00084	-1.00141	-1.00072	-0.988269	-0.998468	-1.01965	-1.00848	-1.00518	-0.994663	-1.00064	-0.98828	-1.00447	-0.986297	-1.00857	-1.01377	-1.00863	-0.994644	-0.99932	-0.991829	-0.994717	-1.00432	-1.01074	-1.00643	-0.989649	-1.00262	-0.989021	-0.986718	-1.00526	-1.00539	-0.995321	-1.00892
30	-0.990586	-0.993617	-1.00814	-1.00767	-1.00807	-0.991554	-0.998603	-1.01274	-0.997317	-1.0008	-1.01306	-0.99811	-0.999053	-1.00167	-1.00116	-0.997328	-0.998929	-0.99956	-1.00026	-0.998903	-0.99955	-0.991476	-0.999048	-1.01693	-1.0063	-1.00419	-0.992917	-1.00005	-0.991498	-1.00289	-0.98784	-1.00915	-1.00887	-1.01017	-0.994449	-1.0003	-0.99536	-0.99222	-1.00817	-1.01094	-1.00408	-0.99584	-1.004	-0.989997	-0.987887	-1.00906	-1.00676	-0.994744	-1.0099
31	-0.991792	-0.995367	-1.00676	-1.00728	-1.00727	-0.990181	-0.999583	-1.0088	-0.99849	-1.00021	-1.01247	-0.997324	-0.997486	-0.998915	-1.00665	-0.999104	-1.0034	-0.994278	-1.00104	-1.00315	-1.00111	-0.996087	-0.999629	-1.01539	-1.00531	-1.00538	-0.993111	-0.996552	-0.993391	-1.00506	-0.987454	-1.01415	-1.00651	-1.00959	-0.994644	-0.997747	-0.9985	-0.990876	-1.00836	-1.01036	-1.00388	-0.998161	-1.00085	-0.992729	-0.991006	-1.00406	-1.00834	-0.997626	-1.00931
32	-0.99232	-0.99634	-1.01208	-1.00631	-1.00906	-0.994301	-0.999583	-1.01274	-0.99849	-1.00197	-1.0101	-0.99536	-0.997486	-0.999112	-1.00646	-0.999894	-0.999707	-0.99506	-1.00495	-0.999868	-0.999355	-0.990273	-1.00002	-1.01345	-1.00809	-1.00598	-0.994857	-0.992857	-0.993012	-1.00368	-0.98649	-1.00819	-1.00514	-1.00921	-0.996781	-0.999713	-0.996734	-0.991068	-1.00682	-1.00806	-1.00271	-0.995646	-1.00006	-0.98785	-0.986718	-1.00586	-1.00735	-0.997434	-1.00556
33	-0.989831	-0.994978	-1.01346	-1.00612	-1.00767	-0.995283	-1.00017	-1.00762	-1.0024	-1.00432	-1.00773	-1.00165	-0.997486	-1.00049	-1.00646	-0.999894	-1.00262	-0.992908	-1.0069	-0.997938	-0.99916	-0.991877	-0.998082	-1.01693	-1.00948	-1.00677	-0.994275	-0.995774	-0.99623	-1.00467	-0.991312	-1.0053	-1.01004	-1.01306	-0.999695	-0.99814	-0.99693	-0.989724	-1.00528	-1.00558	-1.00036	-0.99642	-0.999469	-0.990973	-0.988277	-1.00846	-1.0046	-1.00185	-1.00477
34	-0.988323	-0.997507	-1.01622	-1.00281	-1.00291	-0.992339	-0.998603	-1.00821	-1.00357	-1.00217	-1.0101	-0.998306	-0.998269	-1.00206	-1.0092	-1.00088	-0.998929	-0.997017	-1.00886	-1.0018	-0.998769	-0.993881	-0.996728	-1.01868	-1.00888	-1.00717	-0.992334	-0.997719	-1.00096	-1.00545	-0.988612	-1.00222	-1.00789	-1.0121	-0.997558	-1.0005	-0.998696	-0.991452	-1.00798	-1.00443	-0.999969	-0.993325	-0.999469	-0.990387	-0.989447	-1.00706	-1.00284	-1.00032	-1.00556
35	-0.988473	-0.995173	-1.01011	-1.00261	-1.00252	-0.989984	-0.999779	-1.00368	-1.00338	-1.00315	-1.00912	-0.999289	-1.00101	-0.997734	-1.00626	-1.00167	-0.996789	-1.00289	-1.0116	-1.0018	-0.998574	-0.995886	-0.999629	-1.02003	-1.01146	-1.0034	-0.989035	-0.996552	-1.00323	-1.00703	-0.988804	-1.00588	-1.00985	-1.00959	-0.999307	-1.00109	-0.994968	-0.992796	-1.00682	-1.00519	-0.99899	-0.994099	-0.996515	-0.989216	-0.988862	-1.00726	-1.00441	-1.00166	-1.00536
36	-0.985984	-0.992644	-1.0107	-0.999887	-0.999346	-0.987041	-1.00272	-0.999143	-1.00416	-1.00588	-1.01188	-1.00047	-1.0014	-1.00147	-1.00489	-1.00147	-0.994455	-1.00465	-1.00964	-1.00257	-1.00385	-0.993681	-1.0004	-1.021	-1.01345	-1.00201	-0.992528	-0.994413	-1.00721	-1.00467	-0.988997	-1.00819	-1.01142	-1.01171	-1.00339	-0.998926	-0.990455	-0.99126	-1.0049	-1.00558	-0.999969	-0.995259	-0.998681	-0.990777	-0.991006	-1.00586	-1.00323	-0.999548	-1.00852
37	-0.984853	-0.989144	-1.00933	-1.003	-1.00054	-0.988611	-1.00468	-0.998354	-1.00299	-1.00784	-1.01346	-1.00302	-1.00454	-1.00069	-1.00489	-1.00285	-0.994066	-1.00719	-1.00749	-1.00141	-1.00443	-0.994683	-1.0006	-1.02003	-1.00888	-1.00538	-0.989035	-1.00122	-1.00816	-1.0019	-0.989769	-1.00896	-1.0073	-1.00747	-1.00261	-0.996961	-0.991829	-0.996445	-1.00644	-1.00366	-1.00095	-0.995259	-0.995333	-0.992339	-0.995684	-1.00706	-1.00421	-1.00012	-1.00694
38	-0.983193	-0.990311	-1.01189	-0.999497	-1.00371	-0.985667	-1.0033	-0.997172	-1.0067	-1.0098	-1.01425	-0.999485	-1.00062	-1.00029	-1.00351	-1.00226	-0.995622	-1.0068	-1.01023	-1.00103	-1.00658	-0.990073	-1.0006	-1.01384	-1.01444	-1.00538	-0.988453	-1.00044	-1.00891	-1.00171	-0.994205	-1.00665	-1.00514	-1.00574	-1.0028	-0.996765	-0.994379	-0.995869	-1.00605	-0.999067	-1.00486	-1.0001	-0.9975	-0.989802	-1.00153	-1.00706	-1.0048	-1.00608	-1.00753
39	-0.981458	-0.992061	-1.01031	-1.00105	-1.00331	-0.985471	-1.00135	-0.996581	-1.00533	-1.01078	-1.01326	-1.00125	-1.00003	-1.00128	-1.00018	-1.00384	-0.996789	-1.00602	-1.01023	-0.999289	-1.0056	-0.993481	-1.00272	-1.01054	-1.01404	-1.00538	-0.986512	-0.998303	-1.0074	-1.00309	-0.997097	-1.00318	-1.0069	-1.0042	-1.00358	-1.00187	-0.996341	-0.997789	-1.00528	-0.996195	-1.00584	-0.999708	-1.00223	-0.992144	-1.00017	-1.00346	-1.00166	-1.00493	-1.00477
40	-0.979271	-0.991478	-1.00775	-1.00105	-1.00093	-0.988611	-0.998995	-0.993427	-1.00318	-1.01195	-1.01109	-1.00224	-1.00219	-0.99734	-0.998998	-1.00325	-0.993872	-1.01012	-1.01277	-0.996201	-1.00541	-0.996087	-1.00408	-1.00861	-1.00987	-1.00915	-0.984765	-0.997136	-1.00778	-1.00506	-0.99729	-1.00203	-1.00651	-1.00246	-1.003	-1.00266	-0.997911	-0.994909	-1.00394	-0.998875	-1.00721	-0.999515	-0.999075	-0.991558	-0.99549	-1.00266	-1.00441	-1.00685	-1.00477
41	-0.976253	-0.994006	-1.00341	-0.999887	-0.999346	-0.991162	-0.998603	-0.996186	-1.00318	-1.01117	-1.01089	-0.999092	-1.00082	-0.99793	-0.997821	-0.999499	-0.995233	-1.00856	-1.01531	-0.993499	-1.00638	-0.999494	-1.00176	-1.0088	-1.00888	-1.01134	-0.980107	-0.996552	-1.00551	-1.00605	-0.994012	-0.999914	-1.00808	-1.00285	-1.00514	-1.00522	-0.999481	-0.992028	-1.00894	-0.996387	-1.00643	-1.00029	-0.999469	-0.992924	-0.9951	-1.00526	-1.00657	-1.00454	-1.00398
42	-0.974367	-0.995562	-1.00046	-1.00047	-1.00014	-0.990769	-0.999387	-0.996186	-0.999076	-1.01117	-1.00951	-0.994967	-1.00023	-0.999309	-0.997821	-0.998315	-0.99465	-1.0111	-1.01687	-0.993306	-1.00092	-0.99749	-0.998468	-1.00861	-1.00292	-1.00737	-0.983601	-0.993441	-1.00759	-1.00309	-0.99189	-0.998567	-1.0071	-1.00439	-1.00436	-1.00246	-0.995753	-0.994525	-1.00894	-0.999067	-1.00701	-0.997194	-1.00203	-0.989997	-0.994515	-1.00686	-1.00735	-1.00666	-1.00418
43	-0.971727	-0.995756	-1.00164	-0.998524	-1.00054	-0.992339	-0.997624	-0.997566	-0.998294	-1.01019	-1.00714	-0.992806	-0.997094	-0.995765	-0.997429	-0.995354	-0.994844	-1.01267	-1.01668	-0.995429	-1.00248	-0.997089	-0.999435	-1.00919	-1.00173	-1.01114	-0.985541	-0.992274	-1.01043	-1.00269	-0.992469	-0.997605	-1.00396	-1.00805	-1.00533	-1.00463	-0.99536	-0.996829	-1.00644	-0.998301	-1.00545	-1.00029	-1.00183	-0.987655	-0.995295	-1.00006	-1.00637	-1.00685	-1.00398
44	-0.970294	-0.998284	-1.00302	-1.00358	-0.998355	-0.988807	-0.996253	-0.996778	-0.995362	-1.01254	-1.00537	-0.99261	-0.995528	-0.995174	-0.997232	-0.997723	-0.997762	-1.01423	-1.01316	-0.995236	-1.00482	-0.998091	-0.995567	-1.0148	-1.00134	-1.01233	-0.987482	-0.994802	-1.01062	-1.00289	-0.991312	-0.994142	-0.998859	-1.01075	-1.00961	-1.00502	-0.993594	-0.997021	-1.00971	-0.998875	-1.0033	-1.00106	-1.00341	-0.988826	-0.996659	-1.00126	-1.01148	-1.00435	-1.00398
45	-0.970369	-1.0014	-0.998687	-1.00203	-1.00153	-0.984097	-0.994882	-0.994609	-0.993603	-1.01352	-1.00754	-0.99261	-0.997878	-0.99419	-0.995466	-0.99496	-0.994261	-1.01208	-1.01472	-0.995429	-1.0056	-0.998492	-0.993053	-1.01248	-1.00054	-1.01015	-0.98787	-0.994608	-1.01137	-1.00447	-0.996519	-0.989332	-0.995719	-1.00824	-1.00863	-1.00463	-0.9985	-1.00009	-1.00836	-0.998301	-1.00721	-0.999322	-1.004	-0.991753	-0.99471	-1.00146	-1.01305	-1.0057	-1.00655
46	-0.970445	-1.00159	-1.00144	-0.998524	-1.00311	-0.983313	-0.998212	-0.995595	-0.990084	-1.01195	-1.00438	-0.992413	-0.998465	-0.992812	-0.996055	-0.995552	-0.993677	-1.01169	-1.01727	-0.996008	-1.00463	-0.998292	-0.992473	-1.01035	-0.99816	-1.00955	-0.983018	-0.997136	-1.01156	-1.0019	-0.99459	-0.989332	-0.996504	-1.00863	-1.01019	-1.00875	-1.00144	-0.997021	-1.00759	-0.996004	-1.00486	-1.00068	-1.00656	-0.991168	-0.992566	-1.00046	-1.01403	-1.0055	-1.00536
47	-0.9669	-0.99984	-0.999869	-0.998913	-1.00212	-0.985667	-0.996645	-0.998552	-0.991453	-1.01019	-1.0032	-0.989074	-0.998661	-0.994781	-0.999587	-0.996736	-0.994455	-1.01267	-1.01531	-0.995429	-1.00756	-1.0015	-0.993827	-1.01016	-0.997763	-1.01134	-0.980884	-0.998692	-1.01251	-1.00249	-0.996133	-0.988177	-0.996111	-1.00824	-1.00902	-1.00934	-1.00144	-0.994333	-1.00817	-0.99409	-1.00232	-1.00087	-1.0042	-0.992339	-0.996464	-1.00086	-1.01325	-1.00493	-1.00595
48	-0.9669	-0.997507	-1.00243	-0.99833	-0.999346	-0.985667	-0.99782	-1.00033	-0.992821	-1.00941	-1.0032	-0.99261	-1.00199	-0.996552	-0.998802	-0.996736	-0.995622	-1.01482	-1.01336	-0.994657	-1.00463	-1.0021	-0.993634	-1.00589	-1.00074	-1.00895	-0.984959	-1.00239	-1.00929	-1.0021	-0.997869	-0.986831	-0.992775	-1.00535	-1.01252	-1.00816	-1.00066	-0.996253	-1.00586	-0.993515	-1.00388	-0.999902	-1.00085	-0.996242	-0.998219	-0.996068	-1.01305	-1.00262	-1.00418
49	-0.963128	-0.996729	-0.998687	-0.993463	-0.999743	-0.988218	-0.995078	-1.00013	-0.991062	-1.00843	-1.00379	-0.993002	-0.99729	-0.992615	-0.998998	-0.996539	-0.998151	-1.01873	-1.01179	-0.996587	-1.00326	-1.00431	-1.00021	-1.00551	-1.00173	-1.00955	-0.9869	-0.999664	-1.01137	-1.00269	-0.996519	-0.985868	-0.992972	-1.00535	-1.01291	-1.00718	-0.999481	-0.994525	-1.00682	-0.99275	-1.00525	-1.00048	-1.00006	-0.997998	-0.992761	-0.996667	-1.00971	-1.00224	-1.00477
50	-0.961619	-0.998673	-0.996913	-0.993463	-1.00192	-0.990769	-0.995861	-0.998354	-0.993016	-1.01175	-1.00063	-0.991234	-0.995723	-0.990253	-0.996055	-0.997131	-0.998345	-1.01932	-1.01355	-0.996973	-1.00189	-1.0041	-1.0004	-1.00163	-0.999748	-1.01213	-0.984959	-1.002	-1.01213	-1.00427	-1.00038	-0.986061	-0.991205	-1.00593	-1.01291	-1.00797	-0.998107	-0.991836	-1.0074	-0.995238	-1.00193	-1.00648	-1.0036	-1.00132	-0.997244	-1.00406	-1.01069	-1.00205	-1.00497
51	-0.958677	-0.996923	-1.00085	-0.994242	-1.00093	-0.988807	-0.995078	-0.997566	-0.991648	-1.01195	-0.999447	-0.993395	-0.995332	-0.986906	-0.99684	-0.996341	-0.999707	-1.0201	-1.01511	-0.992533	-1.00306	-1.0033	-1.0033	-0.997565	-0.999947	-1.00895	-0.983601	-0.996552	-1.01289	-1.00407	-1.0025	-0.985291	-0.988654	-1.00612	-1.01291	-1.00482	-1.00144	-0.992028	-1.01009	-0.995238	-1.0031	-1.00068	-1.00715	-1.0019	-0.9951	-0.996867	-1.0103	-1.0032	-1.00437
52	-0.957018	-0.995951	-0.999869	-0.993074	-0.998355	-0.986845	-0.996645	-0.996581	-0.990084	-1.01469	-0.997277	-0.995949	-0.996898	-0.991434	-0.997625	-0.994565	-1.00418	-1.01717	-1.01394	-0.99234	-1.00482	-1.00511	-1.00214	-0.996015	-0.999947	-1.00955	-0.98593	-0.994997	-1.01081	-1.00092	-1.00173	-0.988562	-0.989635	-1.00111	-1.01194	-1.00639	-1.00301	-0.992028	-1.01029	-0.99543	-1.00349	-0.997387	-1.00498	-0.999169	-0.992176	-0.994868	-1.00991	-1.00128	-0.998051
53	-0.957772	-0.996923	-0.999081	-0.991322	-1.00014	-0.987826	-1.00233	-0.995792	-0.993798	-1.01508	-0.997079	-0.993985	-0.993569	-0.99104	-0.997232	-0.994762	-1.00321	-1.02128	-1.01355	-0.988287	-1.00541	-1.00671	-1.00253	-0.992722	-1.00015	-1.00856	-0.989035	-0.997914	-1.00816	-0.996772	-1.00308	-0.987023	-0.990617	-0.996872	-1.01233	-1.00443	-1.00654	-0.991836	-1.00952	-0.993707	-1.00427	-0.995259	-1.00735	-1.00132	-0.991396	-0.994669	-1.00676	-1.00339	-0.998644
54	-0.95385	-0.992255	-0.998095	-0.992101	-0.99895	-0.98763	-1.00272	-0.993624	-0.996926	-1.01508	-0.99629	-0.994967	-0.99161	-0.99419	-0.996447	-0.991407	-1.00749	-1.01952	-1.0114	-0.987901	-1.00717	-1.00511	-1.00098	-0.994078	-1.00114	-1.00975	-0.990782	-0.99733	-1.01346	-0.996969	-1.00327	-0.984329	-0.990224	-0.997257	-1.00922	-1.00797	-1.00497	-0.993949	-1.00779	-0.993324	-1.0031	-0.998161	-1.00577	-1.00053	-0.992566	-0.99307	-1.00794	-1.00608	-0.996471
55	-0.951285	-0.9907	-0.996913	-0.991712	-0.999544	-0.989003	-1.00409	-0.991456	-0.996339	-1.01528	-0.992344	-0.995163	-0.992002	-0.993993	-0.998802	-0.995552	-1.00651	-1.01991	-1.00788	-0.988673	-1.00541	-1.0039	-1.00118	-0.992916	-1.00451	-1.01352	-0.99117	-1.00317	-1.01573	-0.997167	-1.00115	-0.981443	-0.985318	-0.999185	-1.00455	-1.00816	-1.00242	-0.996061	-1.00663	-0.99543	-1.00153	-0.997387	-1.01188	-0.996437	-0.990032	-0.99247	-1.01226	-1.00435	-0.999434
56	-0.95121	-0.989922	-0.996716	-0.988987	-1.00113	-0.99175	-1.00605	-0.994215	-0.995167	-1.01215	-0.988397	-0.999092	-0.994157	-0.993993	-0.995662	-0.994565	-1.00749	-1.01717	-1.00671	-0.987129	-1.00482	-1.00691	-1.00214	-0.989042	-1.00471	-1.01312	-0.990782	-1.00239	-1.01327	-0.996772	-0.999798	-0.980481	-0.99042	-0.997643	-1.00222	-1.00777	-1.00301	-0.992412	-1.00201	-0.994855	-0.998208	-1.00106	-1.00794	-0.996632	-0.989642	-0.99227	-1.01128	-1.0055	-0.997656
57	-0.951511	-0.994784	-1.00085	-0.991517	-1.00509	-0.991554	-1.00683	-0.993624	-0.99458	-1.01391	-0.988989	-0.994574	-0.994157	-0.993599	-0.994878	-0.996144	-1.0069	-1.01678	-1.00964	-0.987708	-1.00521	-1.00691	-1.00079	-0.991947	-1.0063	-1.01233	-0.99214	-1.002	-1.00816	-0.996377	-0.996905	-0.982598	-0.990224	-0.99745	-1.00183	-1.00915	-1.00066	-0.992412	-0.997589	-0.99677	-0.999577	-0.999708	-1.00754	-0.994485	-0.992566	-0.99267	-1.00794	-1.00397	-0.994297
58	-0.947513	-0.998479	-1.00007	-0.991712	-1.00311	-0.992928	-1.00801	-0.99185	-0.994776	-1.01547	-0.989384	-0.997128	-0.992981	-0.989859	-0.994878	-0.995946	-1.00301	-1.01697	-1.01062	-0.987901	-1.01009	-1.00731	-1.0033	-0.995047	-1.00888	-1.01233	-0.995828	-1.0053	-1.00607	-1.00111	-0.999798	-0.980674	-0.995326	-0.999763	-1.00358	-1.01032	-1.00242	-0.991644	-0.997589	-0.999832	-0.998208	-1.00358	-1.0038	-0.997998	-0.994125	-0.987074	-1.0105	-1.00378	-0.997063
59	-0.947362	-0.994784	-1.00046	-0.995994	-1.00628	-0.996068	-1.00977	-0.995004	-0.997317	-1.01078	-0.989384	-0.99536	-0.991415	-0.989071	-0.994485	-0.99417	-1.00301	-1.01795	-1.00671	-0.989445	-1.00814	-1.01072	-1.00466	-0.993884	-1.00967	-1.01293	-0.997574	-1.00297	-1.00607	-0.999535	-1.00308	-0.983175	-0.996896	-1.00092	-1.00261	-1.00875	-1.00085	-0.990492	-0.997396	-0.999832	-0.996251	-1.0028	-1.00676	-0.999559	-0.99549	-0.990272	-1.01246	-0.998779	-0.995878
60	-0.94525	-0.993617	-0.998884	-0.99794	-1.00311	-0.994694	-1.00879	-0.991061	-1.00064	-1.00725	-0.988989	-0.995753	-0.989064	-0.98415	-0.997625	-0.997525	-1.00593	-1.01776	-1.00202	-0.989059	-1.00795	-1.00751	-1.00002	-0.993691	-1.00689	-1.01074	-0.994081	-1.00297	-1.00551	-1.00052	-1.00558	-0.983752	-0.993756	-0.998799	-1.00494	-1.00541	-0.999088	-0.992028	-0.994318	-0.997535	-0.996838	-1.00609	-1.00498	-0.998974	-0.999193	-0.988673	-1.00932	-1.00358	-1.00003
61	-0.944043	-0.994589	-0.992579	-0.997162	-1.00232	-0.992535	-1.0082	-0.990667	-1.00103	-1.0051	-0.987411	-0.999878	-0.989848	-0.985921	-0.997232	-0.998512	-1.0071	-1.01639	-1.00358	-0.990217	-1.00892	-1.00791	-1.0006	-0.994853	-1.00491	-1.00836	-0.993499	-1.00705	-1.00797	-1.00703	-1.00867	-0.984522	-0.993364	-0.999763	-1.00475	-1.00364	-0.995753	-0.987804	-0.998358	-0.99409	-0.991554	-1.00338	-1.00262	-0.995266	-0.996464	-0.988873	-1.00991	-1.00166	-0.996471
62	-0.94261	-0.992839	-0.992579	-0.997356	-1.00589	-0.993713	-1.00996	-0.991259	-1.00377	-1.00628	-0.986029	-0.997128	-0.989456	-0.981984	-0.99527	-0.999104	-1.00126	-1.0111	-1.00593	-0.990603	-1.0058	-1.0019	-1.0004	-0.994853	-1.00531	-1.00776	-0.991364	-1.00803	-1.00721	-1.00743	-1.00809	-0.988562	-0.994345	-1.00015	-1.00436	-1.00816	-0.993594	-0.988764	-0.999705	-0.993324	-0.991359	-1.0028	-1.00164	-0.996437	-0.991396	-0.990072	-1.00853	-0.997819	-0.99489
63	-0.942912	-0.993033	-0.993958	-1.00028	-1.00351	-0.994498	-1.00957	-0.99185	-1.00865	-1.00765	-0.98524	-1.00086	-0.988281	-0.982575	-0.996251	-1.00167	-0.998929	-1.01149	-1.00475	-0.98848	-1.00365	-0.999695	-0.998275	-0.997371	-1.00292	-1.01015	-0.986512	-1.00939	-1.00759	-1.00486	-1.005	-0.988177	-0.994934	-0.999185	-1.00708	-1.00345	-0.994575	-0.9903	-1.00298	-0.999067	-0.992533	-1.00416	-1.0038	-0.998388	-0.990811	-0.987474	-1.00637	-0.998203	-0.990346
64	-0.939442	-0.992644	-0.994352	-0.998913	-1.00252	-0.994498	-1.00566	-0.994807	-1.00592	-1.00647	-0.987213	-1.00125	-0.987302	-0.981984	-0.998017	-1.00167	-0.996011	-1.01091	-1.00514	-0.990603	-1.00951	-1.0017	-1.00002	-0.999114	-0.998756	-1.01054	-0.988453	-1.00919	-1.00778	-1.00269	-1.00134	-0.989909	-0.998662	-0.998992	-1.00572	-1.00522	-0.999677	-0.993949	-1.00182	-0.997918	-0.992533	-1.00861	-1.00479	-0.9939	-0.990421	-0.984876	-1.00676	-0.998587	-0.996075
65	-0.93914	-0.997701	-0.994943	-1.00125	-1.00133	-0.995283	-1.00566	-0.99796	-1.00377	-1.00628	-0.985832	-1.00086	-0.984951	-0.980015	-0.998998	-1.00483	-0.995817	-1.00915	-1.00456	-0.992727	-1.01029	-0.999294	-0.999242	-0.995434	-0.999947	-1.01372	-0.989617	-1.01114	-1.00797	-1.00289	-0.998255	-0.989332	-0.995523	-0.99533	-1.0063	-1.0058	-0.999481	-0.995869	-1.00355	-0.99811	-0.991163	-1.00861	-1.004	-0.992924	-0.990032	-0.985475	-1.00441	-0.994552	-0.997261
66	-0.938612	-0.995756	-0.999869	-0.997551	-0.99895	-0.997637	-1.00311	-0.996975	-1.00416	-1.00588	-0.983464	-0.997717	-0.984756	-0.981197	-0.994878	-1.0072	-0.997567	-1.00993	-1.00573	-0.991182	-1.00033	-0.996487	-1.00234	-0.994466	-1.00173	-1.01293	-0.984959	-1.00997	-1.00797	-1.00052	-0.994397	-0.990486	-0.990813	-0.993981	-1.00708	-1.00698	-0.999677	-0.997405	-1.00124	-0.997152	-0.989793	-1.00803	-1.00144	-0.993705	-0.991981	-0.985475	-1.00323	-0.995705	-1.00003
67	-0.937254	-0.997312	-0.99849	-0.998524	-1.00133	-0.997049	-1.00154	-0.996383	-1.00299	-1.00451	-0.984845	-1.00066	-0.985147	-0.983953	-0.996251	-1.00503	-0.995622	-1.01286	-1.00671	-0.988673	-1.00521	-0.998292	-0.999629	-0.991173	-1.00253	-1.0167	-0.988453	-1.01269	-1.00702	-0.998548	-0.995362	-0.989332	-0.989832	-0.997836	-1.0098	-1.00777	-1.00046	-0.996253	-0.998166	-0.999067	-0.988815	-1.00358	-1.00321	-0.993314	-0.991396	-0.990072	-1.0046	-0.996666	-1.00101
68	-0.939668	-0.998673	-0.998293	-0.995994	-0.999941	-0.994105	-1.00526	-0.997369	-1.00025	-1.00647	-0.983464	-1.00027	-0.984168	-0.985528	-0.997429	-1.00384	-0.99251	-1.01365	-1.00847	-0.990217	-1.0056	-1.0001	-1.00079	-0.991173	-1.00551	-1.0167	-0.990393	-1.01308	-1.00797	-0.997167	-0.996519	-0.991833	-0.991598	-0.998221	-1.00805	-1.00934	-1.00242	-0.995677	-0.999128	-0.997918	-0.99312	-1.00358	-1.004	-0.994095	-0.992566	-0.991271	-1.00519	-0.997626	-0.997261
69	-0.941479	-1.00548	-0.998293	-0.997746	-0.997959	-0.997245	-1.00605	-0.998749	-1.00044	-1.00432	-0.984845	-1.00204	-0.987889	-0.984937	-0.998017	-1.00443	-0.995039	-1.01052	-1.00886	-0.989445	-1.0058	-1.0025	-1.0004	-0.992722	-1.00967	-1.01749	-0.986124	-1.01075	-1.00664	-0.99914	-0.99594	-0.996451	-0.992972	-0.99957	-1.01019	-1.01308	-1.00478	-0.997213	-0.994318	-0.997535	-0.992533	-1.00319	-1.00616	-0.996047	-0.995295	-0.994868	-1.00264	-0.996666	-0.997063
70	-0.943591	-1.00315	-1.00381	-0.994437	-0.997364	-0.993124	-1.00526	-0.995398	-0.999467	-1.00393	-0.985635	-1.00086	-0.987693	-0.988087	-1.00135	-1.00049	-0.995233	-1.01208	-1.00945	-0.990217	-1.00795	-0.998893	-1.0033	-0.99156	-1.0063	-1.0163	-0.990005	-1.01153	-1.00248	-0.997561	-0.995747	-0.994527	-0.995719	-1.00227	-1.01077	-1.01072	-1.00537	-0.996253	-0.995088	-0.99811	-0.996838	-1.00029	-1.0042	-0.9939	-0.994515	-0.991871	-0.999103	-0.992246	-0.995285
71	-0.94608	-1.00081	-1.00066	-0.995605	-0.999148	-0.99175	-1.00722	-0.990864	-0.999663	-1.00001	-0.980307	-1.00184	-0.991219	-0.990056	-1.00194	-1.00325	-0.99854	-1.01228	-1.00886	-0.994271	-1.00892	-0.998492	-1.00466	-0.991754	-1.00451	-1.01332	-0.987676	-1.01658	-0.999827	-1.00171	-1.00095	-0.995296	-0.998662	-1.0042	-1.01019	-1.00639	-1.0038	-1.00144	-0.996434	-0.999258	-0.99449	-1.00184	-1.00676	-0.994485	-0.990811	-0.987874	-0.996549	-0.993399	-0.997656
72	-0.948268	-1.00295	-1.00263	-0.993269	-1.00311	-0.990769	-1.0082	-0.988893	-0.999467	-0.996493	-0.982675	-1.00322	-0.989456	-0.992812	-1.00155	-1.00404	-1.00301	-1.00836	-1.00671	-0.996394	-1.00951	-0.996888	-1.00427	-0.992141	-1.00352	-1.00975	-0.990782	-1.01522	-0.995473	-1.00072	-1.00095	-0.995681	-1.00318	-1.00574	-1.00688	-1.00423	-1.0036	-1.00413	-0.99932	-0.998301	-0.995077	-0.998741	-1.00794	-0.994876	-0.990811	-0.99307	-0.999889	-0.990901	-0.998446
73	-0.951059	-1.00412	-1.00322	-0.995605	-1.00371	-0.988807	-1.00996	-0.989879	-0.99673	-0.999232	-0.984056	-1.00322	-0.994548	-0.992615	-0.999391	-1.00266	-1.00632	-1.00602	-1.00417	-0.998903	-1.00599	-0.999695	-1.00195	-0.990398	-1.00233	-1.01173	-0.991364	-1.01795	-0.99623	-0.998153	-0.996712	-0.996643	-1.00043	-1.00709	-1.00611	-1.00718	-1.00576	-1.00297	-1.00028	-0.994664	-0.993511	-1.00145	-1.00892	-0.993705	-0.9951	-0.995868	-0.998121	-0.993976	-0.999829
74	-0.955283	-1.0047	-1.00282	-0.994631	-1.00212	-0.988022	-1.00938	-0.987514	-1.00103	-0.997275	-0.984253	-1.00459	-0.996703	-0.996552	-0.998606	-1.00187	-1.00729	-1.00719	-1.00123	-0.998903	-1.00717	-1.0015	-1.00098	-0.992916	-1.00074	-1.00776	-0.990393	-1.01697	-0.996798	-0.998351	-0.99729	-0.996451	-1.00318	-1.00516	-1.00747	-1.00541	-1.00615	-1.00086	-1.00163	-0.995047	-0.996446	-1.00145	-1.00636	-0.990582	-0.99354	-0.993469	-0.993406	-0.992823	-0.997853
75	-0.95996	-1.00276	-1.00401	-0.992296	-1.00192	-0.992928	-1.00624	-0.992638	-1.00084	-0.999428	-0.984451	-1.00499	-1.00003	-0.998718	-0.998017	-1.00542	-1.01021	-1.00739	-0.999083	-0.999289	-1.00638	-1.0005	-1.00524	-0.994466	-0.99955	-1.00717	-0.990976	-1.01561	-0.993391	-0.997167	-0.995362	-0.99722	-0.998662	-1.00381	-1.00591	-1.00423	-1.00753	-1.00182	-1.00413	-0.99543	-0.993707	-1.0028	-1.004	-0.990582	-0.997244	-0.991071	-0.993995	-0.990325	-0.993112
76	-0.963656	-1.00062	-1.00795	-0.992296	-1.00212	-0.989788	-1.00507	-0.992835	-1.00181	-1.00119	-0.983661	-1.00754	-1.00082	-0.996749	-0.995466	-1.00384	-1.00613	-1.01052	-0.994977	-1.00257	-1.00658	-0.998091	-1.00408	-0.992916	-0.997763	-1.00717	-0.990588	-1.01911	-0.99907	-0.995785	-0.992662	-1.00261	-0.998466	-1.00497	-1.00475	-1.00561	-1.00811	-0.998557	-1.00509	-0.99677	-0.994098	-1.00029	-1.00203	-0.99429	-0.997439	-0.990672	-0.994978	-0.988788	-0.991729
77	-0.967729	-0.998673	-1.00854	-0.99288	-1.00529	-0.988218	-1.00193	-0.992441	-1.00084	-1.0008	-0.984451	-1.00636	-0.997878	-0.996552	-0.994485	-1.00522	-1.00749	-1.01169	-0.991262	-1.00103	-1.0099	-0.99749	-1.00214	-0.991366	-0.993991	-1.00419	-0.994275	-1.0195	-0.996609	-0.997759	-0.993819	-1.00684	-0.995719	-1.00477	-1.00863	-1.00561	-1.00831	-1.00048	-1.00586	-0.995812	-0.998208	-1.00087	-1.00301	-0.997998	-0.999973	-0.994269	-0.995763	-0.991478	-0.993902
78	-0.97301	-0.998479	-1.00578	-0.991517	-1.00331	-0.986845	-1.00154	-0.992047	-1.00084	-0.997667	-0.987411	-1.00381	-1.00219	-0.998324	-0.994485	-1.00187	-1.00593	-1.01012	-0.992435	-0.998517	-1.00814	-0.994884	-1.00079	-0.991947	-0.995976	-1.0026	-0.992528	-1.01308	-0.996798	-0.995982	-0.995169	-1.00896	-0.998074	-1.00343	-1.00727	-1.00482	-1.01145	-0.996637	-1.00682	-0.993515	-0.998599	-1.0001	-0.999272	-0.999169	-0.997439	-0.994269	-0.997335	-0.993783	-0.995088
79	-0.979271	-0.997896	-1.00243	-0.985094	-1.00252	-0.986452	-1.00566	-0.990273	-1.00084	-0.996101	-0.989778	-1.004	-1.00003	-1.00561	-0.99841	-1.00483	-1.00496	-1.00739	-0.994195	-0.998324	-1.00795	-0.993481	-1.00176	-0.992722	-0.995182	-1.00121	-0.993305	-1.01347	-0.998312	-0.99243	-0.996133	-1.00703	-0.997485	-1.00111	-1.00747	-1.00639	-1.01086	-0.991836	-1.0074	-0.993707	-0.995859	-1.00029	-1.00498	-0.996047	-0.997634	-0.998266	-1.00244	-0.991478	-0.995483
80	-0.986361	-0.997118	-1.00302	-0.985288	-1.00093	-0.991358	-1.00977	-0.992047	-1.00123	-0.996493	-0.987805	-1.00597	-1.00238	-1.00797	-0.995859	-1.00779	-1.00749	-1.00621	-0.993999	-0.999289	-1.00775	-0.995084	-1.00311	-0.994659	-0.995579	-1.00101	-0.993111	-1.0162	-0.999827	-0.994009	-0.997097	-1.00684	-0.998662	-0.999956	-1.00766	-1.00934	-1.0087	-0.994717	-1.00625	-0.993515	-0.994685	-1.00068	-1.00341	-0.996242	-1.00017	-0.999265	-1.0048	-0.996666	-0.995285
81	-0.991943	-0.999062	-1.0044	-0.989376	-0.999941	-0.992143	-1.01251	-0.997763	-1.0022	-0.995319	-0.989581	-1.00184	-1.0061	-1.00699	-0.993896	-1.00582	-1.00729	-1.00465	-0.994586	-1.00199	-1.00404	-0.995285	-1.00466	-0.99524	-0.996373	-0.999425	-0.992334	-1.01872	-0.99888	-0.994798	-0.997483	-1.00453	-1.00318	-0.998414	-1.00902	-1.0062	-1.0087	-0.994717	-1.00682	-0.997152	-0.994685	-1.00164	-1.0042	-0.998779	-1.00173	-0.995268	-1.00323	-0.997434	-0.992717
82	-0.999185	-0.996145	-1.00204	-0.988792	-0.99895	-0.99332	-1.01329	-0.993821	-1.0069	-0.992971	-0.990962	-1.00302	-0.998465	-1.00679	-0.997625	-1.00937	-1.0069	-1.00249	-0.993022	-1.00045	-1.00346	-0.990474	-1.00659	-0.994272	-0.99677	-0.996646	-0.99214	-1.02067	-1.00115	-0.994404	-0.996519	-1.00434	-1.00043	-0.996872	-1.00688	-1.00639	-1.01027	-0.995677	-1.01048	-0.996004	-0.998599	-1.00435	-1.00262	-0.995461	-1.00153	-0.996267	-1.00382	-0.993976	-0.991532
83	-1.00582	-0.996729	-1.00302	-0.989376	-0.996373	-0.995086	-1.01055	-0.993624	-1.00611	-0.993167	-0.987805	-1.00125	-0.998465	-1.00344	-0.997821	-1.00562	-1.00963	-0.999951	-0.996737	-0.999868	-1.00131	-0.986865	-1.00852	-0.992335	-0.997763	-0.996646	-0.992334	-1.01931	-0.99907	-0.996969	-0.995555	-1.00646	-1.00161	-0.995523	-1.00242	-1.00816	-1.01008	-1.00009	-1.00971	-0.997727	-1.00349	-1.00184	-1.00124	-0.994095	-1.00095	-0.995668	-1.00401	-0.996089	-0.9941
84	-1.01261	-0.995756	-1.00223	-0.990154	-1.00093	-0.998422	-1.01134	-0.994412	-1.00553	-0.993558	-0.989581	-0.999289	-0.997486	-1.00049	-0.999391	-1.00621	-1.00982	-1.00289	-0.996346	-0.996587	-1.00306	-0.987467	-1.00562	-0.991947	-0.994984	-0.996447	-0.991558	-1.01853	-1.00191	-0.998153	-0.992855	-1.00588	-0.999251	-0.99533	-1.0063	-1.00541	-1.00909	-0.995677	-1.00413	-0.999641	-1.00075	-1.0001	-1.00085	-0.989997	-0.999388	-0.996867	-1.00637	-0.994936	-1.00062
85	-1.01985	-0.995562	-1.00381	-0.991517	-1.00133	-1.00078	-1.01055	-0.995792	-1.00474	-0.99258	-0.994514	-0.997324	-0.997878	-1.00206	-1.00037	-1.0072	-1.00788	-1.00269	-0.993413	-0.997359	-1.0015	-0.987667	-1.00311	-0.993884	-0.994984	-0.997043	-0.989617	-1.016	-1.00058	-0.999535	-0.99324	-1.00953	-0.998662	-0.993017	-1.00358	-1.00463	-1.00851	-0.997405	-1.00259	-0.999067	-1.00506	-0.999902	-1.00242	-0.993314	-1.00056	-0.994868	-1.00775	-0.993976	-0.995878
86	-1.02732	-0.998673	-1.00578	-0.991322	-1.00331	-0.995086	-1.01055	-0.998946	-1.00729	-0.990623	-0.997079	-1.00007	-1.0014	-0.999899	-0.998802	-1.00503	-1.00399	-0.997604	-0.996737	-0.998517	-1.00306	-0.990273	-1.00137	-0.993497	-1.00015	-0.999822	-0.991558	-1.01425	-1.00399	-0.999732	-0.996133	-1.01011	-0.998859	-0.996294	-1.00475	-1.00443	-1.00909	-0.994141	-1.00221	-1.00022	-1.0033	-0.997	-1.0036	-0.995656	-1.00446	-0.987474	-1.00892	-0.993207	-0.996866
87	-1.03577	-0.999646	-1.00539	-0.988597	-1.00073	-0.995871	-1.00644	-0.99796	-1.00592	-0.99121	-0.997474	-0.994574	-0.995723	-0.998718	-0.996447	-1.00226	-1.00068	-0.997017	-0.999278	-1.00161	-1.00619	-0.992077	-1.00311	-0.992916	-0.996175	-0.999028	-0.994275	-1.01347	-1.00039	-0.999535	-0.995555	-1.01223	-0.999251	-0.996872	-1.00242	-1.00207	-1.01066	-0.995869	-1.00067	-1.00117	-1.0031	-1.0001	-1.00223	-0.998779	-1.00368	-0.984476	-1.00657	-0.997626	-1.00003
88	-1.04279	-0.997507	-1.00144	-0.990544	-1.00252	-0.999207	-1.00428	-0.999734	-1.00514	-0.990623	-0.996487	-0.993592	-0.997682	-0.999309	-0.998998	-1.00759	-1.00457	-0.996234	-0.999278	-1.00373	-1.00424	-0.990875	-1.00292	-0.99834	-1.00074	-1.00062	-0.993111	-1.01231	-1.00096	-0.997956	-0.998062	-1.01511	-0.996111	-0.997257	-0.99989	-1.00541	-1.01086	-0.996061	-0.999128	-0.999641	-1.00643	-1.00416	-1.00203	-0.997803	-1.00563	-0.985276	-1.00617	-0.998203	-0.997063
89	-1.05033	-0.997701	-1.00578	-0.992685	-1.00113	-1.00019	-1.00174	-0.997369	-1.00553	-0.991797	-0.998066	-0.992806	-0.999836	-0.999309	-0.99841	-1.00345	-1.00788	-0.995256	-0.999278	-1.00218	-1.00424	-0.991075	-1.00272	-0.997177	-0.998359	-0.999227	-0.996992	-1.01269	-1.00588	-0.995588	-1.00153	-1.01357	-0.997877	-0.998799	-0.998724	-1.00659	-1.01066	-0.998557	-0.999128	-1.00156	-1.00506	-1.00029	-0.999469	-0.994876	-1.00446	-0.989672	-1.00264	-0.999548	-0.998841
90	-1.05878	-1.00101	-1.00479	-0.996383	-1.00093	-0.997834	-1.00233	-0.998354	-1.00631	-0.987884	-0.999842	-0.992413	-1.0014	-1.00147	-0.996447	-1.00285	-1.0071	-0.995647	-0.996932	-1.00238	-1.00248	-0.991476	-1.00408	-0.996596	-0.995976	-1.00181	-0.999903	-1.01153	-1.00569	-0.994601	-0.999219	-1.00992	-0.998662	-1.00053	-0.997364	-1.00561	-1.0087	-0.994717	-0.99451	-1.00079	-1.00388	-1.00145	-1.0038	-0.994485	-0.998413	-0.99327	-1.00303	-0.995897	-0.999631
91	-1.06738	-1.00198	-1.00539	-1.00047	-0.998355	-0.997245	-1.00193	-0.998157	-1.00924	-0.987101	-1.00122	-0.99261	-1.00375	-1.00738	-0.997821	-1.00443	-1.00632	-0.995647	-0.997323	-1.00527	-1.00365	-0.991476	-1.00504	-0.99524	-0.996572	-0.998631	-1.00223	-1.00803	-1.00418	-0.996969	-0.994976	-1.00819	-1.00023	-0.997257	-0.992506	-1.00541	-1.00929	-0.994141	-0.992586	-1.00022	-1.0031	-1.00145	-1.00498	-0.995071	-0.997049	-0.994069	-0.999103	-0.993591	-1.00042
92	-1.07296	-1.00918	-1.0042	-0.997356	-0.99558	-0.997245	-1.00135	-1.00072	-1.00983	-0.986905	-1.00339	-0.990252	-1.00179	-1.006	-0.998998	-1.00424	-1.00146	-0.994082	-1.00104	-1.00334	-1.00814	-0.991676	-1.00698	-0.992722	-0.995778	-1.00141	-1.00417	-1.00647	-1.00532	-0.989865	-0.996519	-1.00588	-0.997681	-0.994174	-0.990175	-1.00757	-1.01125	-0.992604	-0.993741	-1.00022	-1.00153	-1.00474	-1.0042	-0.99468	-0.997634	-0.990672	-1.00107	-0.994936	-0.998644
93	-1.07831	-1.00801	-1.00026	-0.996967	-0.998553	-0.999011	-0.996057	-1.00407	-1.00924	-0.985536	-1.00616	-0.987502	-1.00199	-1.00679	-0.999195	-1.00463	-0.999123	-0.994082	-1.00456	-1.00508	-1.00873	-1.0001	-1.00253	-0.991173	-0.995579	-1.00002	-1.00941	-1.00453	-1.00513	-0.991049	-0.993626	-1.01223	-0.995915	-0.998221	-0.990952	-1.00522	-1.00713	-0.995101	-0.995088	-0.997918	-1.00408	-1.00667	-1.00321	-0.996632	-1.00251	-0.990672	-1.00028	-0.994168	-1.00022
94	-1.08193	-1.0082	-1.00243	-0.995799	-0.999148	-1.00038	-0.995469	-1.00565	-1.00729	-0.986905	-1.00478	-0.991431	-1.0065	-1.00581	-1.00116	-1.00404	-1.00029	-0.993691	-1.00143	-1.00315	-1.00638	-1.0041	-0.999048	-0.992141	-0.995778	-1.0032	-1.00611	-0.999859	-1.00172	-0.992628	-0.996326	-1.00973	-0.997289	-1.00034	-0.987066	-1.00305	-1.00046	-0.994333	-0.993548	-0.999258	-1.00486	-1.00474	-1.00104	-0.996827	-1.00192	-0.99287	-0.99871	-0.991862	-1.00398
95	-1.08789	-1.00859	-0.999672	-0.99794	-1.00093	-1.00176	-0.994882	-1.0021	-1.0065	-0.985927	-1.0028	-0.99202	-1.00552	-1.00896	-1.0043	-1.00621	-1.00126	-0.992125	-1.00006	-1.00392	-1.00717	-1.00531	-0.996921	-0.993884	-0.999748	-1.00359	-1.00825	-1.00005	-1.00229	-0.995785	-0.999219	-1.01069	-0.992972	-0.997836	-0.98454	-1.00227	-1.00144	-0.991452	-0.991432	-0.998684	-1.00408	-1.00861	-1.00045	-0.996632	-0.999778	-0.994868	-0.994978	-0.991862	-1.00418
96	-1.09265	-1.00548	-1.00105	-0.997356	-1.00291	-1.00215	-0.996057	-1.00663	-1.00455	-0.988471	-0.999447	-0.993788	-1.00277	-1.00974	-1.00332	-1.0072	-1.00185	-0.988213	-1.00006	-1.00431	-1.00502	-0.998693	-0.996921	-0.992335	-0.995182	-1.00439	-1.01077	-1.00141	-1.00248	-0.995588	-0.997097	-1.01204	-0.992775	-1.00208	-0.981237	-0.998926	-1.00007	-0.992604	-0.992394	-0.997918	-1.00956	-1.00725	-1.00262	-0.997217	-1.00114	-0.996667	-0.993799	-0.992823	-1.00694
97	-1.09755	-1.00509	-1.00263	-0.998524	-1.00034	-1.00254	-0.996841	-1.0088	-1.00455	-0.988471	-0.997671	-0.994378	-1.00552	-1.01171	-1.00685	-1.01016	-0.99854	-0.988799	-1.00084	-1.00411	-1.00072	-0.998091	-1.0006	-0.992722	-0.995182	-1.003	-1.01349	-0.999275	-1.00304	-0.990654	-0.995169	-1.01107	-0.995523	-0.998799	-0.984734	-1.00286	-1.00007	-0.992028	-0.992009	-1.00156	-1.01112	-1.01035	-0.999666	-0.995266	-0.998803	-0.996667	-0.997335	-0.994936	-1.00694
98	-1.10283	-1.0082	-0.998293	-0.999497	-0.997562	-1.00666	-0.995861	-1.00722	-1.00514	-0.986123	-0.996093	-0.997717	-1.00826	-1.00758	-1.00253	-1.01114	-0.996206	-0.987234	-1.00123	-1.0072	-0.997793	-0.999093	-0.999822	-0.991947	-0.995381	-1.00022	-1.01504	-1.00103	-1.00569	-0.989273	-0.989769	-1.00742	-1.00298	-0.996872	-0.986677	-1.00325	-0.993987	-0.996061	-0.990278	-1.00022	-1.01034	-1.01151	-1.00045	-0.994876	-1.0027	-0.991071	-0.999299	-0.996473	-1.00615
99	-1.10358	-1.01093	-0.994943	-1.00086	-0.999346	-1.00745	-0.995861	-1.00446	-1.0065	-0.984558	-1.0026	-0.998896	-1.00708	-1.00797	-1.00155	-1.01351	-0.993677	-0.987234	-1.00143	-1.00547	-0.998964	-1.0007	-1.0033	-0.994466	-0.995381	-0.998631	-1.01659	-1.00122	-1.00532	-0.991641	-0.992083	-1.00569	-1.00161	-1.00073	-0.986288	-1.00305	-0.996341	-0.99222	-0.987584	-0.999832	-1.01034	-1.0119	-1.00341	-0.993705	-1.00114	-0.99227	-0.996942	-0.997434	-1.00971
100	-1.10653	-1.00956	-0.99711	-1.00203	-0.998157	-1.00588	-0.99782	-1.00486	-1.011	-0.983775	-1.00359	-1.00106	-1.00787	-1.00856	-1.00273	-1.01489	-0.992121	-0.990952	-1.00299	-1.00257	-1.00111	-1.0001	-0.999048	-0.998146	-0.995976	-1.0032	-1.01776	-0.997719	-1.00532	-0.991641	-0.994976	-1.00376	-1.0018	-1.00073	-0.984151	-1.0003	-0.997322	-0.992989	-0.988354	-1.00404	-1.00975	-1.01344	-0.999863	-0.993705	-0.999778	-0.993469	-0.994978	-0.997819	-1.0103
101	-1.10713	-1.00879	-0.996913	-1.0032	-0.998157	-1.00588	-0.999975	-1.00506	-1.00865	-0.986318	-1.00734	-0.998896	-1.00395	-1.01033	-1.00547	-1.01489	-0.991343	-0.99193	-1.0071	-1.00315	-0.998183	-0.999895	-0.996921	-1.00066	-0.993991	-1.00876	-1.01737	-0.998108	-1.00588	-0.994206	-0.996905	-1.00126	-1.00023	-1.0015	-0.986483	-0.998926	-0.994772	-0.992028	-0.983544	-1.00404	-1.00564	-1.01286	-0.996909	-0.992339	-0.999778	-0.997866	-0.99262	-1.00032	-1.00516
102	-1.10426	-1.00704	-0.996125	-1.00592	-1.00252	-1.00706	-0.998212	-1.00466	-1.01022	-0.990427	-1.00576	-1.00007	-1.00689	-1.0064	-1.0039	-1.01667	-0.993677	-0.989191	-1.00514	-1.00643	-0.993497	-1.0005	-0.993634	-1.00105	-0.997366	-1.00836	-1.01659	-0.996941	-1.00248	-0.994009	-0.99999	-1.00549	-0.999644	-1.00034	-0.987066	-0.997551	-0.994575	-0.993565	-0.985468	-1.00079	-1.00153	-1.01054	-0.994939	-0.992534	-1.00017	-0.998266	-0.993995	-1.00109	-1.00338
103	-1.10072	-1.00918	-0.997898	-1.00573	-0.997959	-1.00333	-0.99782	-1.00506	-1.00865	-0.995906	-1.003	-0.999878	-1.0108	-1.00758	-1.00018	-1.01726	-0.99251	-0.994473	-1.0071	-1.00585	-0.993888	-0.99749	-0.995374	-1.0026	-0.996175	-1.00876	-1.01951	-0.993246	-0.999259	-0.991049	-0.999412	-1.00376	-0.998074	-0.999956	-0.992118	-0.99814	-0.993791	-0.995101	-0.983351	-0.999832	-0.999773	-1.01035	-0.994939	-0.989607	-0.99432	-1.00186	-0.99871	-1.00281	-1.00121
104	-1.09861	-1.01307	-0.998095	-1.00339	-1.00113	-1.00451	-0.994882	-1.00407	-1.00924	-0.995123	-1.00399	-1.00341	-1.00845	-1.00817	-0.999391	-1.01549	-0.995622	-0.989386	-1.00632	-1.00662	-0.992325	-0.999695	-0.996534	-1.00047	-0.99816	-1.00915	-1.02222	-0.992468	-1.0021	-0.989273	-0.999605	-1.00588	-1.00082	-0.998221	-0.994061	-0.99932	-0.990063	-0.995101	-0.983159	-1.00079	-1.00114	-1.01035	-0.994349	-0.990192	-0.991591	-1.00026	-0.997728	-1.00109	-1.00358
105	-1.09431	-1.01248	-0.995928	-1.00397	-1.00093	-1.00254	-0.993902	-1.00151	-1.00865	-0.991406	-1.00162	-1.00361	-1.0112	-1.00659	-0.997232	-1.01924	-0.99854	-0.990952	-1.00651	-1.00759	-0.991544	-1.0017	-0.999048	-1.00318	-0.996969	-1.00955	-1.01815	-0.991885	-0.999259	-0.992628	-0.99729	-1.00318	-0.998662	-0.995137	-0.994838	-1.00011	-0.992417	-0.999133	-0.983736	-1.00002	-0.998599	-1.01073	-0.994152	-0.991168	-0.991786	-1.00146	-0.99321	-1.00454	-1.00437
106	-1.08767	-1.01209	-0.991003	-1.00105	-0.996571	-1.00137	-0.992531	-0.998946	-1.00826	-0.991014	-0.999842	-1.00224	-1.01061	-1.00974	-0.993896	-1.01845	-1.00029	-0.997995	-1.00378	-1.00643	-0.988811	-1.0027	-0.996728	-1.00725	-0.994984	-1.01074	-1.01795	-0.990718	-0.999637	-0.994601	-0.996905	-1.00203	-1.00161	-0.992439	-0.993089	-1.00207	-0.987512	-0.998365	-0.980273	-1.00041	-0.999382	-1.01151	-0.996712	-0.992729	-0.992566	-1.00166	-0.995763	-1.00397	-1.00418
107	-1.08337	-1.01229	-0.986077	-1.00144	-0.997364	-1.00725	-0.993706	-0.998354	-1.00592	-0.990623	-0.999842	-1.00184	-1.01511	-1.00817	-0.99841	-1.01864	-0.998734	-0.99643	-1.00123	-1.00392	-0.987444	-1.0003	-0.998662	-1.00667	-0.995778	-1.00876	-1.01912	-0.992663	-0.997555	-0.994009	-1.00038	-1.0003	-1.00455	-0.992246	-0.991923	-1.00325	-0.98712	-0.995869	-0.978541	-1.00251	-0.999382	-1.01131	-0.993364	-0.996047	-0.997049	-1.00386	-0.996156	-1.00378	-1.0018
108	-1.0762	-1.01151	-0.990806	-1.00436	-0.999743	-1.00529	-0.995274	-1.00269	-1.00553	-0.992971	-1.00024	-1.00518	-1.01315	-1.00482	-0.996055	-1.0143	-1.00224	-1.00034	-1.00162	-1.00585	-0.990373	-0.999093	-1.00002	-1.00667	-0.993793	-1.00399	-1.01931	-0.998497	-0.998123	-0.984931	-0.999219	-1.00049	-1.00043	-0.994366	-0.992312	-1.00463	-0.991436	-0.994141	-0.978734	-1.00041	-0.997229	-1.01344	-0.994742	-0.996047	-0.999388	-1.00386	-0.995763	-1.0032	-1.00062
109	-1.06911	-1.00879	-0.994943	-1.00086	-1.00192	-1.00352	-0.992335	-1.00309	-1.00494	-0.994145	-1.00201	-1.00263	-1.00767	-1.00246	-0.999783	-1.01588	-1.00068	-1.00132	-1.00084	-1.0074	-0.989201	-1.0033	-1.00311	-1.00667	-0.988035	-1.00776	-1.01756	-0.995191	-0.997745	-0.986707	-1.00018	-0.999914	-0.999055	-0.994174	-0.995032	-1.00207	-0.993594	-0.993565	-0.983736	-0.998301	-0.997425	-1.0117	-0.992773	-0.996437	-0.997049	-0.999665	-0.999299	-1.00589	-1.00161
110	-1.06383	-1.0117	-0.992973	-1.00709	-0.997761	-1.00176	-0.994294	-1.00269	-1.00396	-0.997667	-1.00162	-1.00086	-1.00885	-1.00344	-1.00273	-1.0141	-1.00301	-1.00034	-1.00456	-1.00662	-0.990763	-1.00591	-1.00369	-1.00648	-0.987638	-1.00876	-1.01795	-0.994024	-0.995852	-0.985523	-0.998448	-1.00184	-1.00161	-0.994366	-0.998335	-1.00364	-0.993987	-0.998749	-0.981042	-0.998301	-0.998795	-1.01364	-0.991394	-0.999559	-0.994515	-1.00146	-0.996746	-1.00378	-0.999631
111	-1.05674	-1.0119	-0.990018	-1.00573	-0.99895	-0.998226	-0.995274	-1.00171	-1.00572	-0.999232	-1.00201	-1.00302	-1.00982	-1.00029	-1.00194	-1.00739	-1.00437	-1.00034	-1.00553	-1.00431	-0.992716	-1.00631	-1.00446	-1.00473	-0.991609	-1.00538	-1.01582	-0.99558	-0.995852	-0.986707	-0.997483	-1.00126	-1.00141	-0.994945	-0.998724	-0.996961	-0.99693	-1.00374	-0.980658	-0.99945	-0.998208	-1.01383	-0.992379	-1.00327	-0.998608	-1.00506	-0.996549	-1.00435	-0.995285
112	-1.04859	-1.01073	-0.991988	-1.00378	-1.00014	-0.998226	-0.992923	-0.999734	-1.00357	-0.998645	-1.00438	-1.00106	-1.01139	-1.00325	-1.00253	-1.00759	-1.00204	-1.00347	-1.00593	-1.00469	-0.994864	-1.00571	-1.0033	-1.00473	-0.994984	-1.00598	-1.01291	-0.993635	-0.998123	-0.982761	-1.00076	-1.00395	-1.00259	-0.994366	-0.997558	-0.996765	-0.995949	-1.00163	-0.984121	-0.996578	-0.995859	-1.01131	-0.99297	-1.00093	-0.9951	-1.00626	-1.00126	-1.00301	-0.997656
113	-1.04361	-1.0082	-0.994549	-1.00514	-1.00014	-0.998226	-0.994294	-1.0019	-1.00142	-0.996884	-1.00418	-1.00007	-1.00963	-1.00285	-1.00214	-1.00779	-1.0036	-0.998777	-1.00475	-1.00392	-0.99174	-1.0027	-1.00736	-1.00357	-0.99816	-1.00459	-1.01155	-0.993246	-0.996798	-0.981379	-1.00404	-1.00126	-1.00318	-0.993595	-0.998918	-0.992441	-0.995557	-0.999326	-0.982966	-0.99409	-0.997816	-1.00706	-0.993561	-1.00073	-0.996854	-1.00486	-1.00166	-1.00589	-0.997656
114	-1.03637	-1.00665	-0.991594	-1.00689	-0.995382	-1.00019	-0.992727	-1.00151	-1.00514	-1.00041	-1.00793	-1.00341	-1.0108	-1.00088	-1.00508	-1.00424	-1.00107	-1.00289	-1.00436	-1.00566	-0.99174	-0.999093	-1.01085	-1.00241	-0.997167	-1.00062	-1.00922	-0.990718	-0.999637	-0.980985	-1.00423	-0.995873	-1.00475	-0.995523	-0.998335	-0.98969	-0.996145	-1.00374	-0.982774	-0.997152	-0.996446	-1.00435	-0.995333	-1.00522	-0.998803	-1.00846	-1.00126	-1.00627	-0.998051
115	-1.0277	-1.00451	-0.991791	-1.00689	-0.9934	-0.997834	-0.994686	-0.997172	-1.00631	-0.999232	-1.00635	-1.0042	-1.00982	-0.999309	-1.00292	-1.00463	-1.00243	-1.00249	-1.00436	-1.00527	-0.992521	-0.994282	-1.00891	-1.00551	-0.997961	-1.00161	-1.01116	-0.992079	-0.99642	-0.983353	-1.00346	-0.998952	-1.00259	-0.995908	-0.996004	-0.989886	-1.00007	-1.00163	-0.985083	-0.996578	-0.992728	-1.00609	-0.997106	-1.00756	-0.998998	-1.00746	-1.00637	-1.00723	-0.992124
116	-1.02121	-1.00217	-0.989427	-1.00417	-0.993995	-0.998422	-0.993706	-0.99796	-1.00924	-1.00021	-1.00754	-1.00479	-1.00885	-0.998521	-1.00646	-1.00759	-0.999707	-1.00171	-1.00221	-1.00605	-0.99213	-0.995285	-1.0093	-1.00764	-0.997961	-1.00558	-1.00961	-0.993441	-0.995094	-0.981971	-1.00192	-1.00068	-1.00141	-0.991475	-0.993283	-0.991852	-1.00282	-1.00067	-0.983159	-0.99811	-0.992924	-1.0088	-0.9975	-1.00815	-0.999778	-1.00426	-1.00382	-1.00896	-0.991927
117	-1.01487	-1.00295	-0.987062	-1.00495	-0.991022	-1.00588	-0.99449	-0.997369	-1.01061	-0.998841	-1.00714	-1.00341	-1.01022	-0.995962	-1.00371	-1.00799	-1.0001	-1.00289	-1.00573	-1.00913	-0.993107	-0.995485	-1.01259	-1.00454	-0.996572	-1.00498	-1.00631	-0.995386	-0.993012	-0.982169	-1.00423	-0.998182	-0.99984	-0.991282	-0.992312	-0.992834	-1.00909	-1.00009	-0.987392	-0.997152	-0.995272	-1.0117	-0.996318	-1.01166	-1.00095	-1.00886	-1.00244	-1.00858	-0.992519
118	-1.00876	-1.00295	-0.987456	-1.00417	-0.988445	-1.00922	-0.993511	-0.998354	-1.00905	-0.99708	-1.00852	-1.00616	-1.01139	-0.996946	-1.00704	-1.00759	-1.0034	-1.00386	-1.00671	-1.0101	-0.997012	-0.990073	-1.01085	-1.00318	-0.99816	-1.00598	-1.00243	-0.994219	-0.994337	-0.985129	-1.00327	-0.994527	-1.00121	-0.987235	-0.991535	-0.993031	-1.0036	-0.999326	-0.987392	-0.99275	-0.994685	-1.01441	-1.00006	-1.01439	-1.0029	-1.00586	-1.00126	-1.00762	-0.994693
119	-1.00258	-1.00431	-0.987851	-1.00436	-0.987256	-1.00784	-0.990376	-0.99934	-1.00572	-0.996493	-1.00556	-1.00734	-1.011	-0.995962	-1.00665	-1.00878	-1.00515	-1.00308	-1.00378	-1.01242	-0.996426	-0.990073	-1.01027	-1.00493	-0.99955	-1.00578	-1.00262	-0.994413	-0.993769	-0.987891	-0.999026	-0.997413	-1.00141	-0.986849	-0.990175	-0.990279	-1.00399	-0.994717	-0.987776	-0.996195	-0.994098	-1.00648	-1.00085	-1.01322	-1.00173	-1.00406	-1.00323	-1.01012	-0.99489
120	-0.999411	-1.00315	-0.986668	-1.00436	-0.984084	-1.00706	-0.989201	-0.998749	-1.0065	-0.998254	-1.00438	-1.00656	-1.0108	-0.997734	-1.00763	-1.00562	-1.00651	-1.00249	-1.00456	-1.01145	-0.997988	-0.988469	-1.00968	-1.0026	-0.995778	-1.00677	-0.996992	-0.99169	-0.991498	-0.987299	-1.00057	-0.997028	-1.00396	-0.98762	-0.987649	-0.992245	-1.0038	-0.990492	-0.986814	-0.994472	-0.992141	-1.0059	-0.999075	-1.014	-1.00446	-1.00666	-1.00009	-1.00416	-0.987778
121	-0.993377	-1.00217	-0.986865	-1.00942	-0.986265	-1.00882	-0.992335	-0.996975	-1.00514	-0.999819	-1.00359	-1.00381	-1.00943	-0.998324	-1.00704	-1.00167	-1.00885	-1.00152	-1.00143	-1.00971	-0.996035	-0.988269	-1.00852	-1.00163	-0.995778	-1.00479	-0.996798	-0.992079	-0.989227	-0.987102	-1.00115	-0.995873	-1.00357	-0.986078	-0.991146	-0.997747	-1.00439	-0.98934	-0.985852	-0.994664	-0.992141	-1.00629	-0.998681	-1.01341	-1.00504	-1.00546	-1.00225	-1.00608	-0.989951
122	-0.990586	-1.00081	-0.990609	-1.00826	-0.98567	-1.01039	-0.993902	-0.997172	-1.00455	-0.999036	-1.00063	-1.00165	-1.00885	-0.994781	-1.00861	-0.997131	-1.00768	-1.00132	-1.0026	-1.0101	-0.99916	-0.991877	-1.00698	-1.00066	-0.997564	-1.00498	-0.998351	-0.99169	-0.986576	-0.989865	-0.999026	-0.991448	-1.00023	-0.986657	-0.993478	-0.995586	-1.00399	-0.989916	-0.98643	-0.991027	-0.995077	-1.00841	-0.996121	-1.01244	-1.00504	-1.00606	-0.999299	-1.00147	-0.989359
123	-0.98787	-0.998479	-0.995928	-1.00903	-0.988049	-1.00922	-0.989985	-0.996778	-1.00279	-0.998254	-1.00083	-1.00125	-1.00885	-0.996159	-1.00371	-0.996341	-1.00574	-1.0023	-1.00162	-1.00971	-0.999745	-0.996688	-1.00833	-1.00144	-0.996373	-0.997043	-0.99641	-0.992857	-0.991309	-0.991246	-1.0025	-0.991448	-0.998074	-0.986849	-0.994255	-0.998926	-1.00301	-0.992989	-0.987584	-0.989687	-0.996251	-1.00822	-0.994349	-1.01439	-1.0103	-1.00626	-0.998513	-0.994744	-0.989754
124	-0.984853	-0.999062	-0.993564	-1.00884	-0.987454	-1.00647	-0.992335	-0.997566	-1.00709	-0.998254	-1.00201	-1.00282	-1.00179	-1.00128	-1.00233	-1.00266	-1.00826	-1.00504	-1.00045	-1.00624	-0.997988	-0.998492	-1.00446	-0.998727	-0.996373	-0.995256	-0.998933	-0.992468	-0.995662	-0.991246	-1.00327	-0.994719	-0.995326	-0.988391	-0.995226	-1.0007	-1.00478	-0.995485	-0.992394	-0.987772	-0.995859	-1.00512	-0.995727	-1.01732	-1.01147	-1.00586	-0.998906	-0.99705	-0.98679
125	-0.981006	-0.9942	-0.992382	-1.0065	-0.982895	-1.00804	-0.996449	-1.00052	-1.01002	-1.00041	-1.00339	-1.00165	-0.997486	-1.00029	-0.996644	-1.00207	-1.00574	-1.00289	-1.00182	-1.00373	-1.00092	-0.999895	-1.0062	-0.997952	-0.996969	-0.994065	-0.996798	-0.991107	-0.997555	-0.989076	-1.0025	-0.996643	-0.987869	-0.988006	-0.995615	-1.00187	-1.00282	-0.996253	-0.992009	-0.986432	-0.995077	-1.00512	-0.993955	-1.01478	-1.00387	-1.00426	-0.996156	-0.999548	-0.984222
126	-0.980855	-0.991283	-0.992973	-1.00456	-0.982895	-1.01039	-0.996253	-0.995792	-1.00768	-1.00275	-1.00241	-1.00027	-1.00082	-1.0001	-1.00116	-1.00404	-1.00651	-1.00034	-1.00319	-1.00218	-0.997598	-0.999695	-1.00698	-0.994659	-0.995182	-0.996844	-0.995051	-0.99383	-0.998312	-0.986313	-1.00211	-0.998759	-0.992383	-0.989162	-0.995615	-1.00345	-1.00674	-0.998173	-0.991624	-0.991027	-0.994098	-1.0059	-0.992379	-1.01127	-1.00426	-1.00266	-0.998906	-1.00301	-0.987383
127	-0.978215	-0.991089	-0.99317	-1.00086	-0.980715	-1.00745	-0.996253	-1.0021	-1.00963	-1.00451	-1.00241	-1.00282	-0.995919	-0.997143	-1.00116	-1.00384	-1.00399	-0.998582	-1.00397	-0.998903	-0.997012	-1.0007	-1.00949	-0.994659	-0.992204	-0.995653	-0.996604	-0.996358	-0.99642	-0.98947	-1.00558	-1.00049	-0.994541	-0.989548	-0.996781	-1.00364	-1.00654	-1.00086	-0.990278	-0.993132	-0.999773	-1.0028	-0.994349	-1.01049	-1.00582	-1.00026	-0.996746	-1.00301	-0.986988
128	-0.975122	-0.995173	-0.988639	-0.998524	-0.979724	-1.01334	-0.993706	-1.00151	-1.01139	-1.00393	-1.00201	-0.999681	-0.998857	-0.99793	-0.998017	-1.00483	-1.00185	-1.00152	-1.00495	-1.00103	-0.994864	-1.0001	-1.00736	-0.995047	-0.991212	-0.991881	-0.998545	-0.996552	-0.993959	-0.989668	-1.00288	-1.00261	-0.996504	-0.987428	-0.99717	-1.00423	-1.00282	-1.00067	-0.988546	-0.992941	-1.00016	-1.00454	-0.996712	-1.01205	-1.00757	-1.00506	-1.00205	-0.999932	-0.988371
129	-0.972482	-0.995951	-0.988639	-0.999887	-0.984084	-1.01157	-0.990181	-1.00033	-1.01198	-1.00295	-0.998263	-0.995949	-0.996115	-1.00069	-0.998017	-1.00601	-1.00224	-1.00132	-1.00749	-0.997938	-0.991544	-1.0019	-1.0033	-0.994853	-0.992403	-0.994859	-0.995634	-0.99383	-0.993012	-0.989865	-1.00346	-1.00203	-0.994934	-0.989548	-0.991535	-1.00128	-1.00242	-0.999518	-0.9897	-0.998875	-1.00075	-1.00261	-0.999666	-1.01185	-1.0068	-1.00626	-0.999692	-0.999548	-0.993507
130	-0.970747	-0.995367	-0.990609	-1.00067	-0.987058	-1.00823	-0.992139	-1.00033	-1.00533	-1.00275	-0.994712	-0.996538	-0.990239	-1.00285	-0.99841	-1.00345	-1.00554	-0.99956	-1.00827	-0.996973	-0.989201	-0.999294	-1.00176	-0.995628	-0.992403	-0.995653	-0.994275	-0.99383	-0.991877	-0.992233	-1.00597	-1.00222	-0.997485	-0.991668	-0.991729	-1.00227	-1.00144	-1.00009	-0.987007	-0.995238	-0.996838	-1.00087	-1.00085	-1.01146	-1.00563	-1.00486	-0.999299	-0.999932	-0.989161
131	-0.969691	-0.995173	-0.992579	-0.998524	-0.988445	-1.00922	-0.991356	-1.00052	-1.00396	-1.00217	-0.996685	-0.993395	-0.990827	-1.00029	-0.998998	-1.00522	-1.00535	-1.00113	-1.00827	-0.998131	-0.994669	-1.0013	-1.0035	-0.991366	-0.993793	-0.99466	-0.993887	-0.994997	-0.993769	-0.991246	-1.00732	-1.00318	-0.996896	-0.990126	-0.989592	-0.999123	-0.9985	-0.998173	-0.989508	-0.998492	-0.997229	-1.00048	-1.00262	-1.00815	-1.00524	-1.00506	-1.00028	-1.00301	-0.994297
132	-0.969313	-0.995173	-0.994352	-1.00008	-0.991814	-1.00961	-0.989005	-1.00033	-1.00514	-1.00256	-0.997671	-0.990645	-0.992198	-0.998718	-1.00116	-1.00207	-1.00165	-0.999364	-1.00905	-0.999289	-0.995645	-1.0023	-1.0006	-0.987492	-0.989227	-0.994065	-0.993305	-0.996358	-0.995284	-0.991444	-1.00481	-1.00088	-0.994738	-0.98762	-0.995421	-0.996765	-0.999677	-0.999326	-0.987776	-0.99945	-0.997621	-1.00242	-1.00262	-1.00932	-1.00426	-1.00406	-0.999889	-1.00435	-0.991532
133	-0.966975	-0.993228	-0.993564	-0.998719	-0.989238	-1.00725	-0.992531	-1.00171	-1.00299	-1.00471	-0.999053	-0.997128	-0.993961	-0.99734	-1.0041	-1.00246	-0.995039	-0.995647	-1.01062	-0.999868	-0.992911	-1.0037	-0.999242	-0.98478	-0.989425	-0.991087	-0.993305	-0.993052	-0.995662	-0.991838	-1.00539	-1.00011	-0.995523	-0.989162	-0.99853	-0.99873	-1.00164	-0.997597	-0.990855	-0.997535	-0.998599	-1.00706	-1.00144	-1.01146	-1.00407	-1.00666	-0.999496	-1.00416	-0.99331
134	-0.964033	-0.997896	-0.995534	-0.995605	-0.991418	-1.00823	-0.996253	-0.999931	-0.999858	-1.00745	-1.00182	-0.999681	-0.990435	-0.993402	-1.00449	-1.00128	-0.99076	-0.997408	-1.01336	-0.999675	-0.99213	-1.00771	-0.996148	-0.984199	-0.992204	-0.990888	-0.996798	-0.992468	-0.992634	-0.994206	-1.00558	-0.99799	-0.999055	-0.988391	-0.998724	-0.999516	-1.00184	-1.00029	-0.988546	-0.995621	-0.997034	-1.00648	-1.00124	-1.00795	-1.00602	-1.00926	-0.999299	-1.00281	-0.993507
135	-0.963128	-0.99634	-0.997898	-0.995215	-0.990031	-1.01039	-0.997428	-0.995201	-1.00025	-1.00295	-1.00122	-1.00224	-0.989652	-0.996355	-1.0043	-0.999894	-0.991732	-0.999951	-1.00788	-0.998903	-0.99174	-1.00972	-1.0006	-0.983618	-0.994388	-0.99069	-0.996022	-0.994997	-0.989984	-0.996772	-1.00327	-0.997797	-0.999055	-0.989162	-0.998335	-0.999516	-1.00478	-1.00297	-0.985852	-0.997727	-0.997621	-1.00396	-1.0038	-1.00912	-1.0066	-1.00926	-0.998513	-1.0032	-0.995483
136	-0.961921	-0.998284	-1.00046	-0.995799	-0.989436	-1.00902	-1.00233	-0.996186	-0.999272	-1.00275	-0.998658	-0.99536	-0.98926	-0.997143	-1.00685	-1.00364	-0.993288	-0.999756	-1.00651	-0.999868	-0.991544	-1.00912	-1.00466	-0.986717	-0.993197	-0.982748	-0.997186	-1.00064	-0.986766	-0.99618	-1.00635	-0.996643	-0.996896	-0.99321	-0.997947	-0.99814	-1.00615	-1.00317	-0.990085	-1.00041	-1.00232	-1.00242	-1.00262	-1.00717	-1.00504	-1.00766	-0.997335	-1.0032	-0.992717
137	-0.962298	-1.00042	-0.999081	-0.996772	-0.991022	-1.00706	-1.0037	-0.996778	-0.997708	-1.00393	-0.992936	-0.995556	-0.991023	-0.997734	-1.00469	-1.00088	-0.997178	-0.996234	-1.00534	-1.00025	-0.990373	-1.00831	-1.00446	-0.988848	-0.991013	-0.984932	-0.996604	-0.998692	-0.987523	-0.997167	-1.00597	-0.998375	-0.999447	-0.99533	-0.996781	-0.997944	-1.00517	-1.00509	-0.994126	-1.00098	-0.999382	-1.00164	-1.00282	-1.00717	-1.00777	-1.00566	-1.00067	-1.00262	-0.992124
138	-0.962902	-0.997701	-0.999672	-0.997356	-0.994788	-1.00843	-1.00017	-0.99796	-0.995753	-1.0051	-0.99116	-0.996538	-0.992198	-0.995371	-1.0039	-0.996144	-0.994455	-0.997995	-1.00456	-1.00045	-0.989592	-1.00791	-1.00814	-0.987686	-0.993197	-0.980961	-0.998739	-0.998497	-0.993769	-0.998943	-1.00481	-0.998182	-0.998859	-0.997836	-0.993866	-1.0003	-1.00439	-1.00432	-0.991624	-0.998875	-1.00016	-1.00396	-1.00164	-1.00893	-1.00894	-1.00766	-1.00087	-1.00358	-0.99331
139	-0.961468	-0.997312	-0.999869	-0.997162	-0.993995	-1.00863	-0.999975	-0.996186	-0.994971	-1.00706	-0.992146	-0.998699	-0.994157	-0.992812	-1.00508	-0.995749	-0.991732	-0.997604	-1.0026	-0.996973	-0.988225	-1.00912	-1.00311	-0.989236	-0.989624	-0.983542	-1.00029	-0.998692	-0.996041	-0.999535	-1.00616	-0.995873	-0.999055	-0.997836	-1.00047	-1.00246	-1.00164	-1.00009	-0.991047	-0.998301	-0.99899	-1.00087	-1.00282	-1.00619	-1.00913	-1.00286	-0.998513	-1.00301	-0.993112
140	-0.9626	-0.997507	-1.00361	-1.00086	-0.997364	-1.01	-1.00135	-0.996186	-0.995948	-1.01293	-0.991554	-0.999878	-0.995136	-0.994387	-1.00371	-0.997723	-0.993677	-1.00015	-1.00358	-1.00064	-0.985882	-1.01192	-1.00562	-0.989623	-0.988631	-0.984535	-0.996216	-0.996163	-0.992634	-1.00407	-1.00346	-0.99799	-0.998662	-0.998221	-1.00086	-1.0007	-1.00439	-1.00374	-0.989316	-0.997727	-0.997034	-1.00203	-1.00321	-1.00405	-1.00582	-1.00286	-0.997138	-1.00378	-0.992322
141	-0.962147	-1.00062	-1.00223	-1.00008	-0.997562	-1.01157	-1.00135	-0.994215	-0.994189	-1.01469	-0.994514	-0.995753	-0.998074	-0.995962	-1.00567	-1.00009	-0.993288	-1.00465	-1.00045	-1.00006	-0.988225	-1.00912	-1.00524	-0.985168	-0.988234	-0.987513	-0.993887	-0.994413	-0.99358	-1.00802	-1.00308	-0.995104	-0.995326	-1.0015	-0.999113	-0.994406	-1.00419	-1.00201	-0.991047	-0.998875	-0.998403	-1.00029	-1.00144	-1.00307	-1.00913	-1.00046	-0.996549	-1.00762	-0.994693
142	-0.961167	-1.00159	-1.00026	-1.00067	-0.998355	-1.0102	-0.999387	-0.993624	-0.994776	-1.01684	-0.992146	-0.996342	-0.998661	-0.998324	-1.00449	-0.996933	-0.992316	-1.00289	-0.997323	-1.00064	-0.986272	-1.00972	-1.00891	-0.986136	-0.989227	-0.988506	-0.993887	-0.994802	-0.991498	-1.00802	-0.999026	-0.994911	-0.992775	-0.999956	-1.003	-0.99421	-1.00556	-0.999902	-0.99047	-1.00232	-0.998403	-0.998935	-1.00045	-1.00171	-1.00563	-1.00006	-0.995567	-1.00916	-0.993705
143	-0.963807	-1.00217	-0.997898	-0.999887	-0.998752	-1.01235	-1.00115	-0.996186	-0.992234	-1.01645	-0.995501	-0.995949	-1.00082	-0.995765	-1.00312	-0.996933	-0.991538	-0.998973	-0.995172	-0.998903	-0.98471	-1.00811	-1.01007	-0.988654	-0.988631	-0.987712	-0.995051	-0.994024	-0.992634	-1.01157	-0.997483	-0.996066	-0.992579	-0.99745	-1.00203	-0.991852	-1.0038	-0.999518	-0.990085	-1.00404	-1.00036	-0.998354	-1.00085	-1.00093	-1.00699	-1.00086	-0.992031	-1.01012	-0.998249
144	-0.966296	-1.00198	-1.00046	-1.00105	-0.997562	-1.01059	-1.00095	-0.995595	-0.99458	-1.01391	-0.996882	-0.995163	-1.00238	-0.998324	-1.00528	-0.999697	-0.991343	-0.996625	-0.99224	-0.996973	-0.985101	-1.00791	-1.01626	-0.98788	-0.99141	-0.987315	-0.997963	-0.992079	-0.992444	-1.01177	-0.99864	-0.992025	-0.992187	-0.997257	-1.00552	-0.991262	-1.00497	-1.00221	-0.993933	-1.00443	-0.997229	-0.998741	-1.00282	-1.00171	-1.00582	-1.00366	-0.994192	-1.01031	-1.00062
145	-0.96705	-1.0014	-1.00361	-0.999497	-0.999346	-1.01255	-0.998995	-0.996383	-0.991648	-1.01547	-0.997277	-0.996342	-1.00082	-0.998127	-1.00273	-0.999697	-0.994455	-1.00073	-0.987547	-0.999868	-0.985882	-1.00451	-1.01626	-0.989429	-0.995778	-0.987513	-1.00146	-0.990912	-0.995662	-1.00822	-1.00288	-0.990871	-0.989832	-0.998221	-1.00805	-0.992441	-1.00909	-1.00297	-0.993933	-1.00596	-0.997621	-0.998548	-1.00282	-1.00346	-1.00114	-1.00526	-0.993799	-1.01012	-1.00141
146	-0.967503	-1.00237	-1.00322	-1.00397	-1.00014	-1.01628	-1.00154	-0.995595	-0.995948	-1.01391	-0.994317	-0.996538	-1.00415	-0.997734	-1.00116	-1.00522	-0.993677	-0.998191	-0.990676	-0.995236	-0.985101	-1.01293	-1.01104	-0.990204	-0.994785	-0.990094	-1.00495	-0.988773	-0.995284	-1.00309	-1.00346	-0.990486	-0.99199	-1.00092	-1.01116	-0.986349	-1.0087	-1.00643	-0.993933	-1.00577	-0.997229	-0.997194	-1.0036	-1.00288	-1.00251	-1.00286	-0.994585	-1.008	-1.00674
147	-0.969464	-1.00042	-1.00657	-1.00475	-1.00073	-1.01824	-1.00095	-0.990864	-0.995753	-1.01215	-0.993922	-0.994574	-1.00317	-0.999505	-1.00547	-1.00621	-0.999318	-0.997017	-0.987156	-0.996201	-0.986077	-1.01373	-1.00601	-0.989042	-0.996969	-0.990293	-1.00262	-0.989551	-0.993959	-1.00447	-1.00076	-0.995296	-0.99513	-0.999378	-1.01019	-0.985759	-1.01302	-1.0097	-0.993548	-1.005	-0.995272	-0.999902	-1.00439	-1.00561	-1.00407	-1.00306	-0.992227	-1.00531	-1.00457
148	-0.972331	-1.0014	-1.00736	-1.00514	-1.00153	-1.01726	-0.998408	-0.994807	-0.995948	-1.01156	-0.995698	-0.994378	-1.00454	-1.0001	-1.00763	-1.00641	-1.00107	-0.99193	-0.984419	-0.991954	-0.98432	-1.01433	-1.00524	-0.987105	-0.998756	-0.987315	-1.00398	-0.988384	-0.993959	-1.00467	-1.00076	-0.994911	-0.994149	-0.998799	-1.00805	-0.986939	-1.0138	-1.01104	-0.993741	-1.00328	-1.00114	-1.00164	-1.00203	-1.00151	-1.0103	-1.00626	-0.992424	-1.00339	-1.0024
149	-0.974971	-1.00062	-1.01248	-1.00222	-1.0047	-1.01883	-0.995078	-0.989485	-0.990866	-1.0096	-0.997277	-0.993985	-1.00669	-0.996552	-1.00861	-1.00601	-1.00048	-0.992125	-0.985201	-0.99292	-0.98803	-1.01192	-1.00698	-0.98633	-0.998359	-0.987712	-1.00126	-0.988189	-0.991687	-1.00171	-1.00038	-0.991833	-0.993756	-0.995523	-1.00688	-0.988707	-1.01812	-1.01354	-0.993548	-1.00041	-1.0029	-1.00087	-1.0042	-1.00541	-1.00952	-1.00326	-0.99321	-1.00281	-1.00338
150	-0.977913	-1.00023	-1.01327	-1.003	-1.00331	-1.01667	-0.994686	-0.991259	-0.992625	-1.00569	-0.995895	-0.99536	-1.00669	-0.999309	-1.01038	-1.01154	-0.998929	-0.989386	-0.985592	-0.99485	-0.989006	-1.01293	-1.00466	-0.989042	-0.998557	-0.989498	-0.996798	-0.99169	-0.991687	-1.00427	-1.00404	-0.994719	-0.992775	-0.996294	-1.01019	-0.989297	-1.01871	-1.01392	-0.997974	-0.99811	-1.00604	-0.998548	-1.0042	-1.00112	-1.00641	-1.00146	-0.994781	-1.00704	-1.00141
151	-0.979346	-1.00062	-1.00972	-1.00417	-1.00153	-1.01765	-0.997624	-0.988696	-0.993798	-1.00647	-0.995698	-0.995949	-1.0108	-0.997143	-1.01038	-1.01016	-1.00204	-0.987234	-0.98481	-0.99485	-0.990178	-1.00751	-1.00388	-0.987492	-0.996175	-0.990094	-0.999709	-0.987412	-0.992634	-1.00881	-1.00732	-0.991063	-0.989832	-0.99745	-1.00902	-0.989493	-1.01851	-1.01373	-0.994318	-0.997152	-1.0076	-0.997774	-1.00518	-1.00327	-1.00796	-1.00526	-0.994388	-1.00435	-1.00338
152	-0.977988	-0.997896	-1.00716	-1.00397	-0.998752	-1.02275	-0.999583	-0.99185	-0.992625	-1.00569	-0.997474	-0.994574	-1.01178	-1.00049	-1.01018	-1.01055	-1.00262	-0.987821	-0.98657	-0.993113	-0.990568	-1.01112	-1.00098	-0.984393	-0.992998	-0.991285	-0.999903	-0.986245	-0.993959	-1.00723	-1.00655	-0.989717	-0.993168	-1.00053	-1.00999	-0.987135	-1.01518	-1.01507	-0.998358	-0.998875	-1.00682	-0.999902	-1.00321	-1.00171	-1.0068	-1.00566	-0.996156	-1.00339	-1.00299
153	-0.983042	-0.998284	-1.0046	-1.00164	-0.997761	-1.01785	-0.998212	-0.991259	-0.99243	-1.00412	-1.00201	-0.99477	-1.01315	-1.0001	-1.01195	-1.01292	-1.00457	-0.986452	-0.986961	-0.99234	-0.992521	-1.01072	-1.00079	-0.989429	-0.995778	-0.988506	-1.00281	-0.988578	-0.995662	-1.00506	-1.00578	-0.993372	-0.994934	-1.00265	-1.00786	-0.986152	-1.01478	-1.01488	-1.00336	-0.995621	-1.00897	-1.00319	-1.00242	-1.0058	-1.00465	-1.00086	-0.998513	-1.00281	-1.00615
154	-0.985682	-0.998284	-0.999278	-1.00203	-1.00054	-1.01549	-0.997428	-0.992244	-0.991062	-1.00256	-1.00024	-0.995556	-1.01531	-0.998718	-1.01411	-1.01253	-1.00613	-0.989778	-0.985788	-0.99485	-0.992911	-1.00972	-0.999629	-0.992335	-0.997564	-0.99069	-1.00398	-0.9843	-0.997177	-1.00348	-1.00693	-0.994911	-0.995523	-1.00111	-1.00824	-0.983205	-1.014	-1.01699	-1.00471	-0.995238	-1.01191	-1.00358	-0.999863	-1.00561	-1.00913	-0.996867	-1.00146	-1.00301	-1.00813
155	-0.98787	-0.996923	-1.00046	-1.00144	-0.999743	-1.01334	-0.996253	-0.996778	-0.990671	-1.00021	-0.997079	-0.996931	-1.01139	-1.0001	-1.01254	-1.01075	-1.00574	-0.989191	-0.989698	-0.996201	-0.993497	-1.01192	-1.0004	-0.994078	-0.998557	-0.993469	-1.00437	-0.986634	-0.999448	-1.00032	-1.00481	-0.997797	-0.993953	-1.00131	-1.00416	-0.986546	-1.01361	-1.01949	-1.00625	-0.996195	-1.01249	-1.00764	-0.999469	-1.00385	-1.01303	-0.999265	-0.995763	-1.00051	-1.00615
156	-0.988926	-0.99809	-1.00322	-1.00008	-0.998157	-1.01157	-0.996449	-0.994609	-0.991453	-0.996297	-1.00241	-0.998306	-1.01453	-1.0062	-1.01018	-1.00976	-1.00593	-0.989973	-0.984224	-0.997745	-0.993692	-1.00831	-1.00176	-0.997952	-0.999153	-0.992476	-1.00611	-0.986245	-0.997177	-0.997561	-1.005	-0.999337	-0.991794	-1.0042	-1.00475	-0.990279	-1.01518	-1.01795	-1.00586	-0.996961	-1.00917	-1.00745	-0.996318	-1.00444	-1.01498	-0.998266	-0.990459	-1.00224	-1.00734
157	-0.992773	-0.994784	-1.00026	-1.00144	-1.00093	-1.0151	-0.99782	-0.992047	-0.993603	-0.999232	-1.00142	-1.00145	-1.0108	-1.00502	-1.01293	-1.00976	-1.00613	-0.988799	-0.983833	-0.997938	-0.99584	-1.00811	-1.00176	-0.992335	-1.00054	-0.993469	-1.00786	-0.989162	-0.995284	-1.00092	-1.00635	-1.0003	-0.990224	-1.00227	-1.00358	-0.993817	-1.01616	-1.0241	-1.00702	-1.00136	-1.01014	-1.00861	-0.996318	-1.006	-1.01167	-0.997866	-0.988495	-1.00704	-1.00773
158	-0.99481	-0.997701	-1.00598	-1.00222	-1.00509	-1.01608	-0.997624	-0.991653	-0.992625	-0.999232	-1.00359	-0.997521	-1.01198	-1.00521	-1.01313	-1.00522	-1.00535	-0.988604	-0.989111	-0.996394	-1.00053	-1.0027	-1.00195	-0.992529	-0.998359	-0.990888	-1.00825	-0.992274	-0.995094	-1.00467	-1.00404	-1.00165	-0.990813	-1.004	-1.00222	-0.991655	-1.0138	-1.01853	-1.00702	-0.99945	-1.01328	-1.00899	-0.993364	-1.00678	-1.01362	-1.00146	-0.988691	-1.00896	-1.00299
159	-0.997525	-0.997507	-1.00873	-1.00612	-1.00371	-1.01412	-1.00233	-0.99185	-0.993407	-0.999036	-1.00359	-1.00086	-1.00982	-1.00502	-1.01391	-1.00562	-1.00437	-0.991147	-0.988329	-0.996201	-0.999941	-1.0031	-0.999435	-0.991366	-0.999153	-0.990888	-1.00805	-0.990523	-0.992823	-1.00368	-1.00635	-1.00184	-0.989439	-1.00208	-0.997364	-0.987332	-1.01557	-1.01699	-1.00933	-1.00079	-1.01347	-1.00629	-0.991001	-1.00405	-1.0144	-1.00446	-0.992817	-1.00627	-1.00793
160	-1.00054	-1.00042	-1.00558	-1.00845	-1.0041	-1.01765	-1.0033	-0.994609	-0.995753	-1.00041	-1.00497	-1.00361	-1.00865	-1.00561	-1.00979	-1.0066	-1.0036	-0.993299	-0.987938	-0.996587	-0.998964	-0.998893	-0.999242	-0.992722	-0.997763	-0.99069	-1.00708	-0.990912	-0.988848	-1.00526	-1.00385	-1.00318	-0.99042	-1.00285	-0.997752	-0.987332	-1.01478	-1.01757	-1.0099	-1.00022	-1.0121	-1.00803	-0.991985	-1.00268	-1.01557	-1.00706	-0.99596	-1.00666	-1.00655
161	-1.0019	-1.00665	-1.00755	-1.00903	-1.00034	-1.01785	-1.00115	-0.99185	-0.994776	-1.00217	-1.00379	-1.00538	-1.00297	-1.00561	-1.00999	-1.00858	-1.00224	-0.995647	-0.989502	-0.999675	-1.00072	-0.999895	-0.998662	-0.995047	-0.999351	-0.990491	-1.01019	-0.990523	-0.989037	-1.00624	-1.00462	-1.00165	-0.990224	-1.00323	-1.00067	-0.988314	-1.01243	-1.02026	-1.00817	-0.996195	-1.01132	-1.00512	-0.991591	-1.00385	-1.01459	-1.00546	-0.993602	-1.00935	-1.00635
162	-1.00333	-1.00412	-1.00736	-1.00787	-1.00371	-1.01569	-1.00115	-0.989287	-0.995753	-0.998058	-1.0028	-1.00675	-1.00277	-1.00679	-1.00763	-1.007	-1.00379	-0.992125	-0.988134	-0.996201	-0.999941	-1.0015	-0.999242	-0.996403	-0.997763	-0.989498	-1.01407	-0.99383	-0.98828	-1.00743	-1.00462	-1.00068	-0.99356	-1.00304	-1.00164	-0.990672	-1.00988	-1.02006	-1.00933	-1.00156	-1.00682	-1.00629	-0.992773	-1.00502	-1.01576	-1.00506	-0.993602	-1.00704	-1.00674
163	-1.00552	-1.0049	-1.00598	-1.00417	-1.00311	-1.01667	-1.00135	-0.988893	-0.995167	-0.997862	-1.00556	-1.00577	-1.00336	-1.00777	-1.00724	-1.00878	-1.00418	-0.988604	-0.988134	-0.997166	-1.00092	-1.0007	-0.996534	-0.995434	-0.996969	-0.990094	-1.01427	-0.992079	-0.988848	-1.00743	-1.00481	-0.999914	-0.998074	-1.00612	-0.997558	-0.991262	-1.00596	-1.01834	-1.01029	-1.00213	-1.00506	-1.00551	-0.993167	-1.00522	-1.01401	-1.00646	-0.988888	-1.00819	-1.00832
164	-1.00861	-1.00431	-1.00243	-1.01137	-1.00192	-1.01451	-1.00135	-0.992835	-0.997708	-0.997667	-1.00478	-1.00577	-1.0014	-1.00718	-1.00489	-1.00503	-1.0036	-0.988604	-0.993413	-0.998517	-0.998574	-1.0007	-0.995761	-0.997758	-1.00034	-0.988903	-1.01194	-0.993052	-0.996609	-1.00388	-1.00828	-1.00049	-0.999447	-1.00439	-0.996975	-0.993031	-1.00909	-1.01526	-1.01125	-0.998875	-1.00721	-1.00745	-0.991394	-1.00385	-1.01557	-1.00386	-0.991834	-1.00666	-1.00813
165	-1.0108	-1.00587	-0.998293	-1.01098	-1.00351	-1.01255	-0.998016	-0.995792	-0.995948	-0.994536	-1.00379	-1.00872	-1.00512	-1.00344	-1.00155	-1.00424	-1.0036	-0.988408	-0.993413	-0.999868	-1.00033	-1.0017	-0.996921	-0.999502	-1.00233	-0.990094	-1.01174	-0.993441	-1.00134	-1.00309	-1.00539	-1.00357	-1.00062	-1.0015	-0.994255	-0.991066	-1.00615	-1.0143	-1.00856	-1.00079	-1.0078	-1.0059	-0.990804	-1.0058	-1.01752	-1.00446	-0.991049	-1.0057	-1.00832
166	-1.01352	-1.00587	-0.998687	-1.01215	-1.00212	-1.00823	-0.996449	-0.995004	-0.997121	-0.990232	-0.997869	-1.00813	-1.00512	-1.00266	-0.999587	-1.00601	-1.0036	-0.990756	-0.990676	-1.0018	-0.996817	-1.0017	-0.996921	-1.0026	-1.0061	-0.988903	-1.01252	-0.996941	-0.99888	-1.00526	-1.00539	-1.00415	-1.00494	-1.00208	-0.993478	-0.99421	-0.999481	-1.01104	-1.01163	-1.0006	-1.00721	-1.00706	-0.991788	-1.0019	-1.022	-1.00386	-0.993799	-1.008	-1.00753
167	-1.01457	-1.00451	-0.998687	-1.01293	-1.00054	-1.01059	-0.993315	-0.995398	-0.997512	-0.987688	-0.996487	-1.00695	-1.0061	-1.00344	-1.00175	-1.0066	-1.00282	-0.993299	-0.994781	-1.00354	-0.997598	-1.0001	-0.997115	-1.00357	-1.00809	-0.990094	-1.0131	-0.99558	-0.996798	-1.00565	-1.00539	-1.00607	-1.00612	-1.00535	-0.993866	-0.991066	-0.99693	-1.00489	-1.01606	-0.99677	-1.00799	-1.00783	-0.992379	-0.998388	-1.022	-0.999865	-0.993602	-1.01242	-1.00378
168	-1.01457	-1.00567	-1.00066	-1.00923	-0.996571	-1.01039	-0.992531	-0.997763	-0.99458	-0.989449	-0.996093	-1.00302	-1.00552	-1.00325	-1.00214	-1.00305	-1.0001	-0.990756	-0.995563	-1.00566	-0.998574	-1.0011	-0.996534	-1.00434	-1.00134	-0.990888	-1.01038	-0.993052	-0.996798	-1.00624	-1.00385	-1.00819	-1.00376	-1.00477	-0.993478	-0.991852	-1.00007	-1.00758	-1.01414	-0.996195	-1.00623	-1.00396	-0.991788	-0.995266	-1.02005	-0.998666	-0.992424	-1.01127	-1.00022
169	-1.0148	-1.00431	-1.00263	-1.00923	-0.997959	-1.00647	-0.996645	-0.996778	-0.99849	-0.990819	-0.996882	-1.00538	-1.00219	-1.0064	-1.00253	-1.00562	-1.00029	-0.99056	-0.991849	-1.00778	-0.994278	-1.0021	-0.998468	-1.00318	-1.00134	-0.990888	-1.00864	-0.991107	-0.997934	-1.00151	-1.00423	-1.00723	-1.00102	-1.00555	-1.00008	-0.996175	-1.00419	-1.00585	-1.01548	-0.99543	-1.00917	-1.00184	-0.988243	-0.996827	-1.01966	-0.998866	-0.990066	-1.01165	-1.00299
170	-1.01503	-1.00198	-1.00282	-1.00689	-0.996175	-1.00843	-0.992727	-0.997566	-0.996926	-0.993754	-0.99925	-1.00832	-1.00415	-1.00482	-1.00096	-1.00207	-1.00185	-0.988017	-0.992631	-1.00836	-0.99584	-1.0007	-0.998855	-1.00454	-1.00015	-0.995653	-1.00747	-0.991107	-1.00039	-1.00388	-1.00095	-1.00511	-1.00062	-1.00651	-0.99717	-0.996765	-1.00556	-1.00605	-1.01567	-0.997344	-1.00741	-1.00609	-0.991001	-0.996632	-1.0183	-1.00206	-0.992817	-1.00954	-1.00022
171	-1.01427	-1.0049	-1.00105	-1.00592	-0.998157	-1.00725	-0.988614	-1.00072	-0.999272	-0.99571	-0.995698	-1.00715	-1.00591	-1.00541	-0.998998	-0.999697	-1.0001	-0.991343	-0.993999	-1.00991	-0.994864	-1.0015	-0.998082	-1.00279	-1.00034	-0.994859	-1.0067	-0.991885	-1.00021	-1.00427	-1.00134	-1.00684	-1.00318	-1.00535	-0.996198	-0.99362	-1.00203	-1.00566	-1.01529	-0.997535	-1.01014	-1.00706	-0.991985	-0.997998	-1.01635	-1.00166	-0.993799	-1.00877	-0.998051
172	-1.01314	-1.00606	-1.00046	-1.00436	-1.00054	-1.00588	-0.986263	-0.997369	-1.00181	-0.993167	-0.999447	-1.00793	-1.01002	-1.00266	-0.998998	-0.997131	-1.00068	-0.988799	-0.994781	-1.00894	-0.994083	-1.00491	-0.999629	-1.00299	-0.998557	-0.997638	-1.00883	-0.995774	-0.999827	-1.00545	-0.999798	-1.0105	-1.0073	-1.00285	-0.997752	-0.988904	-1.00164	-1.00528	-1.01548	-0.995238	-1.0076	-1.00609	-0.990607	-0.999559	-1.01615	-1.00086	-0.994585	-1.00877	-1.00003
173	-1.0148	-1.00567	-1.00519	-1.00242	-1.00589	-1.00352	-0.989201	-1.00269	-0.99673	-0.98984	-1.00004	-1.01009	-1.0108	-1.00266	-0.997625	-0.995552	-0.998734	-0.991343	-0.994586	-1.00855	-0.990373	-1.00571	-0.999435	-1.00415	-0.997564	-1.00201	-1.00514	-0.995191	-1.00248	-1.00684	-1.00365	-1.00973	-1.00671	-1.00477	-1.00164	-0.9891	-1.00399	-1.00777	-1.01875	-0.996578	-1.00662	-1.00454	-0.98844	-0.999169	-1.01459	-1.00126	-0.996942	-1.008	-1.00141
174	-1.01676	-1.00354	-1.00322	-1.00086	-1.00628	-1.00176	-0.989201	-1.00486	-0.993407	-0.988862	-1.00024	-1.01186	-1.01041	-1.00187	-0.999587	-0.993973	-1.00146	-0.990169	-0.994977	-1.00894	-0.986468	-1.0015	-0.998662	-1.00279	-0.997564	-0.999624	-1.00301	-0.997914	-0.996798	-1.00624	-1.00558	-1.01127	-1.0071	-1.00632	-1.00261	-0.98969	-1.00419	-1.00585	-1.01606	-0.996004	-1.00701	-1.00106	-0.989031	-0.998193	-1.01518	-1.00326	-0.994585	-1.00935	-1.00062
175	-1.01752	-1.00198	-1.00204	-0.998135	-1.00787	-1.00686	-0.990572	-1.00663	-0.987543	-0.992384	-0.99925	-1.01068	-1.00943	-1.00206	-1.00018	-0.995552	-1.00262	-0.992712	-0.996346	-1.0074	-0.991544	-1.0013	-0.994987	-1.00241	-0.999947	-0.998432	-1.0067	-1.00064	-0.99907	-1.00782	-1.00539	-1.01396	-1.01004	-1.00555	-1.003	-0.988314	-1.00556	-1.00259	-1.01414	-0.995812	-1.00369	-0.999902	-0.986668	-1.00307	-1.01908	-1.00346	-0.991442	-1.00858	-0.998644
176	-1.01721	-1.00198	-1.00105	-0.996578	-1.00609	-1.00666	-0.992923	-1.00801	-0.991453	-0.994536	-0.997079	-1.01343	-1.00591	-1.00187	-1.00057	-0.995749	-1.0001	-0.991734	-0.995954	-1.00855	-0.992521	-1.0031	-0.997115	-1.0026	-1.00015	-0.99605	-1.00573	-1.00394	-0.999637	-1.00526	-1.00616	-1.00896	-1.00789	-1.00323	-1.00008	-0.986742	-1.00164	-1.00547	-1.01683	-0.998684	-1.0033	-0.997581	-0.988243	-1.00034	-1.01459	-1.00406	-0.991638	-1.00243	-0.999039
177	-1.01774	-1.00509	-1.00243	-0.99249	-1.00688	-1.01078	-0.989005	-1.00525	-0.993603	-0.994927	-0.998658	-1.01265	-1.00747	-1.00187	-0.998213	-0.997723	-1.00243	-0.989386	-0.999865	-1.00952	-0.994864	-1.0039	-0.995374	-1.00783	-1.00213	-0.995653	-1.00747	-1.00278	-1.00021	-1.00427	-1.00732	-1.00684	-1.00612	-1.00362	-1.00319	-0.989493	-1.00164	-1.00029	-1.01529	-1.00136	-1.00349	-1.00029	-0.99297	-1.00053	-1.01206	-1.00466	-0.991442	-1.00205	-0.996471
178	-1.01872	-1.00334	-1.00223	-0.991906	-1.00747	-1.00784	-0.989201	-1.00939	-0.990866	-0.993167	-0.994317	-1.01422	-1.00845	-1.00443	-0.997429	-1.00108	-1.0001	-0.992712	-0.997323	-1.00778	-0.997988	-1.0041	-0.994794	-1.00957	-1.00412	-0.995256	-1.00437	-1.00044	-0.997366	-1.00644	-1.00481	-1.00511	-1.00847	-1.00285	-1.00883	-0.993031	-1.00164	-0.999133	-1.01548	-1.00558	-1.0033	-1.00087	-0.992576	-1.00073	-1.01069	-1.00266	-0.990656	-1.00109	-0.996866
179	-1.01985	-1.00198	-1.0042	-0.988792	-1.00291	-1.00706	-0.992531	-1.00959	-0.987934	-0.997667	-0.992146	-1.01736	-1.00669	-1.00325	-1.00018	-0.998907	-1.00165	-0.99193	-0.99791	-1.00489	-0.99545	-1.0027	-0.990733	-1.01054	-1.00134	-0.992873	-1.00165	-0.999859	-0.997934	-1.00526	-1.00288	-1.0028	-1.00749	-1.00458	-1.00824	-0.993424	-1.00262	-0.996445	-1.01625	-1.00826	-1.00095	-1.003	-0.993167	-1.00151	-1.00913	-1.00286	-0.994781	-1.00147	-0.995483
180	-1.02091	-0.99984	-1.00578	-0.989571	-1.00153	-1.00431	-0.990572	-1.01117	-0.983829	-0.997471	-0.989581	-1.01265	-1.00532	-1.00384	-0.999587	-0.994565	-1.0001	-0.99193	-0.995954	-1.00373	-0.992521	-1.0033	-0.992667	-1.01306	-1.00233	-0.992873	-1.00728	-1.0018	-1.00153	-1.00723	-1.00597	-1.00203	-1.00847	-1.0042	-1.01077	-0.997158	-1.00262	-0.994141	-1.0151	-1.00615	-0.999382	-1.00145	-0.993561	-1.006	-1.00621	-1.00286	-0.996746	-1.00012	-0.999631
181	-1.02204	-1.00159	-1.0046	-0.989765	-1.00569	-1.00274	-0.990572	-1.01038	-0.985197	-0.998645	-0.988989	-1.01186	-1.00865	-1.00206	-1.00292	-0.996144	-0.996984	-0.990952	-0.998887	-1.00469	-0.997012	-1.00431	-0.994214	-1.01151	-1.00531	-0.994065	-1.00747	-1.002	-1.00494	-1.00861	-1.00558	-1.00434	-1.00808	-1.00497	-1.01349	-0.996961	-1.00439	-0.993565	-1.0126	-1.00596	-0.999186	-1.0001	-0.991197	-1.00893	-1.0068	-0.997467	-0.996549	-1.00627	-0.998051
182	-1.02166	-1.00315	-1.0042	-0.988013	-1.00509	-1.00372	-0.991944	-1.01058	-0.98637	-1.0006	-0.98524	-1.01029	-1.0061	-1.00266	-1.00253	-0.993183	-0.997567	-0.988604	-0.995563	-1.00605	-0.998964	-1.00892	-0.995181	-1.00802	-1.00511	-0.993469	-1.00534	-0.998497	-1.00191	-1.01019	-1.00578	-1.00299	-1.00494	-1.00805	-1.01174	-1.00089	-1.00301	-0.994141	-1.01567	-1.00519	-0.995077	-1.00474	-0.991001	-1.00912	-1.00699	-0.99227	-0.993406	-1.00128	-0.998446
183	-1.02136	-1.00159	-1.00519	-0.98996	-1.0047	-1.00686	-0.989985	-1.01038	-0.984806	-1.00197	-0.989778	-1.01029	-1.00434	-1.00285	-0.997625	-0.992196	-0.994455	-0.991147	-0.995172	-1.00296	-1.00072	-1.00912	-0.996148	-1.0057	-1.0061	-0.990293	-1.00631	-1.0018	-1.00096	-1.01216	-1.01118	-1.00222	-1.00808	-1.00901	-1.00999	-1.00305	-0.998696	-0.995485	-1.0151	-1.00787	-0.993511	-0.999902	-0.993167	-1.0058	-1.00952	-0.996068	-0.994192	-1.00147	-1.00121
184	-1.02129	-1.00062	-1.00144	-0.989376	-1.00192	-1.00647	-0.990964	-1.00821	-0.989498	-1.00099	-0.991752	-1.00695	-1.0061	-1.00226	-0.998802	-0.991604	-0.993677	-0.992517	-0.99048	-1.00276	-1.00131	-1.00852	-0.998468	-1.00841	-1.0063	-0.985726	-1.00573	-0.998108	-0.99907	-1.01177	-1.01272	-1.00318	-1.00828	-1.01133	-1.00922	-1.00109	-0.995753	-0.998173	-1.01337	-1.00883	-0.994881	-0.997	-0.992379	-1.00366	-1.00796	-0.995068	-0.998121	-1.00224	-1.00378
185	-1.02264	-1.00237	-1.00026	-0.989571	-1.00351	-1.00529	-0.993902	-1.00703	-0.988716	-1.00021	-0.992541	-1.00774	-1.00336	-0.995962	-0.994485	-0.991012	-0.999707	-0.994278	-0.992826	-1.00411	-1.00404	-1.00831	-0.996148	-1.00822	-1.00729	-0.985329	-1.00611	-0.998692	-1.00077	-1.00684	-1.01446	-1.00761	-1.00808	-1.01036	-1.00999	-0.997747	-0.996538	-1.00336	-1.01664	-1.00998	-0.993511	-0.99642	-0.999075	-1.00424	-1.0105	-0.995868	-1.00166	-1.00512	-1.0024
186	-1.0231	-1.00159	-1.00105	-0.994047	-1.00331	-1.00411	-0.997428	-1.0088	-0.989498	-1.0006	-0.992936	-1.0097	-1.0014	-0.996552	-0.993308	-0.989433	-0.998929	-0.993691	-0.991262	-1.00083	-1.0056	-1.00671	-0.997501	-1.00977	-1.00332	-0.985726	-1.00301	-1.00083	-1.00475	-1.00684	-1.01446	-1.00992	-1.01063	-1.00863	-1.01194	-0.996175	-0.993202	-1.00278	-1.01779	-1.005	-0.990771	-0.995259	-1.00164	-1.00307	-1.00465	-0.994469	-1.00244	-1.0057	-0.999434
187	-1.02332	-1.0012	-1.00401	-0.992296	-1.0039	-1.00352	-0.998016	-1.01314	-0.989693	-0.999428	-0.991554	-1.00911	-1.00375	-0.994387	-0.995662	-0.986867	-1.00068	-0.989386	-0.989698	-0.999868	-1.00287	-1.00571	-0.99286	-1.00861	-0.998756	-0.977785	-1.00417	-0.998886	-1.00248	-1.00467	-1.01523	-1.00453	-1.00533	-1.00901	-1.01038	-0.997551	-0.992417	-1.00374	-1.01721	-1.00519	-0.99175	-0.996226	-0.998484	-1.00834	-1.00251	-0.993669	-1.00225	-1.00128	-1.00121
188	-1.02272	-1.00159	-1.00381	-0.994437	-1.00351	-1.00137	-0.994294	-1.01452	-0.990084	-0.998058	-0.994712	-1.00557	-1.0016	-0.99734	-0.994289	-0.988249	-1.00301	-0.990169	-0.991653	-1.00006	-1.00326	-1.00571	-0.993247	-1.01093	-1.00054	-0.980564	-1.00049	-1.00278	-0.998502	-1.00684	-1.01716	-1.00607	-1.00396	-1.00863	-1.00591	-1.00089	-0.991829	-0.998557	-1.01818	-1.00577	-0.993902	-0.994099	-0.998878	-1.00639	-1.0029	-0.994669	-1.00205	-0.996089	-1.00022
189	-1.02227	-0.996534	-1.00755	-0.996772	-1.00232	-0.998226	-0.995861	-1.01255	-0.994189	-0.997275	-0.994712	-1.00656	-1.00199	-0.995568	-0.991738	-0.987065	-1.00243	-0.988995	-0.990089	-1.00006	-1.00287	-1.00531	-0.996534	-1.00783	-0.998557	-0.978976	-1.00087	-1.00161	-0.996798	-1.00861	-1.01677	-1.00453	-1.00337	-1.00516	-1.00766	-1.00089	-0.992025	-0.998557	-1.0176	-1.00615	-0.990967	-0.996807	-0.998484	-1.00795	-1.00212	-0.991471	-0.997531	-0.995705	-0.999829
190	-1.02295	-1.00081	-1.00736	-0.99833	-1.00073	-0.998815	-0.996841	-1.01255	-0.992039	-1.00178	-0.995895	-1.00636	-1.0014	-0.992221	-0.99527	-0.986867	-1.00204	-0.992125	-0.992435	-1.00257	-1.0056	-1.0027	-0.995181	-1.0088	-1.00054	-0.978182	-1.00359	-1.00414	-0.997177	-1.01078	-1.01773	-1.00415	-1.00514	-1.00265	-1.0133	-0.99873	-0.98967	-1.00144	-1.01567	-1.0027	-0.987836	-0.994292	-1.00045	-1.00971	-1.00134	-0.994469	-0.996549	-0.997242	-1.00259
191	-1.02483	-0.998673	-1.00952	-0.994826	-1.00054	-0.994301	-0.996645	-1.01215	-0.99243	-1.00217	-1.00004	-1.00322	-1.00042	-0.994977	-0.997036	-0.987262	-1.00399	-0.990756	-0.993022	-1.00354	-1.00658	-1.0035	-0.996728	-1.00977	-1.00074	-0.982153	-1.00534	-1.00375	-0.996041	-1.00901	-1.01426	-1.00242	-1.00789	-1.00111	-1.00747	-0.997551	-0.984569	-0.997789	-1.01356	-1.0006	-0.98764	-0.996807	-1.00065	-1.00834	-0.998024	-0.994469	-0.997531	-0.996666	-1.00457
192	-1.02611	-0.995367	-1.00854	-0.995215	-1.0047	-0.994694	-0.998799	-1.01314	-0.993016	-1.00021	-0.998461	-1.00282	-0.995919	-0.993796	-0.997429	-0.991012	-1.00515	-0.988017	-0.994195	-1.00315	-1.00385	-0.999895	-0.997308	-1.00783	-1.00412	-0.979175	-1.0034	-1.00375	-0.995473	-1.00624	-1.01465	-1.00261	-1.00867	-0.997836	-1.00747	-0.995979	-0.986335	-1.00259	-1.01394	-1.00079	-0.985684	-0.999322	-0.998287	-1.01224	-1.00095	-0.996467	-0.99596	-0.997434	-1.00378
193	-1.02792	-0.994589	-1.00952	-0.99541	-1.00668	-0.996264	-1.00154	-1.01393	-0.993212	-1.00041	-1.003	-1.00106	-0.997486	-0.99793	-0.992327	-0.992196	-1.00399	-0.988995	-0.998105	-1.00218	-1.00072	-1.0041	-0.999822	-1.00473	-1.0063	-0.977189	-1.00398	-1.0055	-0.99888	-1.0092	-1.01446	-1.00299	-1.00926	-0.999956	-1.00961	-1.00187	-0.988885	-0.999902	-1.01529	-0.999832	-0.987836	-0.996226	-0.99297	-1.01439	-0.998413	-0.996667	-0.995567	-0.996089	-1.00556
194	-1.02755	-0.997701	-1.00834	-0.995799	-1.00628	-0.996264	-1.00174	-1.01156	-0.993798	-0.998645	-1.00024	-1.00204	-0.993569	-0.994387	-0.986832	-0.989828	-1.0036	-0.989191	-0.999278	-0.999868	-1.00072	-1.00471	-1.00195	-1.0057	-1.00828	-0.975005	-1.00165	-1.00239	-0.997555	-1.01197	-1.01754	-1.0053	-1.00475	-0.996872	-1.0065	-1.00423	-0.992417	-1.00297	-1.01683	-1.00385	-0.985292	-0.993905	-0.99809	-1.01361	-0.997829	-0.998066	-0.995174	-0.995128	-1.00536
195	-1.02468	-0.998673	-1.00834	-1.00008	-1.0047	-0.997834	-0.996645	-1.01235	-0.993798	-0.997667	-1.00063	-1.00165	-0.995919	-0.992812	-0.984477	-0.990025	-1.00457	-0.987234	-1.00045	-1.00257	-0.997207	-1.0035	-1.0004	-1.00861	-1.0061	-0.975204	-1.00359	-1.00628	-1.00077	-1.00861	-1.016	-1.00607	-1.00553	-0.995908	-1.00786	-1.00384	-0.995164	-0.998557	-1.0176	-0.999832	-0.983335	-0.989843	-0.996712	-1.01498	-0.992761	-0.999465	-0.99596	-0.997626	-1.00516
196	-1.02483	-0.999646	-1.00578	-0.999692	-1.00212	-1.00078	-0.995861	-1.0092	-0.996144	-0.991797	-1.00359	-0.999289	-0.996311	-0.988284	-0.985459	-0.992591	-1.00087	-0.989778	-1.00104	-0.997745	-1.00287	-1.00531	-0.998082	-1.01035	-1.0063	-0.976991	-1.00262	-1.0055	-0.997745	-1.01098	-1.01465	-1.00453	-1.00671	-0.997065	-1.00747	-1.00286	-0.991829	-0.999518	-1.01625	-1.00041	-0.982357	-0.990036	-0.999666	-1.01517	-0.99354	-0.997467	-0.998121	-1.0007	-1.0018
197	-1.02461	-0.994589	-1.00519	-0.996578	-1.00272	-0.999992	-0.995469	-1.0086	-0.995753	-1.00178	-1.00537	-0.999681	-1.00356	-0.993993	-0.983496	-0.990617	-1.00301	-0.989778	-1.00065	-0.996394	-1.0017	-1.01152	-0.998855	-1.00996	-1.00332	-0.977785	-1.00126	-1.00103	-1.00096	-1.00644	-1.01137	-1.00242	-1.00494	-0.998221	-1.00669	-1.00207	-0.99124	-1.00259	-1.0126	-0.997727	-0.979226	-0.985974	-0.992576	-1.01302	-0.994515	-1.00046	-0.999496	-1.00128	-1.00062
198	-1.02272	-0.997507	-1.00578	-1.00086	-1.0043	-1.00038	-0.996645	-1.00644	-0.99673	-0.999428	-1.00359	-0.997717	-1.00121	-0.995174	-0.985851	-0.992394	-1.00165	-0.991147	-0.999278	-0.996008	-1.00131	-1.00952	-1.00504	-1.00783	-0.998954	-0.979175	-1.00204	-0.997525	-1.00039	-1.0096	-1.01368	-1.0003	-0.999447	-0.998799	-1.00222	-1.0003	-0.992025	-1.00278	-1.01202	-0.997918	-0.980596	-0.992551	-0.994939	-1.01166	-0.998219	-1.00086	-1.00244	-1.00032	-0.998249
199	-1.02219	-0.997701	-1.00893	-0.999303	-1.0039	-1.00235	-0.997036	-1.00545	-0.995167	-1.00119	-1.00142	-0.997128	-0.995528	-0.99793	-0.987617	-0.993578	-1.0034	-0.989973	-0.999278	-0.995043	-0.99916	-1.01072	-1.00118	-1.00822	-0.997763	-0.98116	-0.998739	-0.998692	-0.996798	-1.00723	-1.01658	-0.995873	-1.00043	-0.998607	-1.00164	-0.997354	-1.00125	-1.00048	-1.01279	-0.994855	-0.984509	-0.988489	-0.994349	-1.00873	-1.0027	-1.00506	-1.00284	-1.00128	-0.998051
200	-1.02136	-0.993422	-1.00696	-0.998719	-0.999346	-1.00137	-0.997428	-1.00249	-0.99458	-1.00275	-1.0026	-0.999681	-1.0016	-0.998915	-0.987225	-0.990617	-1.00301	-0.99193	-1.00065	-0.996201	-1.00111	-1.01132	-1.00504	-1.0088	-0.99677	-0.983145	-1.00165	-0.998886	-0.995284	-1.00644	-1.01523	-0.994911	-0.998662	-0.997836	-1.00242	-0.996961	-1.00262	-0.997789	-1.00875	-0.99677	-0.986271	-0.988295	-0.994349	-1.01166	-1.00056	-1.00666	-1.00323	-1.00205	-0.9941
[truncated: 952 more columns]

## Sheet: fig_1e
	FR M2 left	FR M1 left	FR S1 left	FR M2 right	FR M1 right	FR S1 right	FL M2 left	FL M1 left	FL S1 left	FL M2 right	FL M1 right	FL S1 right	HL M2 left	HL M1 left	HL S1 left	HL M2 right	HL M1 right	HL S1 right	HR M2 left	HR M1 left	HR S1 left	HR M2 right	HR M1 right	HR S1 right
0	0.5388	0.581923	1.00957	0.962014	0.743669	0.366235	0.38228	0.581247	0.478115	2.82089	0.831795	0.623677	0.464987	0.985923	0.548266	1.28684	0.72419	0.7004	0.659245	0.896233	0.648402	0.944493	0.792353	0.423749
1	0.701916	0.508922	0.932622	0.902251	0.707835	0.522431	0.788588	0.518865	0.704224	1.33945	0.803499	0.670207	0.799855	0.535425	0.504297	0.829443	0.664433	0.873613	0.642668	0.495845	0.772384	0.829257	0.668698	0.802797
2	0.600233	0.41878	0.966467	0.733164	0.769658	0.508035	0.662031	0.598657	1.3803	0.980204	0.512038	0.613298	0.851019	0.574518	1.44471	0.742266	1.13887	0.569928	0.592021	0.689331	1.69759	0.890045	0.528892	0.639832
3	0.774546	0.490502	1.12596	0.698189	0.547352	0.482588	0.638503	0.437823	1.41208	0.761863	0.432896	0.487355	1.03738	0.446976	1.52583	0.85011	1.06962	0.92513	0.756182	0.536281	1.68967	0.498158	0.37762	0.648513
4	1.0918	0.687797	0.892637	0.54109	0.638972	0.59974	0.923965	0.475614	0.714587	0.506684	0.449287	0.639954	1.02465	0.792612	1.02561	0.619209	0.825902	0.695542	0.766015	0.729189	0.758838	0.681205	0.505238	0.485322
5	0.782448	0.901487	0.618967	0.813267	1.36963	1.3576	0.985346	1.71442	0.956454	0.762634	1.20459	2.20521	0.566644	0.550277	0.880583	0.709906	0.680034	1.18285	0.494195	0.724335	0.613146	0.591621	0.589442	0.806659
6	1.57642	0.934101	1.37694	0.541376	0.562978	0.636864	1.10464	0.75793	0.795654	0.741862	0.79149	0.637403	1.02022	0.835007	1.45125	0.54802	0.775323	0.597464	0.885142	0.629229	2.721	0.62924	0.564684	0.61878
7	0.989639	0.87017	1.93928	0.798441	0.864981	0.818178	0.64057	1.17662	1.48854	1.48374	0.776893	0.955411	0.987722	0.941251	4.04604	0.659631	0.843499	0.907603	0.744332	0.772076	4.01838	0.757954	0.685778	0.840772
8	2.5663	0.844642	0.84337	0.723254	0.766828	1.16707	2.81932	0.776177	1.13256	0.917879	0.660174	2.04337	1.50658	0.91146	1.16044	0.585932	0.888688	1.01541	1.29216	0.713406	0.971907	0.780749	0.68272	0.78627
9	1.17377	0.886408	0.897165	0.955499	0.756551	1.66459	1.22308	1.2592	1.21737	1.12632	0.653746	4.10716	0.98381	1.03472	1.21218	1.33019	0.76206	3.11217	0.67911	0.480281	0.797404	0.810801	0.479557	1.18866
10	0.845548	0.752736	1.24816	0.787676	0.729822	1.11113	0.911463	0.493568	1.03807	0.353563	0.529775	2.46723	0.710496	0.649237	0.769463	0.761256	0.529587	1.40315	0.671138	0.796563	0.719317	0.509945	0.801775	0.94676
11	1.36999	0.950703	0.717777	0.905332	1.04595	0.554176	1.29961	0.733713	1.138	0.378089	1.0123	0.749768	0.95644	0.760358	1.0119	0.433293	1.08238	0.721382	0.737895	0.632097	0.657586	0.589491	0.703224	0.933875
12	0.894739	1.26959	1.2451	0.513459	0.640581	0.70331	0.688163	0.74699	1.27675	0.513508	0.904258	0.484611	0.697425	0.911028	1.32082	0.757683	0.627666	0.670406	0.787165	0.718859	0.728305	0.698487	0.706774	0.846264
13	0.676913	0.693417	0.735986	0.780179	0.902385	1.06335	0.871394	0.69756	0.713503	0.8469	0.838384	1.31516	0.703738	0.598022	0.90249	1.0935	0.734436	1.06675	0.725585	0.745602	0.817428	0.777054	0.881635	0.574281
14	0.549072	0.962899	0.989102	0.820285	1.33208	0.743371	0.699362	0.929122	0.582478	0.628874	2.94475	1.0201	0.697099	0.855174	0.727792	0.905671	1.48107	0.674903	0.577878	1.01944	0.701106	0.70905	1.16611	0.773665
15	1.11203	0.719057	1.66974	0.834108	0.613295	0.787616	0.628775	0.591544	1.81632	1.00164	1.32638	1.16587	1.05552	0.737872	0.909387	0.850671	0.794689	0.912873	0.89425	0.416906	1.14237	0.847904	0.881678	0.625245
16	2.18205	1.01694	0.914699	0.541193	0.561025	1.31693	1.59574	0.608825	0.893309	0.724976	0.760461	4.40701	1.30339	0.590978	1.06743	0.686539	0.867106	1.34738	1.13603	0.85414	0.834814	0.982422	0.406165	0.643288
17	0.696069	0.78253	0.89825	0.612628	0.973913	0.554415	0.512286	0.934482	1.13636	1.05746	0.824917	1.35033	0.605734	0.899932	1.07177	0.931792	0.549409	0.600349	0.419609	0.77414	1.42838	0.974706	0.633085	0.66381
18	0.471533	0.726971	0.971757	0.486675	0.746104	0.627502	0.911263	0.527935	0.856309	0.55748	0.704612	1.82937	0.494249	1.06925	0.933452	0.745491	0.994075	0.914386	0.671527	0.616415	1.01313	0.596984	0.760273	0.463649
19	0.950397	0.974984	0.926524	0.440041	0.546173	0.634168	0.72696	0.881268	2.27423	0.469657	0.547632	0.987017	0.677921	0.546939	2.33321	0.440405	0.83454	0.65467	0.647728	0.719076	2.01083	0.662777	0.812236	0.432763
20	1.15199	0.887695	0.682992	0.916174	0.821343	0.519288	0.76791	0.671247	1.07961	0.87843	0.614496	0.666212	0.549701	0.680245	0.895621	0.783933	0.523974	0.756787	0.762033	0.59606	0.816117	0.651654	0.758529	0.589992
21	0.689278	0.673657	1.85682	0.618368	0.915607	1.8012	0.522111	0.701623	1.7013	0.677835	0.797614	1.76497	0.637582	0.579667	2.1104	0.525625	0.723497	1.54695	0.852449	0.570957	1.5978	0.559544	0.605616	1.01842
22	0.728409	0.887219	0.755737	0.774387	0.784542	0.524047	0.691229	0.655153	1.12483	0.880587	0.982389	0.732569	0.664032	0.97539	0.929762	0.764247	0.643417	0.84343	0.628576	0.839527	0.804231	0.679368	0.612731	0.527817
23	0.583768	0.938295	1.5189	0.697011	0.70373	0.601481	1.05459	0.962102	1.36139	0.783513	0.828118	1.79659	0.675287	0.796058	1.51214	0.71841	0.646949	0.65294	0.558488	0.7236	1.34846	0.678804	0.906262	0.80559
24	0.839518	0.642973	1.4904	0.46478	0.500784	0.932648	0.836275	0.524778	0.917905	0.604531	0.599811	0.744692	0.59239	0.791308	0.896481	0.500282	0.718272	0.916245	0.544635	0.427975	1.0334	0.80302	0.53508	0.656283
25	0.7096	1.06651	0.553437	0.703312	0.590728	0.719983	0.724184	1.09573	0.532712	0.902635	0.555953	0.708391	0.612426	0.618345	0.560911	0.676085	0.645866	0.622099	0.570997	0.569206	0.555637	0.436159	0.720968	0.682193
26	0.644761	0.437636	1.04531	0.700598	0.591623	0.609139	0.746515	0.395048	0.906069	0.900576	0.663232	0.751034	0.563127	0.582669	0.666818	0.690122	0.715452	0.490681	0.680531	0.502828	0.517336	0.531967	0.770378	0.501999
27	1.02593	1.08091	1.06821	0.682182	0.819699	0.730433	0.805996	1.01462	0.766751	0.704665	0.93558	0.622817	0.678979	0.747291	0.821063	0.601783	0.861498	0.531345	0.548644	0.598741	0.647432	0.704337	0.833194	0.521298
28	0.782785	0.456588	0.801947	0.585974	0.582936	0.596817	0.724076	0.615667	0.844817	0.723725	0.574657	0.706538	0.787766	0.748848	0.863474	0.570277	0.509226	0.605798	0.536984	0.558199	0.732491	0.648884	0.54784	0.442793
29	0.79155	0.491065	0.824699	0.396463	0.828626	0.653943	0.808858	0.876303	0.951776	0.81168	0.701262	0.478291	0.921589	0.579879	0.956082	0.654906	0.75362	0.38056	0.658497	0.81466	0.771093	0.532494	0.586062	0.378261
30	0.850669	0.982993	0.562582	0.493347	0.438424	0.546612	0.766747	0.69651	0.984926	0.509283	0.626476	0.576658	0.739	0.765626	0.628978	0.869347	0.722976	0.472774	0.555169	0.754259	0.694369	0.999315	0.824787	0.507062
31	0.873039	1.41001	0.763754	1.20914	1.19661	0.556049	0.841187	0.722547	1.10891	1.20798	1.06887	0.540238	0.744402	0.516444	0.691138	0.597699	1.00328	0.476494	0.772483	0.554306	0.591628	0.557951	0.711407	0.386421
32	0.724578	1.1433	0.888967	0.934271	0.722965	0.385361	0.597195	0.930435	0.711417	0.860182	1.01659	1.57447	0.691432	0.83223	0.929475	0.647352	0.546329	1.01831	0.470041	0.704235	0.61916	0.762719	0.763531	0.595011
33	0.794912	0.721348	0.946285	0.911926	0.753691	0.751381	0.557738	0.907749	1.09984	1.27818	0.677525	0.612229	0.728739	0.796642	1.19381	0.840277	0.638598	0.708807	0.490751	0.595631	0.846211	0.442547	0.458865	0.705095
34	0.764064	0.883184	0.869803	0.460142	0.916391	1.1712	0.676225	0.974643	1.03563	0.776038	1.53148	2.05464	0.647547	0.860829	0.67849	0.666505	0.996851	0.943458	0.535962	0.655181	0.778273	0.555937	0.690314	0.682811
35	0.730782	0.60522	0.819288	1.09496	0.664575	1.06759	0.626099	0.632415	0.748098	0.829981	0.859486	1.75044	1.08973	0.503395	0.830454	0.891713	0.490293	0.743614	0.713558	0.586705	0.638807	0.478603	0.606906	0.842994
36	1.00966	1.10364	1.06521	0.660004	0.825135	0.752641	0.646738	0.963605	1.03341	0.594744	0.563258	0.839423	0.575036	0.649512	1.04445	0.630066	0.774113	0.972535	0.697355	0.782834	0.84049	0.621206	0.431367	0.85417
37	0.519647	0.901161	0.968693	0.67046	0.581148	0.653751	0.614042	0.970557	0.778658	0.942631	0.848405	0.816686	0.462672	0.779739	1.01823	0.811038	0.809929	1.0666	0.539059	0.556528	0.791587	0.688493	0.656133	0.85432
38	0.538955	0.616461	0.869525	1.10848	1.07082	0.844865	0.941703	0.889736	0.86808	0.762766	1.10973	0.766688	0.506148	0.498619	0.958847	0.833646	0.695015	0.980503	0.490588	0.606067	0.614231	0.732002	0.803493	0.614196
39	0.737322	0.537777	1.02742	0.500234	0.971686	0.846134	0.743294	0.501905	0.614249	0.810538	0.5387	1.02695	0.563296	0.591871	0.866404	0.82391	0.731382	1.07206	0.490927	0.630136	0.662637	0.802123	0.836684	0.678372
40	1.11058	0.751192	0.729728	0.541929	1.11604	0.89639	0.770225	0.756944	0.64956	0.492406	1.16093	0.70906	0.61675	0.728443	0.394947	1.10458	0.864449	0.683262	0.605477	0.699625	0.656145	1.23769	1.00607	0.702682
41	0.769358	0.605034	1.00717	0.549997	0.845366	0.674617	0.712264	0.591864	0.933584	0.746254	1.0977	0.660027	0.814201	0.868181	0.641171	0.597975	0.99738	0.664763	0.74769	0.806474	0.687042	0.549153	1.2087	0.888243
42	0.691188	0.950828	0.873242	0.543807	1.08198	0.726298	0.61798	0.718723	0.717193	0.516358	1.00982	0.827675	0.463502	0.459101	0.56279	0.776886	1.15549	0.623198	0.570039	0.719559	0.66085	0.655717	0.636969	0.973166
43	0.438423	0.652389	0.836071	1.0105	0.685668	2.57541	0.725401	0.701908	1.09017	0.704513	1.08298	4.14029	0.62133	0.574905	0.831209	0.61181	1.30493	2.45156	0.616185	0.679003	0.861497	0.593696	0.954671	1.86629
44	0.770583	0.98314	0.814148	0.45592	1.2006	1.42512	0.552561	0.710837	0.878591	0.629542	1.01532	2.71384	0.880081	0.490962	0.942459	0.819294	1.35914	1.43916	0.601688	0.492089	0.835878	0.609671	0.982258	1.09708
45	0.837168	0.931148	0.711136	0.532033	0.719082	0.883293	0.99078	0.774706	0.642601	0.635742	0.705711	1.67855	0.845469	0.994541	0.602967	0.735357	0.74822	0.927369	0.801994	0.832419	0.674645	0.49954	0.794212	0.916536
46	0.546096	0.78293	0.874796	0.661658	0.646735	0.767273	0.569975	1.24879	1.14189	0.772682	0.572725	0.837706	0.604187	0.625169	0.826307	0.655913	0.606414	0.514266	0.709204	0.650673	0.959557	0.443166	0.957071	0.562684
47	0.758933	0.994916	1.14295	0.915935	0.455553	1.27062	0.744876	0.92477	1.47748	0.696951	0.755336	0.551627	0.750613	1.07009	1.63376	0.557644	0.69797	1.12766	0.646193	0.747033	0.996977	0.528087	0.668245	0.651224
48	1.37116	1.19697	0.691335	0.707452	0.586177	0.857975	0.959564	0.754165	0.666363	0.555246	0.713448	0.715323	0.988798	0.633766	0.731115	0.666186	0.75419	0.799247	0.51356	0.58326	0.817548	0.555435	0.68756	0.680634
49	1.04996	1.14365	0.526327	1.0167	0.641468	0.793246	0.975575	0.673272	0.678051	0.697796	0.579001	0.775651	0.665179	0.753561	0.768141	0.875169	0.749963	0.816087	0.679296	0.856913	0.836371	0.700578	0.579898	0.649712
50	0.820111	1.37218	0.825272	1.01876	0.829081	0.866402	0.886008	0.804554	0.70813	0.915787	0.745753	0.937697	0.857776	0.635516	0.93573	0.76704	0.707713	4.99993	0.754603	0.657426	0.861071	0.754309	0.650408	1.03837
51	0.871085	0.467272	0.983749	0.61877	1.39185	0.580086	1.02337	0.470455	0.848497	0.647083	0.886116	1.21078	0.780705	0.5083	0.87262	0.779899	0.956556	2.47301	0.640514	0.667665	0.928579	0.910817	0.917885	0.573944
52	1.04096	0.751743	1.04245	0.947669	0.79719	0.975772	0.742659	0.71258	0.856766	0.775295	0.670738	1.13089	0.837578	0.599093	0.590068	0.678405	0.965783	3.32077	0.580327	0.432594	0.541425	0.493223	0.68209	0.853789
53	0.687798	0.998533	0.414876	1.3272	0.60806	1.05251	0.818157	1.11577	0.333758	1.31372	0.597388	1.44639	0.881122	0.598073	0.248728	0.975225	0.455517	3.94916	0.63231	0.490986	0.377597	0.577571	0.543505	0.927551
54	0.581155	0.690179	0.586716	1.12046	0.931582	1.79085	0.807461	0.652099	0.682552	0.680609	0.764458	1.40271	0.853152	0.961955	0.416117	0.963001	0.792407	5.29156	0.581126	0.788503	0.649067	0.711646	0.692519	1.51576
55	0.818302	0.64158	0.412599	0.926403	0.543319	0.827727	0.769062	0.64625	0.338728	0.809408	0.790807	0.906316	0.9023	0.627888	0.347791	1.04164	0.637905	2.90006	0.718927	0.749676	0.424343	1.03681	0.675596	0.768445
56	0.687341	0.704838	0.951531	0.885757	0.59861	0.652041	0.774296	0.850398	0.948441	0.671197	1.00384	0.616602	0.751126	0.791801	1.03164	0.80957	1.4902	1.84133	0.668511	0.766152	1.02648	0.612212	0.993712	0.792304
57	0.617469	0.799918	1.17767	0.645927	0.564938	1.28237	0.72987	0.777257	1.15057	0.580565	1.18533	0.911438	0.805721	1.01951	1.23564	0.536536	0.600706	2.26836	0.63528	0.790887	1.21611	0.500261	0.907003	0.984922
58	0.652955	0.705298	1.19983	0.56249	0.498333	1.64048	1.18168	0.838794	1.14441	0.38514	0.814927	1.45867	0.920333	0.612785	1.12428	0.851486	0.633458	2.07162	0.620989	0.567855	1.29606	0.601515	0.795834	1.23251
59	0.663082	1.14406	0.55854	1.07648	0.942327	0.431805	0.866839	0.825737	0.834033	0.512053	0.688569	0.647004	0.987673	0.777291	0.63521	0.718417	0.953697	0.420538	0.788782	0.659246	0.554662	0.626154	0.920143	0.871507
60	0.623101	0.996029	1.35137	0.449378	0.857636	0.589752	0.589713	0.978374	1.12096	0.233696	0.721334	0.581937	1.03122	0.661605	0.666869	0.377931	0.749468	0.410935	0.699838	0.639082	0.680535	0.440173	0.851159	0.460744
61	0.736947	1.2989	1.27459	0.621046	1.37242	2.17776	0.731278	1.00198	0.700111	1.05775	1.3802	1.07678	0.724775	0.647166	0.686615	0.645576	1.10548	6.72225	0.778588	0.666985	0.636744	0.888759	0.982894	1.39302
62	0.658676	1.00154	2.0613	1.32632	1.21848	1.88281	0.709141	0.820589	1.33995	1.02215	1.43898	1.59627	0.662419	0.749426	0.82166	0.816071	1.18798	2.63221	0.66928	0.744766	0.633781	0.742183	0.923656	1.16594
63	0.908573	0.653022	1.33205	1.05081	0.937368	1.4638	0.891593	0.864568	1.42636	0.901872	0.755491	1.95439	0.634506	0.687217	1.02663	0.93571	0.742219	3.35468	0.786852	0.670452	1.01237	0.838776	0.775583	0.888461
64	0.798427	0.745552	0.540523	0.793165	0.776952	1.45618	0.544041	0.486536	0.727003	0.659382	1.37789	2.11497	0.853977	0.932621	0.534723	0.565325	0.927424	2.53351	0.750506	0.756293	0.423554	0.800264	0.893794	0.873221
65	0.825586	0.762331	0.844652	0.633121	0.643023	0.878209	0.86494	0.877999	0.909308	0.69542	0.71373	0.869346	0.978386	0.737078	0.772983	0.577619	0.69987	2.76858	0.792635	0.788747	0.923868	0.58973	0.572254	1.01298
66	0.558937	0.774928	1.09862	1.0836	0.833301	0.431034	0.505375	0.895726	0.547244	0.897027	0.57473	0.538329	0.644153	0.865488	0.626445	1.15308	1.06242	0.91729	0.872647	0.568673	0.695728	0.732698	0.753212	0.530905
67	0.604764	1.06077	0.854078	0.817348	1.00758	2.41962	0.685382	0.911384	0.705186	1.03648	0.705826	2.1089	0.802869	0.695559	0.58209	0.802956	0.795349	6.61033	0.776287	0.749895	0.689475	0.720717	0.745215	2.01544
68	0.660805	0.633882	0.785726	0.670647	0.751644	1.1841	0.525536	0.737659	0.642696	1.18806	0.639445	1.06308	0.750163	0.89766	0.609093	0.628488	0.766185	3.24601	0.713973	0.982167	0.610141	0.617273	0.619819	1.4972
69	0.717761	1.24732	0.926856	0.707883	0.630314	1.02711	0.483444	0.850406	1.08251	0.530886	0.578502	0.574774	0.824077	0.640763	0.703579	0.729603	0.779847	0.548116	0.523121	0.736285	0.687155	0.86336	0.775413	0.944763
70	1.38729	1.13785	1.24611	0.812264	0.796069	1.80703	0.701671	0.643476	1.9017	0.850948	0.817625	1.053	0.836131	0.604664	0.88022	0.894836	0.665608	4.02848	1.15956	0.560011	0.637492	0.508303	0.531712	1.19245
71	1.07904	1.20229	1.72961	0.72805	0.91915	3.96244	0.960569	1.02807	1.16649	0.551612	1.01832	2.49282	0.778117	0.851402	0.837862	0.625693	0.849474	9.06496	0.774001	0.614424	0.466488	0.713411	0.715396	4.42056
72	0.930646	0.946643	2.11189	0.81195	0.498919	0.658377	0.633768	0.781707	1.76379	0.832023	0.702629	1.00578	0.868738	0.629928	0.815755	0.728668	0.675567	1.55497	0.644713	0.643963	0.551541	0.66433	0.442419	0.888826
73	0.688217	1.142	1.33552	0.644919	0.576839	0.91242	0.684501	0.955467	0.839916	0.968029	0.733782	1.17004	0.897674	1.168	0.886949	0.63431	0.973156	2.46383	0.608369	0.758665	0.606612	0.840262	0.543328	1.482
74	0.92873	1.1136	1.47897	0.462691	0.630575	0.752176	0.607541	1.11215	1.04715	0.83365	0.510585	0.761556	0.973058	1.14003	0.75662	0.482253	0.59177	0.939402	0.840984	0.79955	0.53503	0.652825	0.644599	0.719457
75	0.873838	0.622939	1.12979	1.14242	0.809189	0.68662	0.698499	0.666073	0.532828	1.21757	0.734378	1.87688	0.697735	0.645965	0.775682	0.623853	0.600463	2.11681	0.806165	0.779155	0.508621	0.68132	0.583524	2.92257
76	0.704986	1.20217	0.592562	0.634238	0.781632	0.857295	0.841832	0.889514	0.546172	0.724595	0.836329	1.71078	0.645648	0.71238	0.593997	0.504693	0.806063	3.118	0.889571	0.836535	0.73155	0.605447	0.511322	2.07373
77	0.585241	0.752451	0.453254	0.721036	0.758755	0.987048	0.807797	0.665047	0.48824	0.490753	1.23671	1.52838	0.785334	0.54809	0.745819	0.617208	1.30475	4.35684	0.673377	0.700593	0.581305	0.472645	0.863975	2.66515
78	1.12284	0.510821	0.703286	0.69513	0.557503	1.12028	0.866615	0.708122	0.504252	0.685558	0.564037	1.64349	0.66957	0.64094	0.644796	0.479827	0.615053	3.63236	0.874342	0.716889	0.618401	0.473653	0.60117	1.97882
79	0.622385	1.56268	0.724877	0.616072	0.925808	0.786667	0.661188	0.992416	0.537008	0.774252	1.10701	2.75772	0.882154	1.09876	0.404849	0.342057	0.854682	2.20028	0.859401	0.808938	0.665555	0.522063	0.760945	3.92903
80	0.557556	0.975372	0.509675	0.698663	0.687431	0.929949	0.601733	0.531794	0.494404	0.790648	0.770488	2.65173	0.513245	0.823512	0.670602	0.738645	0.788027	3.92201	0.674424	0.971004	0.577992	0.655372	0.587661	4.47455
81	0.609533	0.868652	1.12341	0.450801	0.824894	0.715407	0.68927	0.851734	0.641288	0.529965	0.955151	0.667927	0.553322	1.04179	0.59243	0.616974	1.05014	0.783318	0.454468	0.911439	0.680652	0.608263	1.00279	0.753729
82	0.498232	0.748018	2.96851	0.864128	0.623719	1.12436	0.743201	0.601897	1.2388	0.627033	0.678505	0.748601	0.717936	0.688259	1.51538	0.856559	0.665397	1.7213	0.933747	0.821633	1.01175	0.720826	0.79994	1.07088
83	0.726974	0.772328	1.18993	0.828052	0.814392	0.922157	0.731803	0.881388	0.687647	0.595714	0.67834	0.76674	0.654105	0.829836	0.844591	1.00837	0.974886	1.45706	0.837329	0.662785	0.851622	1.12556	0.938898	1.28386
84	1.08444	1.1876	0.954174	0.924141	0.576265	0.797146	0.972976	0.897153	0.809757	0.756914	0.515959	0.826526	0.627033	0.751781	0.667915	0.589601	0.85336	0.841847	0.864666	0.765434	0.634964	0.790421	0.637744	0.905732
85	1.15938	0.442229	0.814082	1.14499	0.597852	0.65741	0.758121	0.447778	0.745837	0.956281	0.751267	1.05863	0.820933	0.569778	0.600105	0.728044	0.998637	1.91597	0.619265	0.537217	0.689522	1.14178	0.773593	1.27396
86	1.53755	1.04992	0.840843	1.12327	0.791582	0.961729	0.639576	0.912323	0.594662	1.16248	0.605605	0.990465	0.700136	0.609588	0.579373	0.715344	0.898667	1.46749	0.602152	0.79109	0.512254	1.09178	0.85906	0.881863
87	1.13726	0.564856	0.868633	0.878401	1.05192	0.768342	1.25583	0.577544	0.831736	0.748885	1.06465	1.06059	1.69063	0.581549	0.874765	0.624355	0.68573	2.44715	1.29449	0.717852	0.750925	0.597533	0.939594	1.28568
88	1.46264	0.697404	0.892128	0.860857	0.485335	0.914886	1.026	0.571791	0.514185	1.09917	0.671727	1.20856	1.08742	0.57416	0.759319	0.579401	0.752038	1.77355	1.49435	0.625697	0.690873	0.916037	0.7581	1.23271
89	0.768648	0.917328	1.42768	0.633019	0.947968	0.61869	0.57126	1.00187	1.17051	0.728697	0.737261	0.758959	0.678577	0.672091	1.02915	0.446859	1.31515	0.593882	0.707854	0.681819	0.78854	0.769265	1.41985	0.748012
90	0.842048	0.566133	1.00536	1.30247	0.800339	1.09879	1.04011	0.653523	0.460416	0.880467	0.699187	0.699724	0.834658	0.708802	0.841643	0.784383	0.73731	1.21562	0.588014	0.562346	0.91582	1.09896	0.817988	0.75908
91	0.660406	0.668568	0.538894	0.861678	1.02211	1.02357	0.768725	0.639941	0.621774	0.690086	1.23098	1.09974	0.888661	0.831646	0.617969	0.669319	0.803834	1.51076	1.01588	0.785875	0.703418	0.793498	0.743132	0.837538
92	0.818664	0.71545	3.48339	0.930678	0.780593	1.64253	0.872895	1.0585	1.6752	0.768689	0.981594	0.868904	0.916981	0.901498	2.00237	0.671005	1.14292	2.53898	0.914281	0.654993	1.56055	0.69589	0.868525	1.36098
93	0.732529	0.908485	0.903654	0.510895	1.03947	1.05983	0.800409	0.946249	0.80242	0.474812	0.901387	0.909727	1.14038	0.908993	0.615294	0.539241	0.829859	1.96082	0.933118	0.870022	0.575885	0.482476	0.7477	0.746653
94	0.570363	0.704592	1.07692	0.670275	0.853828	1.38729	0.71899	0.711293	1.09042	0.845937	0.8008	0.892825	0.556522	0.611501	0.429074	0.544384	0.785251	2.30662	0.589	0.722512	0.491309	0.452878	0.81792	1.10233
95	0.626938	0.738	1.85229	0.670277	0.712095	0.806802	0.591274	0.760953	1.15145	0.872286	0.592941	0.97717	0.673916	0.647207	1.13251	0.930492	0.701421	1.10001	0.441293	0.750968	0.711018	0.671329	0.609606	0.781727
96	0.690182	0.553248	0.834981	0.907438	0.966475	0.945376	0.879709	0.693044	0.617994	0.54698	1.55933	0.962054	0.597308	1.08296	0.506901	0.652929	0.911037	1.50274	0.522561	0.750913	0.487731	0.731305	1.0027	0.867347
97	0.743115	0.848182	0.772235	1.10565	1.48855	0.728156	0.680713	0.445493	0.808295	1.3794	2.21987	0.594096	0.700991	0.796959	0.830458	0.934326	2.12682	0.588735	0.577821	0.420771	0.626848	0.86623	1.48339	0.706295
98	0.738999	0.77185	1.30813	0.649293	1.00983	1.97525	0.639373	1.03342	1.45217	0.831194	1.26364	1.02611	0.582919	0.659746	0.550417	0.544612	1.04099	0.725184	0.732165	0.641317	0.662097	0.958712	0.98693	0.858866
99	0.68125	0.714681	1.1341	0.812209	1.04079	0.763627	0.970521	0.491298	0.968917	1.46832	0.58769	1.33843	0.89932	0.71752	0.775943	0.539102	0.902359	0.556151	0.827068	0.53458	0.729466	0.470465	1.00246	1.01124
[truncated: 796 more rows]

## Sheet: fig_1f
	Acc	coupled neurons (%)
[truncated: 104 more rows]

## Sheet: fig_2b_ratA_1
	Rest x	Rest y	Rest z	Other x	Other y	Other z
[truncated: 800 more rows]

[truncated: 58 more sheets: fig_2b_ratA_2, fig_2b_ratB_1, fig_2b_ratB_2, fig_2b_ratC_1, fig_2b_ratC_2, fig_2c, fig_2d, fig_2e, fig_5a_isomap, fig_5a_lem, fig_5a_pca, fig_5b_panel1, fig_5b_panel2, fig_5b_panel3, fig_5b_panel4, fig_5b_panel5, fig_5c, fig_5d_lower, fig_5d_upper, fig_s1 …]
